# Supplementary material for: Progression of monoclonal gammopathy of undetermined significance to multiple myeloma is associated with enhanced translational quality control and overall loss of surface antigens
Source: J Transl Med. 2024 Jun 7;22:548. doi: 10.1186/s12967-024-05345-x (PMC11162064; doi:10.1186/s12967-024-05345-x)
Supplement: Supplementary file 4 — Supplementary Material4 (XLSX 28 KB) [file 12967_2024_5345_MOESM4_ESM.xlsx]

## Sheet: Patient info.
Patient	Age at diagnosis	Months of survival after diagnosis	Alder ved prøvetaking	Kjønn	Dato for diagnose	Livstid etter diagnose	del17	t(4;14)	Behandlingstype	Serum M-component g/L	Serum M-component type	Urine M-component g/L	Urine M-component type	Serum free light chains (mg/l)	Plasma cells in bone marrow smear %	Bone disease	del17	t(4;14)	Hgb	WBC (x109/l)	Thrombocytes	Creatinin	Ca	Albumin	Beta2 microglobulin	ISS
MGUS1	63	>72	63	F	2015-01-20	no info.	not done	not done		0.1	IgG Kappa	not done	not done	not done	2	yes	not done	not done	14.5	7.3	295	67	2.46	43	2
MGUS2	73	10	73	M	2013-02-07	no info.	not done	not done		11.3	IgG Kappa	0.13	Kappa	not done	0	yes	not done	not done	14.4	17	508	not done	not done	35	3.9
MGUS3	77	>70	77	M	2015-11-20	no info.	not detected	not detected		Lambda 1.0/Kappa 3.5	IgA Lambda/IgM Kappa	not done	not done	not done	2	no	not detected	not detected	12.3	4.5	190	74	2.29	36	4
MGUS4	78	>82	78	F	2001	no info	not detected	not detected		not done	not done	not done	not done	Kappa 38.2/Lambda 71.5	2-4	no	not detected	not detected	8.7	6.8	375	85	not done	not done	not done
MGUS5	84	46	84	F	2012-06-29	Lives	not done	detected		12.8	IgG Lambda	not done	not done	not done	1-2	no	not done	detected	11.4	7.4	267	72	2.56	34	not done
MGUS6	78	>240	78	M	no info.	no info	not detected	not detected		7.2	IgA Lambda	not done	not done	Kappa 45.8/Lambda 61.2	3	no	not detected	not detected	13.4	4.1	128	167	2.28	37	8.5
MGUS7	51	>81	51	M	no info.	no info	not done	not done		not done	not done	not done	not done	Kappa 8.4/ Lambda 129	5	no	not done	not done	13.6	3.5	218	71	2.26	40	2.2
MGUS8	55	>114	55	M	2012-02-10	Lives	not detected	not detected		6	IgA Kappa	not done	not done	not done	7-8	no	not detected	not detected	13.4	5.2	336	97	2.25	39	2.7
MGUS9	66	>94	66	M	no info.	no info.	not done	not done		0.5	IgG Lambda	not done	not done	not done	1	no	not done	not done	13.8	5.4	111	39	2.41	38	not done
MM1	72	>93	72	M	2013-09-14	no info	detected	not detected		25.2	IgA Lambda	not done	not done	not done	40	no	detected	not detected	10.4	4	176	87	2.3	40	not done
MM2	65	>84	65	F	no info.	no info.	not detected	detected		30	IgA/no info	negative	no info	not done	47	yes	not detected	detected	10?	8	281	83	2.42	36	3.5	II
MM3	60	60	59	M	2015-03-18	no info.	not detected	detected		not done	not done	0.55	Kappa	Kappa 545/Lambda 8.8	20	no	not detected	detected	14.4	5.1	274	62	2.37	45	1.8
MM4	78	69	78	M	2012-06-13	Lives	not detected	not detected		3.1	IgG Kappa	not done	not done	not done	44	yes	not detected	not detected	13	6.7	143	89	2.25	33	8	III
MM5	50	>102	50	F	2013-02-19	no info.	not detected	not detected		45	IgG Kappa	not done	0	not done	29	no	not detected	not detected	10.2	3.4	293	69	2.42	33	1.9	I
MM6 (rediag. SM)	58	>102	58	F	28/2/2013	Lives	not detected	not detected		27.8	IgG Lambda	not done	not done	not done	6	no info	not detected	not detected	12.9	3.6	185	65	2.42	40	not done
MM7	72	38	72	F	2011-12-19	no info.	not detected	detected		25.4	IgA Kappa	0.03	no info	not done	50	yes	not detected	detected	10.4	4.2	175	77	2.26	38	2.9	II
MM8	43	5	43	F	2012-11-22	6 months	not detected	not detected		36.8	IgG lambda	positive	lambda	not done	35	no	not detected	not detected	9.9	6.2	208	53	2.26	39.8	2.4	II
MM9	56	>105	56	M	2012-11-13	no info.	not detected	not done		36	IgG Kappa	0.08	no info	Kappa 29.2/Lambda <7.0	32	no	not detected	not done	11.1	3.1	131	74	2.25	41	2.3	II
MM10	78	35	78	F	2012-02-09	no info.	not detected	detected		16	IgA Kappa	0.08	kappa	not done	33	Yes	not detected	detected	9.2	2.9	48	69	2.02	41	not done
MM11	52	39	52	M	2010-11-01	Lives	not detected	not detected		70.1	IgG lambda	not done	not done	Kappa 2.4/Lambda 292	66	no	not detected	not detected	9.4	7.3	142	67	2.36	28	5.6	III
MM12	68	32	68	M	2013-02-11	Lives	not detected	not detected		17.2	IgG Kappa	not done	not done	Kappa 70.7/Lambda 7.4	20-26	yes	not detected	not detected	14.1	4.4	171	30	2.23	39	3.1	II
MM13	64	>102	64	M	no info.	no info.	not detected	not detected		63	IgA Lambda	not done	not done	serum free chains 293	83	yes	not detected	not detected	9.4	3.2	120	not done	not done	not done	3.9
MM14	43	123	43	M	2009-02-09	Lives	not detected	not detected		38.2	IgA Kappa	not done	not done	Kappa 121.0/Lambda 3.4	68	no info	not detected	not detected	12.3	3.6	167	97	2.57	42	3.8	II
MM15	84	54	84	F	2013-06-07	Lives	not detected	detected		30.5	IgA Kappa	not done	not done	not done	43	no	not detected	detected	13.1	5.2	185	84	2.27	35	7.9	III
MM16	80	30	80	M	2013-04-16	no info.	not detected	not detected		no info	Kappa/light chains only	3900 mg/L	Kappa	Kappa 7430	no info	no info	not detected	not detected	10.9	7.9	383	160	2.34	39	no info
MM17	65	45	65	F	2011-06-01	Lives	not detected	not detected		30.6	IgG Kappa	not done	not done	Kappa 13.25/Lambda 7.7	25	yes	not detected	not detected	10.3	4.2	146	54	2.29	40	3	II
MM18	78	22	78	F	2012-06-26	Lives	detected	not detected		4.72	light chains only/Lambda	not done	not done	not done	58	yes	detected	not detected	9.4	not done	92	197	not done	not done	not done
MM19	62	42	62	F	2012-12-10	no info.	not detected	detected		13	IgG Lambda	very low	no info	Kappa<1.3/Lambda 101	not done	Yes	not detected	detected	10.5	5.5	249	73	2.46	39	2.3	II
MM20	59	9	59	M	no info.	no info.	detected	not detected		14.6	IgG Kappa	not done	not done	not done	>90	no info	detected	not detected	11.1	8.6	51	50	2.52	37	not done
MM21	49	12	49	M	no info.	no info.	detected	not detected		10	no info	not done	not done	Kappa 14.2/Lambda 1.8	40	yes	detected	not detected	10.5	3.7	134	64	1.18	46	3.5	II
MM22	62	>94	62	M	2013-10-01	no info.	not detected	not detected		no info	IgG Lambda	not done	not done	not done	11	yes	not detected	not detected	13	5.6	127	63	2.96	26	not done
MM23	74	>107	74	M	2012-09-12	Lives	no info.	not detected		17.1	IgG Lambda	0.15	Lambda	Kappa 7.3/Lambda 979	30	no	no info.	not detected	15	10	232	95	2.93	26	3.8	II
MM24	86	6	86	F	2012-03-06	6.5 months	not detected	not detected		no info	light chains only/Lambda	0	no info	Kappa 21.7/Lambda 2490	17	yes	not detected	not detected	9.6	7.6	266	67	2.32	45	3.1	II
MM25	47	>75	47	M	no info.	no info	not detected	detected		72.2	IgG Kappa	not done	not done	not done	18	yes	not detected	detected	9.3	6.1	110	81	2.27	33.7	3.6	II
MM26	66	49	66	F	2010-03-10	no info.	detected	not detected		37	IgG Lambda	1.05	no info	not done	>90	no	detected	not detected	7.4	4.9	20	286	2.74	28	not done
MM27	63	43	63	M	no info.	no info.	detected	not detected		10.2	IgG Lambda	not done	not done	Kappa 12.1/Lambda 473	69	yes	detected	not detected	8.2	2.5	223	146	2.43	45	9.1	III
MM28	58	>132	58	M	no info.	no info.	not detected	not detected		29	IgG Kappa	0.5	no info	Kappa	13	yes	not detected	not detected	15.1	8.2	276	70	2.23	37	2.4	II
MM29	65	>110	65	M	2012-06-14	no info.	not detected	detected		73	IgA Kappa	<0.19	Kappa	Kappa 615.0/Lambda 1.0	56	yes	not detected	detected	4.5	4.2	48	101	2.72	25	8.8	III
MM30	51	9	51	M	no info.	no info.	not detected	detected		no info	no info	no info	no info	no info	no info	no info	not detected	detected	no info	no info	no info	no info	no info	no info	not done
MM31	60	>83	60	F	no info.	no info.	not detected	detected		17.1	IgG Kappa	not done	not done	not done	40	yes	not detected	detected	11.6	6.7	385	95	2.71	36	4.2	II
MM32	57	>83	57	F	no info.	no info.	not detected	detected		49	IgG Kappa	not done	not done	not done	55	yes	not detected	detected	9.5	6.1	170	90	3.02	27	4.4	II
MM33	49	130	49	F	no info.	no info	not detected	detected		33	IgG Lambda	not done	not done	Lambda 193	40	no	not detected	detected	11.3	4	233	77	2.36	36	not done
MM34	51	>144	51	F	no info.	no info.	not detected	detected		0	no info	not done	not done	Kappa 4180	not done	no	not detected	detected	9	3.97	116	67	2.2	39	not done
MM35	77	65	77	F	no info.	no info.	not detected	detected		75.5	IgG Kappa	not done	not done	not done	46	no	not detected	detected	9	3.7	184	62	2.6	21	not done
MM36	62	>74	62	F	no info.	no info.	not detected	detected		no info	light chains only/Kappa	not done	not done	Kappa 989	29	no	not detected	detected	12.5	4.1	114	34	2.31	44	2.1	II
MM37	66	56	66	M	no info.	no info.	not detected	detected		36.3	IgA/Kappa	not done	Kappa	not done	21	no	not detected	detected	12.6	4.9	175	82	2.64	35.2	3.5	II

## Sheet: MM-summary
Age at diagnosis		Months of survival after diagnosis		Serum M-component g/L		Plasma cells in bone marrow smear %		Hgb		WBC (x109/l)		Thrombocytes		Creatinin		Ca		Albumin		Beta2 microglobulin
Mean	62.973	Mean	66.5676	Mean	31.8265	Mean	41.4242	Mean	10.8361	Mean	5.23914	Mean	178.694	Mean	86.2857	Mean	2.40088	Mean	36.3441	Mean	4.036
Standard Error	1.87183	Standard Error	6.43056	Standard Error	3.80309	Standard Error	3.84255	Standard Error	0.36693	Standard Error	0.31689	Standard Error	14.3112	Standard Error	8.00363	Standard Error	0.0544988	Standard Error	1.10635	Standard Error	0.431234
Median	62	Median	65	Median	30	Median	40	Median	10.45	Median	4.9	Median	173	Median	74	Median	2.36	Median	37.5	Median	3.5
Mode	65	Mode	102	Mode	17.1	Mode	40	Mode	9.4	Mode	4.2	Mode	185	Mode	67	Mode	2.42	Mode	39	Mode	3.5
Standard Deviation	11.3859	Standard Deviation	39.1156	Standard Deviation	21.1747	Standard Deviation	22.0738	Standard Deviation	2.20158	Standard Deviation	1.87475	Standard Deviation	85.8669	Standard Deviation	47.3501	Standard Deviation	0.31778	Standard Deviation	6.45108	Standard Deviation	2.15617
Sample Variance	129.638	Sample Variance	1530.03	Sample Variance	448.368	Sample Variance	487.252	Sample Variance	4.84694	Sample Variance	3.51468	Sample Variance	7373.13	Sample Variance	2242.03	Sample Variance	0.100984	Sample Variance	41.6165	Sample Variance	4.64907
Kurtosis	-0.669724	Kurtosis	-0.966154	Kurtosis	-0.186835	Kurtosis	-0.108176	Kurtosis	0.870206	Kurtosis	-0.269426	Kurtosis	0.304903	Kurtosis	9.33254	Kurtosis	6.01236	Kurtosis	-0.263958	Kurtosis	0.907627
Skewness	0.180709	Skewness	0.132985	Skewness	0.716896	Skewness	0.642346	Skewness	-0.183251	Skewness	0.742228	Skewness	0.496472	Skewness	2.76162	Skewness	-1.22858	Skewness	-0.649521	Skewness	1.39901
Range	43	Range	139	Range	75.5	Range	84	Range	10.6	Range	7.5	Range	365	Range	256	Range	1.84	Range	25	Range	7.3
Minimum	43	Minimum	5	Minimum	0	Minimum	6	Minimum	4.5	Minimum	2.5	Minimum	20	Minimum	30	Minimum	1.18	Minimum	21	Minimum	1.8
Maximum	86	Maximum	144	Maximum	75.5	Maximum	90	Maximum	15.1	Maximum	10	Maximum	385	Maximum	286	Maximum	3.02	Maximum	46	Maximum	9.1
Sum	2330	Sum	2463	Sum	986.62	Sum	1367	Sum	390.1	Sum	183.37	Sum	6433	Sum	3020	Sum	81.63	Sum	1235.7	Sum	100.9
Count	37	Count	37	Count	31	Count	33	Count	36	Count	35	Count	36	Count	35	Count	34	Count	34	Count	25

## Sheet: MGUS-summary
Age at diagnosis		Months of survival after diagnosis		Serum M-component g/L		Plasma cells in bone marrow smear %		Hgb		WBC (x109/l)		Thrombocytes		Creatinin		Ca		Albumin		Beta2 microglobulin
Mean	69.4444	Mean	89.8889	Mean	6.31667	Mean	2.77778	Mean	12.8333	Mean	6.8	Mean	269.778	Mean	84	Mean	2.35857	Mean	37.75	Mean	3.88333
Standard Error	3.78268	Standard Error	21.1794	Standard Error	2.16201	Standard Error	0.755127	Standard Error	0.610328	Standard Error	1.35728	Standard Error	42.033	Standard Error	13.2193	Standard Error	0.0452205	Standard Error	1.03078	Standard Error	0.985027
Median	73	Median	81	Median	6.6	Median	2	Median	13.4	Median	5.4	Median	267	Median	73	Median	2.29	Median	37.5	Median	3.3
Mode	78	Mode		Mode		Mode	2	Mode	13.4	Mode		Mode		Mode		Mode		Mode		Mode
Standard Deviation	11.348	Standard Deviation	63.5383	Standard Deviation	5.29582	Standard Deviation	2.26538	Standard Deviation	1.83098	Standard Deviation	4.07185	Standard Deviation	126.099	Standard Deviation	37.3898	Standard Deviation	0.119642	Standard Deviation	2.91548	Standard Deviation	2.41281
Sample Variance	128.778	Sample Variance	4037.11	Sample Variance	28.0457	Sample Variance	5.13194	Sample Variance	3.3525	Sample Variance	16.58	Sample Variance	15900.9	Sample Variance	1398	Sample Variance	0.0143143	Sample Variance	8.5	Sample Variance	5.82167
Kurtosis	-1.01557	Kurtosis	4.51371	Kurtosis	-1.78026	Kurtosis	1.47568	Kurtosis	2.84864	Kurtosis	6.18064	Kurtosis	0.142945	Kurtosis	4.17495	Kurtosis	-0.725063	Kurtosis	0.0941176	Kurtosis	3.59866
Skewness	-0.526165	Skewness	1.74641	Skewness	-0.081046	Skewness	1.19189	Skewness	-1.66306	Skewness	2.34942	Skewness	0.600444	Skewness	1.7237	Skewness	0.859314	Skewness	0.605289	Skewness	1.82163
Range	33	Range	230	Range	12.7	Range	7.5	Range	5.8	Range	13.5	Range	397	Range	128	Range	0.31	Range	9	Range	6.5
Minimum	51	Minimum	10	Minimum	0.1	Minimum	0	Minimum	8.7	Minimum	3.5	Minimum	111	Minimum	39	Minimum	2.25	Minimum	34	Minimum	2
Maximum	84	Maximum	240	Maximum	12.8	Maximum	7.5	Maximum	14.5	Maximum	17	Maximum	508	Maximum	167	Maximum	2.56	Maximum	43	Maximum	8.5
Sum	625	Sum	809	Sum	37.9	Sum	25	Sum	115.5	Sum	61.2	Sum	2428	Sum	672	Sum	16.51	Sum	302	Sum	23.3
Count	9	Count	9	Count	6	Count	9	Count	9	Count	9	Count	9	Count	8	Count	7	Count	8	Count	6
