# Supplementary material for: Progression of monoclonal gammopathy of undetermined significance to multiple myeloma is associated with enhanced translational quality control and overall loss of surface antigens
Source: J Transl Med. 2024 Jun 7;22:548. doi: 10.1186/s12967-024-05345-x (PMC11162064; doi:10.1186/s12967-024-05345-x)
Supplement: Supplementary file 5 — Supplementary Material5 (XLSX 3186 KB) [file 12967_2024_5345_MOESM5_ESM.xlsx]

## Sheet: T-test raw data, filtered
MGUS1__57632	MGUS2__35178	MGUS3__55577	MGUS4__36729	MGUS5__33341	MGUS6__38115	MGUS7__96377	MGUS8__31778	MGUS9__37569	ML1__36813	ML2__76207	ML3__99155	ML4__33084	ML5__35610	ML6__35567	MM7__33859	MM8__34603	MM9__34614	MM10__36486	MM11__34960	MM12__35148	MM13__35179	MM14__35562	MM15__35788	MM16__35805	MM17__36216	MM18__33309	MM19__84760	MM20__37975	MM21__36894	MM22__37080	MM23__33983	MM24__32114	MM25__26706	MM26_48571	MM27__57398	MM28__32921	MM29__33110	MM30__34235	MM31__48322	MM32__99410	MM33__20288	MM34__64782	MM35__64064	MM36__64749	MM37__82429	C: C: Only identified by site	C: C: Reverse	C: C: Potential contaminant	C: ANOVA Significant
5.65288	6.88038	6.24833	6.23841	6.33002	4.96533	#NUM!	4.12547	#NUM!	3.35196	3.6078	6.71003	3.66898	5.55443	6.53823	3.13632	#NUM!	#NUM!	2.48827	#NUM!	4.53855	#NUM!	4.3972	#NUM!	4.24469	3.71355	2.70378	3.10631	#NUM!	#NUM!	3.44649	3.24018	3.45275	0.0292347	#NUM!	1.24529	#NUM!	#NUM!	#NUM!	#NUM!	2.04234	#NUM!	#NUM!	0.762265	2.32749	#NUM!				+
5.68155	#NUM!	3.81262	7.12859	7.0852	5.90047	5.44744	5.43397	6.13472	1.97168	2.9402	6.12803	3.01298	5.62986	5.20078	4.59831	#NUM!	#NUM!	#NUM!	#NUM!	#NUM!	3.14359	3.62909	#NUM!	2.6621	#NUM!	#NUM!	2.16797	#NUM!	#NUM!	#NUM!	3.1723	4.16362	#NUM!	#NUM!	#NUM!	#NUM!	#NUM!	#NUM!	#NUM!	#NUM!	#NUM!	#NUM!	1.83049	2.53361	#NUM!				+
7.20411	5.2831	3.89639	6.91474	6.98625	5.40948	4.53637	4.31009	6.32216	3.26548	4.5482	7.05252	3.68518	5.75875	5.04683	2.51754	1.73173	2.24086	2.07814	1.00868	0.920216	2.73025	2.89582	0.117412	2.33301	2.52094	3.0386	3.06729	-1.76146	2.32583	1.30087	2.99839	2.92599	0.813778	-0.916859	1.57962	1.86197	0.438405	1.38052	-0.211137	3.26687	0.964091	0.604542	2.31743	3.13255	0.719607				+
2.67378	4.69443	3.62249	4.22333	5.01043	2.7269	3.92575	2.29137	4.67848	3.02163	2.71681	4.22592	2.36786	4.5937	2.33148	1.48124	#NUM!	#NUM!	#NUM!	#NUM!	#NUM!	#NUM!	1.20457	#NUM!	#NUM!	#NUM!	#NUM!	1.67295	#NUM!	#NUM!	#NUM!	#NUM!	#NUM!	#NUM!	#NUM!	#NUM!	#NUM!	#NUM!	#NUM!	#NUM!	2.78783	#NUM!	#NUM!	#NUM!	2.60065	#NUM!				+
7.26487	5.44952	4.66151	7.15041	6.85022	5.14683	4.71717	4.4143	6.28963	4.0429	4.58146	6.94298	3.86269	5.70283	5.23015	2.52832	1.49334	2.37251	2.77883	1.34457	1.7248	2.7728	2.73063	1.32315	2.20576	2.38972	3.13226	2.89891	-0.557582	3.03777	1.48273	3.50262	2.80168	2.01019	-0.510456	2.23311	2.1676	0.26093	1.78846	0.346005	3.13962	1.17378	0.607375	2.26898	3.02702	1.87039				+
5.15346	4.42749	3.59639	4.6043	5.45065	2.44332	3.4361	3.68942	5.48811	3.51882	3.64788	6.13522	3.23352	4.99728	4.5411	2.03511	0.692595	1.67655	2.29103	0.548227	1.63693	2.23895	2.18174	-1.18879	2.05505	1.96725	2.61688	1.94316	-0.698841	1.38315	0.667997	2.73255	2.39259	1.16699	-1.38283	1.86575	2.07358	0.937381	0.850402	-0.251121	2.49443	0.630525	1.17225	1.6494	2.69967	-0.19541				+
6.17609	#NUM!	4.03954	6.53577	5.81311	4.76175	3.94945	3.79558	6.25959	2.98212	4.0367	5.90916	2.6462	4.96304	3.96594	2.73437	0.717714	1.34788	1.96325	0.105023	0.863887	2.22243	1.86171	#NUM!	1.65408	2.26951	1.20071	2.52745	-0.719042	1.70392	1.11079	1.22789	2.97971	0.168836	#NUM!	1.77379	1.49561	0.391702	1.18547	-0.845269	2.03139	#NUM!	0.430062	1.58299	2.76742	#NUM!				+
3.37373	3.71865	#NUM!	4.46999	5.09589	2.78747	2.23671	3.04699	4.467	0.843137	2.44749	3.80281	#NUM!	5.17172	3.54542	#NUM!	#NUM!	#NUM!	#NUM!	#NUM!	#NUM!	#NUM!	2.52957	#NUM!	#NUM!	#NUM!	#NUM!	#NUM!	#NUM!	#NUM!	#NUM!	#NUM!	#NUM!	#NUM!	#NUM!	#NUM!	#NUM!	#NUM!	#NUM!	#NUM!	#NUM!	#NUM!	#NUM!	#NUM!	#NUM!	#NUM!				+
6.57877	4.66507	4.74897	6.53818	6.22648	4.64184	4.207	3.81086	5.55836	3.32242	3.96149	6.30791	3.01508	5.03183	4.52806	2.09554	1.30166	1.96545	1.42593	0.82654	0.934676	2.2344	2.46849	0.782769	1.9545	1.96742	2.46148	2.48943	-0.152118	2.12809	1.51288	2.4568	2.34872	0.929446	0.526099	1.99787	1.69933	1.052	1.59392	0.359102	2.60156	0.966614	1.00712	1.93953	2.61044	0.998738				+
5.06853	5.31364	4.15492	3.89726	5.22211	4.20333	4.35878	4.16129	4.28952	3.99158	2.62328	4.5128	4.19139	5.07836	4.89214	4.88923	1.84575	0.963983	1.91168	#NUM!	0.953802	2.65498	2.4056	#NUM!	2.34381	2.5609	1.16654	2.07336	#NUM!	2.52027	1.11794	2.94408	1.7769	1.6346	#NUM!	2.82746	#NUM!	#NUM!	1.93655	#NUM!	3.51464	1.42159	1.37135	2.41528	2.45273	0.870018				+
3.77364	6.42911	4.25697	4.63616	4.72253	4.87066	3.89	4.63828	4.68687	4.15229	4.63734	4.06847	2.60902	4.9373	4.73247	3.19773	0.841482	1.98994	2.98519	0.1721	-0.0889556	3.05445	3.6155	#NUM!	2.98747	3.20849	3.99505	1.04715	#NUM!	2.61998	0.318578	4.00919	1.4761	0.768887	#NUM!	2.955	0.440479	#NUM!	3.19747	#NUM!	-2.04869	0.609974	2.60512	1.82047	2.47527	-1.55523				+
6.07552	5.30952	3.33148	6.54759	4.8643	4.18771	4.53808	3.68227	6.01625	4.04499	4.40908	6.34447	3.68072	5.50419	4.91089	3.22418	1.96545	2.66465	2.08565	1.68108	1.82721	2.68529	3.30415	1.12438	2.69096	2.94275	3.003	2.55062	0.156127	2.42329	2.33803	3.28799	2.64476	1.90045	0.8925	2.75497	1.57252	1.73288	2.27628	1.48811	3.45699	1.31985	1.35833	2.24007	3.53828	1.22512				+
4.46143	1.95514	5.20738	4.11989	2.68678	#NUM!	3.87005	3.53237	3.69033	2.47682	2.10482	4.71656	3.4888	3.43881	4.32652	1.93247	#NUM!	-1.26243	4.72406	3.43417	2.72681	2.57929	2.27467	#NUM!	#NUM!	#NUM!	#NUM!	#NUM!	#NUM!	#NUM!	#NUM!	#NUM!	2.82992	#NUM!	#NUM!	1.58725	#NUM!	#NUM!	2.6519	#NUM!	3.86093	1.17101	#NUM!	1.56248	1.77461	#NUM!				+
4.22245	3.77806	2.44544	4.3411	3.83413	2.56218	3.11904	2.25113	4.66157	2.32301	2.323	4.25731	2.04615	3.15714	2.41181	2.38088	#NUM!	2.0505	#NUM!	#NUM!	#NUM!	#NUM!	1.84729	#NUM!	2.31224	2.48286	2.46713	#NUM!	#NUM!	#NUM!	#NUM!	3.08859	#NUM!	#NUM!	#NUM!	#NUM!	#NUM!	#NUM!	#NUM!	#NUM!	#NUM!	#NUM!	#NUM!	#NUM!	#NUM!	#NUM!				+
5.67306	3.20144	3.8419	5.50944	4.8417	4.01166	3.11416	2.29548	4.19617	2.31351	2.46769	4.99498	2.41827	3.84189	3.25181	1.54844	0.244121	1.27035	0.376227	-0.00446549	-0.401084	1.36814	1.96095	-0.211884	1.14302	1.06398	1.1191	1.56663	-1.23377	0.985216	1.3189	1.79596	1.46403	0.768273	-1.28185	1.93838	0.721682	0.471809	0.627627	0.144536	1.80586	0.518525	0.287325	1.84664	1.48893	-0.603335				+
2.15867	#NUM!	0.775938	3.44406	2.6946	2.35269	0.664745	2.11948	2.76827	0.859719	2.19106	2.26521	2.24539	2.7336	3.2304	#NUM!	#NUM!	#NUM!	#NUM!	#NUM!	#NUM!	0.783638	#NUM!	#NUM!	#NUM!	#NUM!	#NUM!	1.12999	#NUM!	-0.394483	0.909636	1.35808	#NUM!	1.09287	0.34716	0.251539	#NUM!	#NUM!	#NUM!	-0.540063	-0.893906	1.92352	0.0342475	-1.18745	-1.36433	-1.21736				+
4.82349	8.83446	4.84642	3.05482	4.06164	3.80727	4.06847	2.72534	#NUM!	#NUM!	4.2151	2.28655	4.76317	3.15999	5.99908	#NUM!	#NUM!	2.5751	2.10507	#NUM!	#NUM!	#NUM!	#NUM!	#NUM!	#NUM!	#NUM!	#NUM!	3.16006	#NUM!	#NUM!	5.11523	4.76415	#NUM!	#NUM!	#NUM!	#NUM!	4.71733	#NUM!	2.99597	#NUM!	#NUM!	3.07603	#NUM!	1.74448	3.04471	2.00517				+
4.98282	3.99908	2.17416	5.202	5.59339	4.27819	3.0969	3.64088	5.59109	2.4405	3.09801	4.80633	3.44409	5.9525	4.53657	2.41358	1.11629	2.33803	1.84524	#NUM!	1.42292	1.63918	4.03018	#NUM!	3.04835	2.81006	2.92052	1.17214	#NUM!	2.30479	2.13651	4.57835	2.20231	#NUM!	#NUM!	2.17312	1.53145	1.97727	2.61714	#NUM!	2.33228	1.05565	2.06988	1.65109	2.1462	#NUM!				+
5.72999	3.27704	3.17419	5.76933	5.49115	2.84084	3.15817	3.13733	4.61112	2.75156	2.49696	5.60829	2.11216	4.25278	3.90647	1.68943	0.335353	1.60139	1.2119	0.227709	0.228943	1.66465	1.72948	0.517069	1.57175	1.7338	1.72652	1.8729	-2.7289	2.13797	1.13831	2.15927	1.79807	0.466277	0.332716	1.51503	1.31169	0.749232	1.12879	0.355719	2.02968	0.797285	1.0862	1.60392	2.15133	1.16846				+
6.07393	4.23406	#NUM!	6.39277	5.62579	-0.227546	3.8672	3.85009	5.27835	3.13212	2.91681	6.35532	3.15985	5.19627	5.07434	4.88057	2.48272	1.50169	2.35535	1.018	2.57164	2.92643	2.57829	#NUM!	3.81301	3.04507	3.87425	2.51251	#NUM!	1.7336	1.78188	2.48934	3.84057	2.64289	#NUM!	#NUM!	2.39875	#NUM!	2.07201	#NUM!	3.23779	2.62394	#NUM!	#NUM!	3.59997	3.13501				+
2.38414	4.40354	3.18643	3.51056	5.59436	1.19492	3.16036	3.05649	5.2062	3.19284	2.16056	4.33703	2.81827	4.09057	4.33006	4.82366	4.18141	4.07434	3.06552	2.13809	#NUM!	2.6719	2.41242	#NUM!	1.26479	#NUM!	2.20012	-0.35061	#NUM!	1.05484	1.31298	1.33235	2.45379	#NUM!	#NUM!	1.82312	#NUM!	#NUM!	2.67937	#NUM!	1.62946	#NUM!	#NUM!	#NUM!	0.681166	#NUM!				+
5.06419	2.93854	3.16696	4.97188	4.56641	3.15085	2.62905	2.26569	3.94728	1.89293	2.20516	4.67427	1.55512	3.20623	2.82715	0.787543	0.312688	0.279651	0.485721	-0.153546	-0.268434	0.634419	1.49062	-0.103934	0.286674	0.781454	0.982249	0.777025	-0.129217	0.590463	0.26866	1.04791	0.666004	0.46965	-0.44159	0.123151	0.2411	-0.369383	0.498321	-0.971737	0.971827	0.00135382	-0.265557	0.684063	1.06974	0.768364				+
4.92922	5.02581	1.24834	4.96475	4.6919	3.61626	3.77794	1.84182	4.06658	3.92041	3.2101	4.46505	1.84757	2.38654	3.15727	2.28743	-0.226262	0.900977	0.298158	-0.196859	0.124344	0.203396	1.68785	0.232057	1.21324	0.616702	0.8682	1.19305	-1.31807	2.54549	1.42894	1.04412	0.867121	#NUM!	#NUM!	4.32516	0.761091	0.682487	-0.0852886	#NUM!	4.58511	0.00870751	0.64177	0.812711	1.32252	-0.430392				+
4.60517	#NUM!	2.69152	5.15627	4.39105	#NUM!	4.63379	4.06349	5.38401	#NUM!	5.00407	3.33183	#NUM!	1.53713	3.17072	#NUM!	#NUM!	#NUM!	#NUM!	#NUM!	#NUM!	#NUM!	#NUM!	#NUM!	#NUM!	#NUM!	#NUM!	2.18606	#NUM!	#NUM!	#NUM!	#NUM!	#NUM!	#NUM!	#NUM!	#NUM!	#NUM!	#NUM!	#NUM!	#NUM!	#NUM!	#NUM!	#NUM!	#NUM!	#NUM!	#NUM!				+
4.61631	2.67595	2.80883	4.08912	4.01732	1.79266	2.42422	2.16637	3.99429	1.91664	2.72557	4.72535	2.11316	2.36372	2.58753	0.475716	0.360638	0.831666	0.0913101	-0.16877	-0.196859	0.556011	0.935917	-0.155749	0.631623	0.775441	1.15441	0.930342	0.453182	0.636392	0.759698	1.13771	1.01949	0.00550715	-0.828469	0.664974	0.360657	-0.239276	-0.0483758	-0.317999	1.26722	0.119929	-0.290188	1.17285	1.46198	0.576691				+
3.6814	3.02327	2.92366	4.44207	3.62261	3.10247	2.92676	2.30465	3.51685	1.84913	2.19859	3.59935	0.963335	3.3215	2.48382	0.890091	0.276153	#NUM!	0.285091	-0.254594	-0.245268	-0.205393	1.20536	#NUM!	0.776157	0.878772	0.661775	1.26985	-1.52687	1.08403	0.517379	#NUM!	0.982163	#NUM!	-1.42013	-0.243778	0.437506	#NUM!	#NUM!	#NUM!	0.679966	0.0928324	-1.17702	0.219039	1.06004	#NUM!				+
6.84607	4.46253	4.73256	7.01246	6.36444	4.92875	4.69986	4.38133	5.75883	4.05527	4.02315	6.7871	3.76806	5.27839	4.78643	2.51721	2.76778	2.59606	2.76327	2.04056	1.83203	2.54616	3.33993	2.44293	2.89132	2.68985	3.56122	2.80928	2.47081	2.84529	2.1689	3.64768	2.79086	1.72218	1.68896	2.76965	3.0723	2.36105	1.89556	1.01888	2.82082	1.50295	1.92824	3.2473	3.35064	2.01429				+
3.87463	1.6234	2.56064	3.94904	3.74751	3.00023	1.8311	1.47481	2.85517	1.10992	1.11347	3.46933	0.885473	2.38571	1.60691	0.100685	-0.695192	-0.0169242	-0.418352	-0.210264	-1.3003	-0.425674	0.721753	-0.706287	0.0249128	-0.609093	-0.304044	0.122917	-2.00795	-0.303342	-0.831877	0.197799	-0.367371	0.101443	-0.527671	-0.193709	-0.0918014	-0.154842	-0.570074	-2.24884	0.208578	-1.61295	-1.46137	-0.803316	0.197402	-0.798596				+
2.00788	#NUM!	-0.108437	1.46773	2.47594	0.213821	1.90147	1.87592	4.01143	1.80407	2.36992	2.808	3.02938	2.79056	3.21518	2.21594	#NUM!	2.03895	#NUM!	#NUM!	-0.294782	#NUM!	1.56623	#NUM!	1.56137	3.41299	2.86472	-0.789619	#NUM!	#NUM!	4.87856	1.62905	3.40678	#NUM!	#NUM!	0.749499	#NUM!	#NUM!	#NUM!	#NUM!	-0.121015	-0.961031	#NUM!	-1.10068	-0.447481	-1.58471				+
5.70487	4.35979	3.9901	5.68817	5.84493	3.62504	3.77026	3.64571	5.43803	2.60973	2.87641	4.57149	2.62709	4.74194	4.41448	1.98793	0.894027	1.8048	1.46128	0.457316	0.718042	2.198	2.3028	0.434442	1.49765	1.89148	2.27607	2.2013	0.0182935	1.93843	1.03691	2.59022	2.46913	0.636235	1.04308	1.95674	1.19886	1.14283	1.29566	0.0127374	2.28525	1.06252	0.898565	0.97112	3.20557	0.291194				+
4.83187	2.79786	3.36293	4.72513	4.44599	3.53154	2.67743	2.08113	3.81925	1.79151	2.1906	4.42196	1.69773	3.19245	2.79116	0.454644	0.32887	0.821993	-0.287118	-0.126312	-0.0628125	0.607858	1.18223	-0.155879	0.833799	0.759625	1.15711	0.898593	0.494068	0.811954	0.783564	1.42256	0.72035	0.381442	0.0700121	0.774232	0.713001	0.0565512	0.0946183	-0.0230425	1.05913	0.517897	-0.247684	0.597509	1.07113	-0.695314				+
5.69036	2.31977	3.2589	5.19274	4.98947	3.49513	3.37523	2.84063	4.22302	2.80945	2.75176	5.2771	2.16715	3.91391	2.88076	2.3267	0.752607	1.03706	0.950509	0.0539878	0.987789	1.47927	1.72934	0.77727	1.47473	1.37598	1.98971	1.61974	0.203701	1.24633	0.478547	2.02538	1.48701	0.837017	0.428042	1.12857	0.883369	0.653514	0.789661	-0.118493	2.15624	0.693546	0.212283	1.40699	2.3626	0.823699				+
3.69867	2.22803	2.79806	3.90567	3.2723	3.18353	3.0187	2.34015	3.66566	1.84869	1.43036	4.10489	1.97761	2.71085	2.94987	0.953635	0.231955	-1.12862	0.0502052	-0.42975	-0.412836	1.71828	1.15147	0.306645	1.47273	1.08905	-0.673647	1.30398	0.779398	0.378157	0.208661	-0.854794	0.799923	-0.293757	-1.12974	1.00643	0.507173	-1.19428	0.239651	-0.389712	0.730169	0.121985	0.114207	1.30229	1.63802	0.106554				+
3.10628	1.60656	1.53521	3.24059	3.02985	1.18252	1.74227	0.107772	2.42268	0.51614	1.02723	2.67882	1.53776	1.77177	1.57716	-0.0468402	-0.145221	-0.504976	-0.673647	-0.543892	-1.54671	-0.582363	-0.456175	-1.95918	-0.177727	-0.524465	1.49696	-0.180951	-2.28936	-1.0054	-0.605494	-0.0663992	0.0542275	0.181591	-1.96353	-0.726483	-0.603407	-1.87986	-0.80488	-1.81558	-0.150949	0.129051	-1.10286	-0.493786	0.00847818	-1.82756				+
2.75489	1.81604	1.04023	5.11924	3.95203	3.56716	2.32272	2.95121	3.57806	#NUM!	0.848427	4.39459	4.03322	2.37325	3.60537	2.82018	#NUM!	1.64819	#NUM!	#NUM!	0.960721	#NUM!	#NUM!	#NUM!	2.81888	3.91007	0.184802	#NUM!	#NUM!	#NUM!	#NUM!	#NUM!	4.33288	#NUM!	#NUM!	#NUM!	1.4894	-1.27065	#NUM!	#NUM!	#NUM!	#NUM!	#NUM!	#NUM!	#NUM!	#NUM!				+
4.8504	3.75491	2.95914	4.3147	5.09315	4.46301	4.11012	2.43245	4.34066	3.70487	1.19783	6.27498	3.63462	4.43546	3.00752	2.32858	#NUM!	2.03977	3.74842	#NUM!	2.67964	3.1262	4.65109	#NUM!	3.62504	4.50812	3.03718	0.706658	#NUM!	#NUM!	2.22158	3.64653	2.883	#NUM!	#NUM!	#NUM!	1.969	#NUM!	#NUM!	#NUM!	3.359	#NUM!	#NUM!	1.58614	5.23112	#NUM!				+
5.26262	5.61649	4.14915	5.04078	5.06265	4.38796	3.91024	4.84552	4.73835	3.41193	3.16903	5.42012	4.95747	5.90582	5.77185	5.34133	3.5963	1.57016	4.36748	2.30137	1.48088	4.51204	4.25801	1.75312	4.34799	4.20905	3.53137	3.65162	#NUM!	2.57424	2.97494	1.98593	3.97501	1.31083	#NUM!	2.55326	3.17113	#NUM!	3.57249	#NUM!	2.07942	3.71337	1.55281	2.50049	3.92066	2.00261				+
4.71367	1.76268	2.71193	4.76192	2.76004	2.83228	2.51821	2.01964	3.52787	1.75892	1.77339	4.50396	1.34234	3.13479	2.47843	1.23409	0.222414	0.0649929	0.423178	-0.244644	-0.161049	0.721111	1.07534	0.232566	0.545214	0.612615	0.681724	0.814873	-0.389347	0.312778	-0.148739	0.949533	0.598391	0.289845	0.127289	0.535206	0.0265724	-0.0618453	0.0720126	-0.731878	0.868885	0.114246	-0.227864	0.736714	1.37191	0.159418				+
6.60983	4.66515	3.02725	6.87605	5.50793	5.01676	4.6549	4.2024	6.02853	3.972	4.08233	6.46863	3.44977	5.32661	4.37076	2.1379	2.2121	2.57106	2.74729	1.81888	1.86644	2.3746	3.41084	2.09912	3.08792	2.7314	3.38324	2.89032	2.41074	3.01952	2.17039	3.64967	2.53224	1.50951	1.62344	2.76778	2.82582	2.36632	1.66754	1.34813	2.9167	1.4964	1.90482	3.23447	3.45996	2.16609			+	+
5.37545	6.27046	4.96377	5.95072	6.05995	5.11004	5.16566	4.32632	4.53865	3.06166	3.17853	5.93592	1.82219	5.85283	4.12379	2.4769	0.915446	2.59196	2.63855	1.58676	1.36814	2.97744	3.35776	#NUM!	3.47962	2.89737	2.60866	2.99584	#NUM!	3.99357	2.52583	3.77352	2.93292	2.1079	#NUM!	1.73039	1.51481	#NUM!	1.16983	1.46387	2.98074	0.97424	1.48057	0.660466	2.56012	-0.390668				+
2.15977	2.12	#NUM!	3.11852	2.9659	#NUM!	#NUM!	1.64553	2.57441	#NUM!	#NUM!	2.66149	2.19106	2.99206	3.57245	#NUM!	-0.224658	#NUM!	#NUM!	#NUM!	#NUM!	#NUM!	#NUM!	#NUM!	#NUM!	#NUM!	2.84549	#NUM!	#NUM!	#NUM!	#NUM!	#NUM!	#NUM!	#NUM!	#NUM!	#NUM!	#NUM!	#NUM!	#NUM!	#NUM!	#NUM!	#NUM!	#NUM!	#NUM!	#NUM!	#NUM!				+
3.31209	0.0283958	#NUM!	3.58677	2.99839	2.28225	2.15676	1.97353	2.95489	0.775836	2.64467	2.36447	#NUM!	2.3349	2.77137	#NUM!	#NUM!	0.884061	#NUM!	#NUM!	#NUM!	#NUM!	#NUM!	#NUM!	#NUM!	#NUM!	#NUM!	#NUM!	#NUM!	#NUM!	#NUM!	#NUM!	#NUM!	#NUM!	0.288258	#NUM!	#NUM!	#NUM!	#NUM!	#NUM!	0.487561	#NUM!	#NUM!	#NUM!	#NUM!	#NUM!				+
5.13964	3.28574	-2.67467	#NUM!	#NUM!	3.76121	2.23229	#NUM!	2.6063	0.799646	2.41847	3.18272	#NUM!	2.67703	2.80519	-0.609895	#NUM!	0.0226248	-1.55075	#NUM!	#NUM!	#NUM!	1.29896	#NUM!	-0.158466	#NUM!	1.28146	-2.64967	#NUM!	#NUM!	#NUM!	1.22972	#NUM!	0.491835	#NUM!	#NUM!	0.7859	#NUM!	#NUM!	#NUM!	1.03608	0.0835233	#NUM!	0.0873062	0.782092	-0.0783446				+
3.00329	1.86381	2.77792	3.97163	2.85225	2.24489	1.48144	2.32706	2.8328	#NUM!	2.2061	2.94675	2.0905	1.88273	3.10532	1.73798	#NUM!	#NUM!	#NUM!	#NUM!	0.929391	#NUM!	1.68848	#NUM!	1.0052	#NUM!	#NUM!	#NUM!	#NUM!	#NUM!	0.0274985	0.513358	1.58475	#NUM!	#NUM!	#NUM!	#NUM!	#NUM!	#NUM!	#NUM!	#NUM!	#NUM!	#NUM!	#NUM!	#NUM!	#NUM!				+
5.01715	3.75664	3.98136	4.68966	5.6201	2.62033	3.68742	2.88278	3.87225	2.06933	2.74063	5.02985	2.49338	3.49304	2.20178	0.47389	2.23783	#NUM!	-1.47202	1.026	#NUM!	1.88502	1.45083	#NUM!	2.18167	1.02873	-1.26694	2.44871	#NUM!	#NUM!	1.16712	4.03922	1.54688	0.905737	1.08136	1.05716	2.22823	-1.39528	1.43413	#NUM!	1.19816	1.7034	1.87334	1.93494	1.73666	0.628858				+
5.77939	4.31988	2.31889	3.04097	6.72562	1.33821	1.11588	3.9888	#NUM!	#NUM!	#NUM!	4.95312	-0.541019	3.07145	3.59553	-0.902344	#NUM!	#NUM!	#NUM!	#NUM!	#NUM!	#NUM!	#NUM!	#NUM!	#NUM!	#NUM!	#NUM!	#NUM!	#NUM!	#NUM!	#NUM!	#NUM!	#NUM!	#NUM!	#NUM!	#NUM!	#NUM!	#NUM!	#NUM!	#NUM!	#NUM!	#NUM!	#NUM!	#NUM!	#NUM!	#NUM!				+
4.62493	4.95393	2.23634	4.80708	5.22394	3.51951	2.28814	5.40715	4.91716	1.49208	1.98376	4.4798	3.115	4.40507	6.86971	4.12019	1.07441	1.65304	2.31617	#NUM!	0.934976	2.40507	0.0153158	#NUM!	4.17264	2.06313	4.46546	4.95379	#NUM!	2.28244	0.804254	2.53659	2.96894	#NUM!	#NUM!	1.92445	3.91028	#NUM!	3.25347	#NUM!	2.36505	-0.576957	#NUM!	1.00029	3.56504	0.663287				+
5.35251	5.76839	4.45006	5.601	5.01159	3.58772	5.16862	3.80987	6.11699	4.21679	4.22669	6.48371	3.59731	5.90505	6.19633	2.61052	3.11854	2.62504	3.95045	1.62691	1.73826	4.28828	3.4235	0.891991	2.81208	1.32543	2.93512	2.43704	3.51057	3.94224	3.02034	3.25981	3.48468	3.01718	1.40629	4.46757	3.41665	3.34082	4.10977	3.61507	4.29477	4.59466	3.33754	3.17083	2.52197	1.94926				+
-0.076005	#NUM!	#NUM!	1.52612	3.92733	2.73284	-2.73589	2.56559	3.20105	0.226213	2.93435	0.343383	2.45114	1.01432	3.17932	#NUM!	#NUM!	#NUM!	1.72676	#NUM!	#NUM!	#NUM!	#NUM!	#NUM!	#NUM!	0.400625	2.4434	-3.81977	#NUM!	#NUM!	0.315415	#NUM!	1.16459	2.67573	#NUM!	#NUM!	#NUM!	#NUM!	#NUM!	#NUM!	1.42179	-3.32689	#NUM!	#NUM!	-3.568	#NUM!				+
5.40291	5.89548	-1.0349	2.8396	3.43291	#NUM!	#NUM!	#NUM!	6.68459	#NUM!	#NUM!	7.9888	#NUM!	2.85883	#NUM!	#NUM!	#NUM!	#NUM!	#NUM!	#NUM!	#NUM!	-1.22076	0.525638	#NUM!	#NUM!	#NUM!	#NUM!	#NUM!	#NUM!	1.45293	#NUM!	#NUM!	#NUM!	#NUM!	#NUM!	#NUM!	#NUM!	#NUM!	-1.07847	#NUM!	1.09896	#NUM!	#NUM!	-2.50813	-1.32036	-1.84181				+
4.6899	#NUM!	#NUM!	4.35677	4.3232	-0.517584	2.66969	2.06467	3.71206	#NUM!	-1.86311	3.2512	1.48249	3.32386	3.18416	#NUM!	#NUM!	#NUM!	#NUM!	#NUM!	#NUM!	#NUM!	#NUM!	#NUM!	#NUM!	#NUM!	#NUM!	#NUM!	#NUM!	#NUM!	#NUM!	#NUM!	#NUM!	-2.29319	#NUM!	-2.12092	#NUM!	#NUM!	#NUM!	#NUM!	#NUM!	#NUM!	#NUM!	#NUM!	#NUM!	#NUM!				+
4.41881	2.63549	2.81414	4.55972	3.79893	2.88406	2.30365	1.39973	3.3783	1.46419	2.01958	3.94901	1.27143	2.88013	2.34417	0.260739	0.000721562	0.362622	-0.29125	-0.164014	-0.260267	0.251711	0.847544	-0.167358	0.458446	0.326389	0.68952	0.722549	0.53506	0.676918	0.551501	0.724898	0.470389	0.337831	-0.00187425	0.72192	0.517441	-0.0751904	-0.190931	-0.1644	0.620756	0.367329	-0.0717627	0.252473	0.834584	-0.497629				+
4.73354	6.18905	2.63859	4.91973	5.63107	3.99539	4.3942	5.54234	4.31628	4.34749	4.36073	4.61421	3.49751	4.56436	4.46454	3.17814	3.24141	1.42082	2.76778	0.608144	-0.436908	3.60776	2.99551	1.84482	2.72309	3.22257	2.53232	3.2273	#NUM!	5.56088	2.42748	2.33417	4.23887	2.58909	#NUM!	3.97785	3.2776	0.956655	3.06046	#NUM!	3.32757	3.05249	3.05829	2.2504	2.38504	-1.07021				+
3.83832	1.41338	1.27465	3.12847	3.05146	0.995017	1.38266	0.758404	2.46419	0.732069	0.518081	3.1411	0.0670015	1.36253	1.18646	-0.978269	-1.75048	-1.30527	-0.0230425	-1.22725	-1.82518	-0.654711	-0.475292	-1.06922	-1.45154	-0.727354	-0.564524	-0.0433041	-0.745108	0.592876	-1.40349	-0.494979	-0.636729	-0.897705	0.586449	-0.852798	-1.42175	-1.46373	-0.502636	-2.06174	-0.225398	-1.42457	-1.32705	-1.25009	-0.345346	-0.404324				+
3.76404	1.44466	2.58514	3.64575	3.07923	1.78523	1.77927	1.40163	3.06516	0.32733	1.1655	3.77503	1.38707	2.53734	1.71572	0.143532	-0.460481	-0.044464	-0.0920721	-0.116676	-1.19711	#NUM!	0.210083	#NUM!	0.305842	0.330538	0.684797	0.829477	-1.6115	#NUM!	-0.853836	-1.80731	0.474372	#NUM!	-0.0985544	-0.204266	0.145254	-0.181929	#NUM!	0.295305	-0.033652	-0.926892	-0.565447	0.731495	-0.236653	#NUM!				+
3.60156	4.17212	2.84523	5.04045	4.32302	3.12936	4.12344	4.42899	3.55544	1.82291	1.39578	3.77355	2.56875	3.32261	0.544754	1.28314	#NUM!	1.09425	#NUM!	#NUM!	#NUM!	0.827231	3.10793	#NUM!	1.73576	-0.245982	0.647648	1.24522	#NUM!	#NUM!	#NUM!	2.40278	1.28673	#NUM!	#NUM!	#NUM!	2.48738	#NUM!	#NUM!	#NUM!	#NUM!	#NUM!	#NUM!	-0.171845	1.07129	#NUM!				+
3.62317	1.55262	1.79688	3.06082	2.6719	1.9085	1.73533	1.87044	3.32121	2.20357	2.03062	3.30533	1.88689	1.79817	2.36179	0.882119	#NUM!	0.0475919	1.4757	-0.467417	-0.555367	0.219147	0.798191	-0.375179	0.420227	-0.307251	3.03623	2.06601	-1.44366	-0.43808	0.463589	-0.309293	-0.117695	0.780165	#NUM!	-0.258641	-0.722991	2.88055	1.36743	-0.324465	-0.258459	0.713419	-0.406859	0.0773759	0.557467	-0.493111				+
2.60389	3.71414	3.06546	3.12343	3.21867	2.90107	#NUM!	1.71809	3.42647	#NUM!	0.710474	3.23379	1.68875	3.10979	3.47687	1.51148	#NUM!	#NUM!	#NUM!	#NUM!	#NUM!	#NUM!	#NUM!	#NUM!	1.6351	0.23781	1.26594	#NUM!	#NUM!	#NUM!	#NUM!	1.87917	#NUM!	#NUM!	#NUM!	#NUM!	#NUM!	#NUM!	#NUM!	#NUM!	#NUM!	#NUM!	#NUM!	#NUM!	-0.929128	#NUM!				+
3.80653	2.43737	2.84674	4.40443	4.20495	2.75643	2.28433	1.7819	3.29308	1.83084	2.50267	3.50186	1.82291	3.08743	2.61079	0.635472	0.81246	0.822171	0.227523	0.110231	-0.087327	0.397049	0.788165	0.0946799	0.688381	0.760382	0.941642	1.01874	0.975936	0.680636	0.601387	1.29988	0.990767	0.34408	0.0344706	0.530489	0.336428	0.174345	0.484267	-0.860208	1.09934	1.69988	-0.105946	0.767289	1.19666	0.689881				+
3.74887	1.94848	0.729316	3.72807	3.89151	1.57471	1.55818	2.18856	3.19995	#NUM!	1.06966	4.39687	-0.255471	1.87213	1.75205	2.53575	0.270382	#NUM!	#NUM!	#NUM!	#NUM!	-1.48598	-2.04029	#NUM!	-2.05551	-2.12254	-2.56489	-0.407298	#NUM!	#NUM!	#NUM!	-2.15148	#NUM!	-0.461424	#NUM!	#NUM!	#NUM!	#NUM!	#NUM!	#NUM!	#NUM!	#NUM!	#NUM!	#NUM!	1.66443	0.0176584				+
4.82073	4.13077	#NUM!	5.07919	4.49375	4.27787	1.79556	2.92977	4.0195	0.518777	2.27942	6.13182	2.72153	4.29322	#NUM!	#NUM!	#NUM!	#NUM!	#NUM!	#NUM!	#NUM!	#NUM!	2.22203	#NUM!	1.01821	2.19251	3.88882	1.68627	#NUM!	#NUM!	#NUM!	3.31497	2.99298	#NUM!	#NUM!	0.409987	#NUM!	#NUM!	#NUM!	1.03382	0.0581781	#NUM!	#NUM!	1.96292	2.99722	#NUM!				+
5.39978	3.96063	4.52019	4.55694	4.78472	3.66049	4.82578	3.13784	5.3909	2.655	3.77002	5.43335	2.8484	4.9266	4.3637	1.69647	2.57295	3.47236	#NUM!	2.24715	2.40423	3.54098	2.59649	0.79001	2.48022	3.43291	4.89587	2.50574	#NUM!	2.21122	2.50148	3.20038	2.21612	2.28363	#NUM!	1.48128	1.2125	1.70628	2.34315	#NUM!	2.42709	0.845852	2.19354	2.74506	3.06821	1.15112				+
3.42576	1.04588	0.403836	3.47231	3.49226	0.976872	1.0115	0.787667	2.51721	-0.587749	0.775836	3.41479	0.420241	1.39905	1.44269	-0.116498	-0.968423	-0.935082	-0.386583	-1.23995	-2.1562	-0.752492	-0.984772	-0.359521	-1.23677	-0.8292	-0.161694	0.0558368	-0.178109	-0.83285	-1.44806	-0.365469	-0.171975	-0.790855	-2.02219	-0.592349	-0.9634	-0.753947	-1.15562	-0.75634	0.13443	-1.23704	-1.48872	-0.838401	0.137187	-1.38572				+
4.27166	2.44882	2.56299	4.12135	3.71325	2.84705	2.16838	1.49883	3.30159	1.32579	1.60095	3.91089	1.25315	2.74768	2.17449	0.149633	0.069679	0.341501	-0.181929	0.028381	-0.15069	0.213855	0.75431	-0.253021	0.445794	0.473871	0.821228	0.443567	0.349971	0.616724	0.464584	0.827359	-0.142871	0.228503	-0.0433446	0.58942	0.295588	-0.171719	-0.230572	-0.46874	0.637424	0.20812	-0.205768	0.454396	0.840943	-0.183888				+
4.4686	#NUM!	2.01073	3.9616	3.89464	2.77962	2.70263	0.908442	2.45737	#NUM!	#NUM!	3.99452	0.794608	3.40545	1.7521	#NUM!	#NUM!	#NUM!	#NUM!	#NUM!	#NUM!	#NUM!	#NUM!	#NUM!	#NUM!	#NUM!	#NUM!	#NUM!	#NUM!	#NUM!	#NUM!	#NUM!	#NUM!	#NUM!	#NUM!	#NUM!	#NUM!	#NUM!	#NUM!	#NUM!	#NUM!	#NUM!	#NUM!	#NUM!	#NUM!	#NUM!				+
2.80344	#NUM!	0.563672	4.48539	3.81632	2.44882	2.55945	#NUM!	3.31344	#NUM!	#NUM!	3.3473	2.4069	1.46929	2.59717	#NUM!	#NUM!	#NUM!	#NUM!	#NUM!	#NUM!	#NUM!	#NUM!	#NUM!	0.507521	#NUM!	#NUM!	-0.574441	#NUM!	#NUM!	#NUM!	1.62247	#NUM!	#NUM!	#NUM!	#NUM!	#NUM!	#NUM!	#NUM!	#NUM!	#NUM!	#NUM!	#NUM!	#NUM!	#NUM!	#NUM!				+
3.18378	#NUM!	#NUM!	2.44418	2.31919	1.69153	1.77581	1.48786	2.61785	1.01266	#NUM!	2.96003	#NUM!	4.90008	1.46354	#NUM!	#NUM!	#NUM!	#NUM!	#NUM!	#NUM!	#NUM!	#NUM!	#NUM!	#NUM!	#NUM!	#NUM!	#NUM!	#NUM!	#NUM!	#NUM!	#NUM!	#NUM!	#NUM!	#NUM!	#NUM!	#NUM!	#NUM!	#NUM!	#NUM!	#NUM!	#NUM!	#NUM!	#NUM!	#NUM!	#NUM!				+
2.78627	0.415692	0.712611	#NUM!	4.19738	#NUM!	#NUM!	#NUM!	#NUM!	#NUM!	#NUM!	2.67853	3.45115	4.68245	4.99688	#NUM!	0.695677	2.76965	2.351	#NUM!	1.95215	#NUM!	4.14947	#NUM!	3.18994	2.85578	#NUM!	1.66855	#NUM!	#NUM!	#NUM!	1.8039	1.44422	#NUM!	#NUM!	#NUM!	3.55952	2.79148	#NUM!	#NUM!	#NUM!	#NUM!	#NUM!	#NUM!	#NUM!	1.83072
3.93429	2.13327	2.23841	3.73525	4.12797	2.24592	2.33875	1.86098	3.56144	1.07622	1.41361	3.01769	1.54065	2.18725	3.0517	1.66395	#NUM!	#NUM!	1.5788	#NUM!	-0.0519985	#NUM!	#NUM!	0.704253	1.13403	0.882252	-0.642933	#NUM!	#NUM!	-2.86817	0.897947	#NUM!	0.724932	#NUM!	#NUM!	#NUM!	#NUM!	#NUM!	1.17703	#NUM!	1.35871	1.30964	1.09108	#NUM!	1.42326	0.76891				+
4.62866	4.63068	3.3422	4.32496	3.07789	3.09591	3.89855	2.77497	4.86923	2.69834	3.74578	2.50785	2.17163	0.907955	3.80433	0.664402	#NUM!	0.751222	0.732956	#NUM!	0.902779	#NUM!	1.22605	#NUM!	1.98953	0.835916	0.835873	1.77874	#NUM!	0.49352	1.70563	3.56793	2.19396	3.71575	#NUM!	#NUM!	2.02532	0.463708	#NUM!	#NUM!	1.35419	1.18064	-0.299479	0.386225	0.397979	0.281456				+
4.07671	4.94448	5.03016	4.42749	3.43745	4.17984	3.60328	4.10234	3.42291	2.84135	2.74429	4.27286	3.69647	3.88166	4.42961	2.76965	2.87853	3.70115	2.70341	-0.0805212	1.45196	2.45831	3.42686	-0.281766	3.36796	3.02526	4.03786	2.11523	#NUM!	1.3599	0.0643592	4.21977	3.85808	#NUM!	-0.0248721	1.33003	2.12639	0.699443	1.01427	0.486974	3.0706	2.98292	#NUM!	1.58786	3.15812	#NUM!				+
5.38118	-0.0515809	2.4813	-0.111833	2.31237	5.06453	1.48419	2.21974	3.27141	-0.290782	2.86029	3.60571	4.41652	1.77398	0.0516084	#NUM!	1.13419	1.18456	#NUM!	0.131677	#NUM!	-0.474566	#NUM!	0.00400182	#NUM!	#NUM!	#NUM!	2.59821	0.122268	-0.646486	#NUM!	#NUM!	#NUM!	0.0877488	-0.572211	-0.132116	#NUM!	#NUM!	-0.295135	-0.514211	#NUM!	3.34995	0.225076	2.05465	3.58883	#NUM!				+
3.72432	4.32841	3.0143	4.48449	3.84216	3.25732	3.81328	2.06982	5.19951	1.74541	3.14803	3.77356	2.18659	4.00931	3.2616	0.628965	1.21463	1.54158	#NUM!	#NUM!	1.94492	2.38534	2.79887	0.408531	2.39638	2.27488	2.63603	2.20311	#NUM!	1.72423	#NUM!	3.57703	1.32283	#NUM!	#NUM!	1.84934	0.498933	0.724492	1.28518	#NUM!	1.79391	#NUM!	2.36335	0.802406	2.10249	0.449474				+
1.69393	4.29342	#NUM!	4.26593	3.00741	2.69516	3.67164	#NUM!	2.68121	#NUM!	1.4071	2.15951	#NUM!	1.81375	3.82077	1.71658	#NUM!	#NUM!	#NUM!	#NUM!	#NUM!	#NUM!	#NUM!	#NUM!	#NUM!	#NUM!	-3.0496	-0.16751	#NUM!	#NUM!	#NUM!	#NUM!	#NUM!	#NUM!	#NUM!	#NUM!	#NUM!	#NUM!	#NUM!	#NUM!	0.311256	#NUM!	#NUM!	#NUM!	#NUM!	#NUM!				+
5.39561	#NUM!	#NUM!	#NUM!	5.25837	#NUM!	#NUM!	#NUM!	5.0875	#NUM!	#NUM!	5.67697	2.79829	3.34204	4.41584	1.88902	-0.309563	0.798416	#NUM!	-0.0962619	0.549579	#NUM!	1.80541	0.564435	1.64557	1.73335	1.78349	2.20398	#NUM!	2.36639	1.32377	2.21029	#NUM!	0.745817	#NUM!	1.63406	1.38801	1.63451	#NUM!	#NUM!	#NUM!	0.994413	#NUM!	1.62227	#NUM!	1.65358
1.13166	#NUM!	-0.834042	3.48799	4.75629	2.78956	3.00098	2.61857	#NUM!	1.47871	1.34622	2.00857	2.2576	2.61266	#NUM!	#NUM!	#NUM!	#NUM!	#NUM!	#NUM!	#NUM!	#NUM!	#NUM!	#NUM!	#NUM!	#NUM!	#NUM!	#NUM!	#NUM!	#NUM!	#NUM!	#NUM!	#NUM!	#NUM!	#NUM!	#NUM!	#NUM!	#NUM!	#NUM!	#NUM!	#NUM!	#NUM!	#NUM!	#NUM!	#NUM!	#NUM!				+
0.97627	0.0553064	0.754924	0.540547	0.794933	0.295641	-0.502025	-1.40681	0.610918	-1.34925	-0.0295589	0.549802	-0.392757	-0.56472	1.56529	-2.44726	-2.23649	-2.19232	-1.18371	-2.05714	-2.53254	-1.83313	-1.60036	-2.32216	-1.52241	-2.44961	0.0303393	-1.97333	-0.123269	-2.2279	-1.90981	-1.81274	-1.87255	-1.14189	-0.0828389	-1.99928	-2.36754	-2.10799	-1.93093	-2.3972	-1.93591	-2.16575	-2.10239	-2.44466	-1.55798	-1.41582				+
5.37169	6.01476	4.75753	6.97126	6.73618	6.58769	5.99346	3.92581	1.77167	5.04392	5.39023	4.07183	5.71187	5.78206	6.05285	4.63811	3.85219	3.39198	3.06154	5.01508	2.25997	0.313979	4.80696	3.1645	4.22133	3.67999	2.63909	3.87075	1.75708	3.25884	5.90064	4.17023	3.59231	5.4946	1.77665	#NUM!	5.31565	3.7978	2.80682	4.4123	6.14553	3.77478	5.52459	3.33886	3.60793	2.18557				+
3.59224	1.7594	2.02708	3.5531	3.00069	1.60577	1.46021	1.486	2.66878	0.742869	1.04776	3.16369	1.1111	2.23182	2.03422	0.0903113	-0.150949	-0.161307	0.578348	0.255873	-1.23634	-0.110898	0.648847	-0.492212	0.590767	-0.0231843	0.488289	0.0237144	0.270921	-0.191057	0.46546	0.67821	-0.38084	0.303828	-0.617863	-0.0231843	0.12762	-0.341075	-0.168642	-1.00554	-0.107152	-0.100281	-0.346645	0.088443	0.286276	-0.210263				+
1.7896	#NUM!	#NUM!	2.59684	2.8558	3.66368	#NUM!	2.88353	4.10238	#NUM!	#NUM!	3.24559	#NUM!	3.05242	3.1367	#NUM!	#NUM!	#NUM!	#NUM!	#NUM!	#NUM!	#NUM!	#NUM!	#NUM!	#NUM!	#NUM!	#NUM!	#NUM!	#NUM!	#NUM!	#NUM!	#NUM!	#NUM!	#NUM!	#NUM!	#NUM!	#NUM!	#NUM!	#NUM!	#NUM!	#NUM!	#NUM!	#NUM!	#NUM!	#NUM!	#NUM!				+
1.18938	1.26472	#NUM!	2.39479	2.81939	2.73	#NUM!	1.96263	1.59872	#NUM!	2.17116	0.570263	2.56362	1.28701	2.82478	0.601256	#NUM!	#NUM!	#NUM!	0.541912	#NUM!	#NUM!	#NUM!	#NUM!	0.655967	#NUM!	#NUM!	#NUM!	#NUM!	#NUM!	#NUM!	#NUM!	1.47427	#NUM!	#NUM!	#NUM!	#NUM!	#NUM!	0.810182	#NUM!	#NUM!	#NUM!	#NUM!	#NUM!	#NUM!	#NUM!				+
2.47117	2.33591	1.32332	2.80521	0.78702	3.7938	3.58682	2.01337	2.83061	3.46972	3.00067	-2.06434	1.01607	-0.221197	2.75117	#NUM!	#NUM!	-1.47773	-2.04499	#NUM!	0.660635	#NUM!	1.32539	1.97467	-1.27601	1.24383	1.23362	-4.85413	#NUM!	#NUM!	3.07292	-1.20633	-0.0137846	#NUM!	#NUM!	1.57246	0.377434	1.64909	#NUM!	#NUM!	#NUM!	-1.61543	#NUM!	-0.999708	-5.08716	-3.11897				+
3.32947	1.4833	1.12091	3.04597	2.99114	1.92221	1.20304	1.02903	2.41904	0.72738	0.816672	2.70455	0.50705	1.57992	1.32157	-0.336512	-0.79776	-0.599223	0.248228	0.398322	-1.39193	0.426102	0.406618	-0.551787	-0.264837	0.0628063	-0.0451634	-0.573014	-0.775346	-0.0673633	0.0555163	0.413596	-0.287945	-0.588805	-1.09241	-0.822608	-1.05624	-0.682483	-0.918692	-0.634965	-0.133169	0.0542721	-0.323082	-0.829907	-0.327941	-1.18237				+
1.6796	3.94742	#NUM!	4.29713	3.26194	#NUM!	#NUM!	2.00156	3.82381	2.66063	#NUM!	3.2015	#NUM!	#NUM!	3.69483	#NUM!	#NUM!	#NUM!	#NUM!	#NUM!	#NUM!	#NUM!	#NUM!	#NUM!	#NUM!	#NUM!	#NUM!	0.0644593	#NUM!	#NUM!	#NUM!	2.02879	#NUM!	#NUM!	#NUM!	#NUM!	#NUM!	#NUM!	#NUM!	#NUM!	#NUM!	#NUM!	#NUM!	0.91678	#NUM!	1.06085				+
0.615765	4.515	2.39123	3.49699	4.17613	3.03103	#NUM!	4.34972	3.39252	3.13568	2.12992	3.90373	3.27816	3.83714	4.42445	3.20929	2.67844	3.62717	2.84705	3.29763	3.17919	#NUM!	2.96348	#NUM!	4.59552	#NUM!	1.38722	3.79038	#NUM!	#NUM!	4.95635	4.72105	3.04549	1.72977	3.02679	#NUM!	2.90045	2.51245	1.64177	#NUM!	#NUM!	3.81954	#NUM!	#NUM!	#NUM!	#NUM!
3.67774	1.68432	2.05113	3.56173	3.11541	1.74463	1.3876	0.918279	2.72318	0.791108	1.07039	3.15852	0.832437	1.9568	1.6891	-0.160404	-0.101784	-0.0783365	0.344996	0.0522366	-0.952035	-0.227002	0.192398	-0.411318	-0.0837921	-0.0368901	0.481082	0.107079	0.203851	-0.10017	0.250406	0.478989	0.042858	0.375759	-0.555816	-0.033793	0.0325362	-0.313826	-0.52647	-0.881508	0.0156805	-0.00922315	-0.171975	0.0720833	0.482491	-0.104739				+
6.33395	4.92708	4.5865	2.69638	3.37179	2.17814	0.79794	0.7618	3.79626	2.62807	1.14567	4.61149	1.23994	3.72337	-0.515511	2.69115	1.12231	1.54246	0.806569	#NUM!	#NUM!	1.53021	1.81456	-0.314523	3.13212	3.00393	1.33188	1.64334	#NUM!	#NUM!	#NUM!	0.900745	-0.010923	#NUM!	#NUM!	#NUM!	1.52724	#NUM!	-0.263155	#NUM!	-0.107018	#NUM!	#NUM!	1.31596	1.89978	#NUM!				+
2.39861	0.414749	1.80576	2.62567	3.54967	1.10532	2.15213	1.29011	2.16437	1.9526	1.21502	3.84626	1.41347	0.972455	2.33264	0.994327	1.20506	0.573038	0.332743	1.27984	0.587164	0.481404	1.25217	#NUM!	0.0664362	0.572608	0.728168	-0.348056	#NUM!	#NUM!	0.874375	0.938431	1.74647	#NUM!	#NUM!	#NUM!	1.11319	-0.412711	#NUM!	-0.622368	1.03357	#NUM!	1.04496	0.745919	-0.0221302	#NUM!				+
3.76906	2.41419	4.74215	2.72385	1.92073	3.16579	2.43901	2.58282	4.61073	#NUM!	#NUM!	5.28491	2.16786	1.38263	#NUM!	#NUM!	#NUM!	#NUM!	#NUM!	#NUM!	#NUM!	#NUM!	2.2952	#NUM!	#NUM!	#NUM!	#NUM!	#NUM!	#NUM!	#NUM!	#NUM!	#NUM!	#NUM!	#NUM!	#NUM!	#NUM!	#NUM!	#NUM!	#NUM!	#NUM!	#NUM!	#NUM!	#NUM!	#NUM!	#NUM!	#NUM!				+
4.31082	2.53751	2.70104	4.35175	2.32677	3.25718	2.48116	0.261535	3.27816	1.52533	1.83635	4.01678	1.17169	1.75643	1.15332	0.0240911	0.390434	0.17674	-0.388575	-0.0154976	-0.45586	0.249994	0.486581	0.0389843	0.334274	0.676434	0.958533	0.608842	0.442477	0.668641	0.50787	1.2396	0.402702	0.382382	-0.0685382	0.63131	0.352824	0.0912178	0.00704309	-0.0701146	0.878772	0.398374	-0.151209	0.465373	0.701501	-0.93541				+
3.25418	#NUM!	2.84965	2.9262	2.81026	#NUM!	1.49948	#NUM!	#NUM!	3.08914	1.57441	3.94141	#NUM!	1.838	#NUM!	#NUM!	#NUM!	#NUM!	#NUM!	#NUM!	#NUM!	#NUM!	3.09136	#NUM!	#NUM!	0.448942	#NUM!	2.53913	#NUM!	#NUM!	#NUM!	#NUM!	#NUM!	3.1525	#NUM!	#NUM!	#NUM!	#NUM!	#NUM!	#NUM!	#NUM!	#NUM!	#NUM!	1.48173	#NUM!	#NUM!				+
3.51043	#NUM!	1.9921	2.95702	5.3509	2.9746	4.4476	2.6078	2.00497	1.8248	4.2031	4.01068	-1.41841	1.20088	5.76063	#NUM!	3.64235	#NUM!	#NUM!	#NUM!	#NUM!	3.47968	0.927798	#NUM!	-0.115033	0.913896	1.08605	#NUM!	#NUM!	5.53456	#NUM!	#NUM!	3.45269	#NUM!	#NUM!	3.55234	#NUM!	#NUM!	2.85213	#NUM!	3.30155	#NUM!	#NUM!	3.08143	4.59214	#NUM!
#NUM!	-0.292193	#NUM!	-1.93165	-0.367162	-1.94069	#NUM!	-0.503561	1.42736	#NUM!	#NUM!	3.51016	3.99585	#NUM!	-1.20101	-1.48584	-1.43813	0.921281	-1.03393	-1.1877	-0.696066	-2.0676	-1.18428	-1.49426	-0.594644	-1.8272	1.02509	#NUM!	0.358929	-1.1354	-1.28765	0.873344	-1.71107	#NUM!	-0.113299	-0.986593	-1.11617	0.132025	-1.54794	-1.49278	-1.77011	-0.264236	#NUM!	-0.0961529	-0.517124	-0.130172
2.55186	#NUM!	1.58076	2.47859	3.42682	2.23691	0.718404	#NUM!	3.04478	#NUM!	1.59923	2.72694	1.75921	2.22438	#NUM!	#NUM!	#NUM!	#NUM!	#NUM!	#NUM!	#NUM!	#NUM!	-0.814427	#NUM!	#NUM!	#NUM!	#NUM!	#NUM!	#NUM!	#NUM!	#NUM!	#NUM!	#NUM!	#NUM!	#NUM!	#NUM!	#NUM!	#NUM!	#NUM!	#NUM!	-1.00058	#NUM!	#NUM!	#NUM!	#NUM!	#NUM!				+
3.62718	1.35314	2.32814	3.43476	3.79688	2.50316	1.84897	1.45324	2.9422	1.07634	1.14759	3.73943	1.26545	2.38278	2.04073	0.601409	0.09985	0.695863	-0.432853	-0.0313951	-0.106417	0.558623	0.904197	0.272576	0.731111	0.720659	0.628363	0.476508	-0.407298	0.197484	0.199918	0.803821	0.545782	0.11416	-0.0503276	0.563348	0.229974	-0.0723116	0.00528998	-0.121679	0.934124	0.173291	0.344996	0.947781	0.926638	0.322012				+
2.61281	2.99965	3.29859	2.76426	2.89787	1.32178	#NUM!	1.87176	2.62407	#NUM!	2.46116	3.47524	2.01561	2.27265	3.7937	2.98862	2.3128	1.08455	1.19992	#NUM!	#NUM!	0.307609	0.518122	#NUM!	2.69872	#NUM!	0.600402	2.13215	#NUM!	#NUM!	2.70172	1.34924	-1.08988	1.68604	#NUM!	#NUM!	1.42717	1.83362	#NUM!	#NUM!	2.05757	2.86601	#NUM!	-0.385741	#NUM!	#NUM!				+
3.41554	1.42938	1.82676	3.32754	2.72194	1.56747	1.39346	0.59342	2.67402	0.74369	1.03667	3.2819	0.822937	1.80495	1.50832	-0.098689	-0.152378	-0.372506	0.44236	0.0544073	-0.769518	-0.232906	0.190849	-0.483468	0.209111	-0.0057592	0.483541	0.0921293	0.135396	-0.194591	0.223997	0.704865	-0.00187425	0.256321	-0.694212	0.00613	-0.130272	-0.353775	-0.595981	-0.876566	0.0454165	0.0647511	0.00962592	0.123011	0.595741	-0.221416				+
2.91147	1.44438	2.26562	1.71919	2.04067	1.28708	2.24011	1.4066	2.80854	1.48265	1.6574	3.89403	1.00095	1.64489	2.07503	-0.844466	1.33566	1.57205	-0.841812	1.13939	-0.828794	0.446384	1.10237	-0.290306	0.42254	1.25805	1.42213	1.21899	0.6579	1.37404	0.0741221	1.00474	0.146851	-0.40621	-0.904041	1.41488	-0.507719	-1.79073	0.18218	0.0390139	1.47397	0.972021	0.00744911	0.430203	0.703384	0.0289922				+
3.05313	#NUM!	3.67588	2.45764	#NUM!	4.00398	3.43448	#NUM!	8.03048	3.59719	4.72658	4.03853	4.55857	3.3674	4.0472	#NUM!	3.38903	#NUM!	3.46481	#NUM!	2.98633	4.70945	3.69924	#NUM!	2.40874	3.84485	#NUM!	2.85194	3.57909	4.1015	4.08055	3.3431	3.89703	4.46479	1.17615	3.35442	4.04771	#NUM!	4.01168	3.22477	#NUM!	4.68083	#NUM!	3.9288	#NUM!	3.75381
2.46414	0.932774	2.29896	2.29124	2.305	2.09425	2.26666	0.736004	1.57863	1.42403	1.91007	2.91977	1.77172	2.20636	1.49158	0.0782133	0.411541	#NUM!	#NUM!	0.819801	0.46895	-0.442545	1.81112	-0.647176	0.704771	0.457276	0.668529	#NUM!	#NUM!	-0.160382	1.00842	2.19992	0.845028	-0.261618	#NUM!	0.564137	0.966489	#NUM!	#NUM!	-0.730227	1.51235	2.56782	0.00740554	1.86177	0.29631	-0.879941				+
4.14803	4.1514	5.08792	2.39009	3.38341	2.59911	3.02221	1.24691	3.96133	#NUM!	2.41612	#NUM!	5.328	1.68146	3.97778	#NUM!	#NUM!	#NUM!	#NUM!	#NUM!	#NUM!	#NUM!	2.41176	#NUM!	#NUM!	#NUM!	#NUM!	0.984645	#NUM!	#NUM!	3.58409	3.14458	1.84856	1.4911	#NUM!	#NUM!	3.63672	#NUM!	#NUM!	#NUM!	2.48162	2.40826	#NUM!	-0.0794422	1.06957	#NUM!				+
2.59109	#NUM!	#NUM!	4.43098	3.96115	2.68622	2.48044	#NUM!	3.46792	#NUM!	2.01114	1.84338	2.49403	2.29825	#NUM!	#NUM!	#NUM!	1.22494	#NUM!	#NUM!	#NUM!	#NUM!	#NUM!	#NUM!	#NUM!	#NUM!	0.700919	#NUM!	#NUM!	#NUM!	#NUM!	3.11598	1.67669	#NUM!	#NUM!	#NUM!	#NUM!	#NUM!	#NUM!	#NUM!	#NUM!	#NUM!	#NUM!	#NUM!	#NUM!	#NUM!				+
4.64245	2.05511	1.88909	4.30723	4.06687	2.05685	3.02245	1.7574	3.44252	1.60973	3.4921	3.55759	0.391039	3.47159	2.97392	1.72018	2.18056	1.94469	1.67471	1.63276	0.958477	1.44454	2.25967	0.766456	1.45712	1.55682	1.72066	0.527845	#NUM!	0.487994	0.835265	2.71444	1.57738	#NUM!	#NUM!	1.69124	1.94808	0.946444	#NUM!	0.0638615	1.61445	0.870422	#NUM!	-0.511513	2.79107	-0.438014				+
3.18455	4.3418	2.99505	5.17832	4.17864	3.02609	#NUM!	2.77829	1.48016	#NUM!	2.05236	2.95903	#NUM!	1.56648	3.09987	2.79316	#NUM!	#NUM!	#NUM!	#NUM!	#NUM!	#NUM!	#NUM!	#NUM!	1.9829	1.59553	0.543509	0.288206	#NUM!	#NUM!	0.130776	0.110994	#NUM!	#NUM!	#NUM!	#NUM!	#NUM!	0.322325	#NUM!	#NUM!	#NUM!	#NUM!	#NUM!	#NUM!	0.657534	#NUM!				+
4.74522	4.90659	4.68645	5.45128	3.74995	3.3789	2.60664	0.425501	4.07106	#NUM!	#NUM!	4.48778	#NUM!	3.7376	#NUM!	#NUM!	#NUM!	#NUM!	#NUM!	#NUM!	#NUM!	2.0817	#NUM!	#NUM!	#NUM!	#NUM!	#NUM!	#NUM!	#NUM!	#NUM!	#NUM!	1.57785	#NUM!	#NUM!	#NUM!	#NUM!	#NUM!	#NUM!	#NUM!	#NUM!	#NUM!	#NUM!	#NUM!	#NUM!	#NUM!	#NUM!				+
4.678	3.3454	1.93357	2.82521	4.79947	3.05913	2.86134	2.89261	4.62797	2.09505	2.48714	4.64126	2.93159	3.4769	3.4643	2.27676	1.52218	1.90002	1.88934	1.41816	0.6631	2.37902	2.3171	2.30465	1.47549	2.13346	1.62371	2.00094	1.18557	0.647513	1.23623	1.83789	1.71246	1.19591	-0.672933	1.86875	2.1156	1.32002	1.46311	0.988991	2.32728	1.66307	1.24366	1.34066	3.06531	2.82099				+
3.88214	4.01108	2.21464	3.80838	3.35973	#NUM!	#NUM!	3.38057	5.25903	#NUM!	#NUM!	4.20756	#NUM!	1.90648	2.05745	#NUM!	#NUM!	-2.23502	#NUM!	#NUM!	#NUM!	#NUM!	#NUM!	#NUM!	#NUM!	#NUM!	#NUM!	#NUM!	#NUM!	#NUM!	#NUM!	#NUM!	#NUM!	#NUM!	#NUM!	#NUM!	#NUM!	#NUM!	#NUM!	#NUM!	#NUM!	#NUM!	#NUM!	#NUM!	#NUM!	#NUM!				+
-0.232661	-0.47633	-1.3921	#NUM!	-1.10568	-0.856069	#NUM!	-0.598891	-0.0743174	3.56224	1.28279	#NUM!	-0.538041	0.727953	#NUM!	#NUM!	#NUM!	-2.30006	#NUM!	-1.21064	#NUM!	#NUM!	#NUM!	#NUM!	#NUM!	-1.33044	-0.142609	#NUM!	-1.62616	-1.27108	-0.263876	#NUM!	#NUM!	#NUM!	-1.11243	0.296917	#NUM!	-1.39248	#NUM!	-0.982149	#NUM!	-0.902575	-0.921598	-1.20976	#NUM!	#NUM!				+
4.06662	2.56516	2.51135	3.9754	3.25181	1.14407	-0.540226	1.39684	3.00509	0.751757	1.74212	3.57615	1.63022	2.25209	2.76121	0.856293	1.27519	0.290268	-0.179129	0.773763	#NUM!	0.46915	1.05206	0.774455	0.495044	0.247976	1.44367	0.73787	0.745914	0.3315	1.30599	#NUM!	1.19975	0.116567	1.1207	0.17705	0.770855	0.833696	0.269712	0.548804	0.829613	0.897875	#NUM!	0.656488	1.048	0.56469				+
5.96155	#NUM!	4.76582	#NUM!	6.04244	2.93633	3.8718	1.06742	5.26918	3.64923	2.34198	5.90245	3.39926	4.76047	#NUM!	#NUM!	0.938175	2.4657	2.45166	1.8983	#NUM!	#NUM!	4.27597	1.19994	1.65986	3.28448	#NUM!	#NUM!	#NUM!	1.37453	4.4683	4.10425	2.74666	#NUM!	#NUM!	1.22881	#NUM!	#NUM!	#NUM!	4.87926	#NUM!	#NUM!	#NUM!	6.90499	6.4683	8.01073
2.63795	#NUM!	2.21947	4.20572	2.78946	#NUM!	#NUM!	2.44606	2.93998	#NUM!	#NUM!	2.12051	2.38873	0.975086	1.77171	#NUM!	#NUM!	#NUM!	#NUM!	#NUM!	#NUM!	#NUM!	#NUM!	#NUM!	#NUM!	#NUM!	0.0419517	#NUM!	#NUM!	#NUM!	#NUM!	#NUM!	#NUM!	#NUM!	#NUM!	#NUM!	#NUM!	#NUM!	#NUM!	#NUM!	#NUM!	#NUM!	#NUM!	-0.767435	-0.998123	#NUM!				+
3.47252	#NUM!	2.13948	4.10472	3.66434	2.12456	#NUM!	6.27917	3.78725	2.97858	1.81342	3.5576	#NUM!	3.41138	2.22216	1.02304	4.10095	#NUM!	#NUM!	#NUM!	#NUM!	#NUM!	2.54827	#NUM!	1.76835	#NUM!	4.15172	1.23128	#NUM!	0.838435	#NUM!	3.09062	6.57649	#NUM!	#NUM!	#NUM!	#NUM!	#NUM!	2.89154	#NUM!	2.14714	#NUM!	#NUM!	1.4972	#NUM!	#NUM!
1.36147	0.742796	2.67712	2.01413	2.19073	#NUM!	#NUM!	0.587186	1.72939	-0.260267	0.492221	2.78199	0.774133	1.21146	0.927304	-0.289834	-0.62368	-0.175301	-0.536849	-0.305212	-1.49325	-0.634314	-0.666628	-1.23616	-0.232906	-0.512884	-0.401488	0.354446	#NUM!	#NUM!	-0.162855	-0.0164963	-0.565012	#NUM!	#NUM!	-0.477056	-0.778713	-0.886274	-0.958657	-0.574247	-0.610133	-0.416885	-1.24592	-0.550013	-0.26552	0.164658				+
1.84132	#NUM!	1.37896	2.03817	2.59188	#NUM!	#NUM!	#NUM!	2.9605	#NUM!	#NUM!	1.88186	1.53066	2.30936	3.92906	-0.297602	#NUM!	#NUM!	-0.408861	#NUM!	-0.327917	#NUM!	-0.0354505	#NUM!	0.321135	0.230322	#NUM!	2.04889	#NUM!	#NUM!	-0.436695	#NUM!	#NUM!	#NUM!	#NUM!	#NUM!	#NUM!	2.11879	#NUM!	#NUM!	#NUM!	#NUM!	#NUM!	1.03144	1.44481	#NUM!				+
#NUM!	#NUM!	3.54059	2.36127	1.91208	5.07228	4.5173	#NUM!	1.85142	4.54719	3.32238	#NUM!	#NUM!	#NUM!	#NUM!	#NUM!	#NUM!	#NUM!	#NUM!	#NUM!	#NUM!	#NUM!	#NUM!	#NUM!	#NUM!	#NUM!	#NUM!	1.50194	#NUM!	#NUM!	#NUM!	#NUM!	#NUM!	#NUM!	#NUM!	#NUM!	#NUM!	#NUM!	#NUM!	#NUM!	#NUM!	#NUM!	-1.90647	#NUM!	#NUM!	#NUM!				+
3.99315	#NUM!	3.62779	3.91565	4.08623	#NUM!	#NUM!	3.72573	2.94408	#NUM!	#NUM!	3.18213	1.29212	2.2098	3.79482	1.9311	#NUM!	#NUM!	#NUM!	#NUM!	#NUM!	#NUM!	2.38105	#NUM!	#NUM!	#NUM!	2.67402	#NUM!	#NUM!	#NUM!	#NUM!	#NUM!	#NUM!	#NUM!	#NUM!	#NUM!	#NUM!	#NUM!	#NUM!	#NUM!	#NUM!	#NUM!	#NUM!	#NUM!	5.11597	#NUM!				+
1.19581	3.07534	#NUM!	4.9902	-2.28336	3.9297	2.9439	2.532	#NUM!	2.07138	#NUM!	2.86619	-0.496956	3.47564	3.13883	0.534976	0.680313	#NUM!	0.365993	0.336165	0.367807	1.08207	1.86972	0.179172	0.942917	#NUM!	-1.14646	1.58775	0.672336	0.784259	-1.25161	-0.663572	#NUM!	0.437115	0.497364	-0.243182	#NUM!	#NUM!	0.134873	0.27819	1.19648	0.635428	-0.247684	-0.526565	1.56426	#NUM!
4.59359	2.28785	2.9033	3.41857	3.29903	2.97608	2.73447	1.98279	2.6579	2.16004	2.7134	3.77184	4.24441	3.85367	3.92979	#NUM!	#NUM!	2.96038	#NUM!	2.09246	2.67383	1.25027	2.97075	2.42202	2.66475	3.08277	4.74074	4.20446	1.52936	0.663808	2.25353	0.680243	3.67157	#NUM!	3.16579	2.13384	4.05512	-0.143524	0.348556	2.51721	1.29997	1.69015	0.259513	3.46042	3.98623	2.75861
3.14143	2.28384	1.91394	#NUM!	3.82178	2.30622	#NUM!	1.53793	3.50768	#NUM!	0.689962	3.66873	0.861133	2.45799	1.75239	0.303223	0.287008	-0.00891703	-0.0360461	0.100948	#NUM!	0.2881	0.467693	-0.326422	0.48219	0.555142	0.533493	0.666607	0.621666	#NUM!	0.189088	0.241142	-0.117562	0.665016	#NUM!	#NUM!	0.0726344	#NUM!	-0.256165	#NUM!	#NUM!	0.0252247	#NUM!	0.349171	0.8223	-0.308275				+
2.94865	1.21561	1.30448	2.95635	2.85475	2.07	1.72657	1.07409	2.51334	0.737254	0.601693	2.43694	0.840862	1.89824	1.4946	-0.0292761	-0.248778	0.631757	-0.699107	-0.142217	-0.636915	-0.426104	0.18061	0.0950343	0.419179	-0.799668	0.25915	0.0383266	-1.71853	0.109047	0.257925	1.07786	0.290745	0.296084	-0.495286	-0.342327	0.43862	-0.619084	-0.446362	0.103379	0.800274	-0.318909	-0.160275	0.0553021	-0.0122722	-1.61305				+
5.31324	5.31055	5.04608	5.39192	5.11829	4.38489	4.72272	4.44725	5.18668	4.30233	4.94684	6.15494	4.66867	5.78858	6.06255	3.36751	4.12248	4.35497	4.02386	3.62112	3.36997	5.27252	4.57797	2.27669	4.83288	3.61796	4.8162	3.80225	2.17769	4.87802	3.82828	5.18705	4.97288	1.20836	1.51602	4.28777	5.05726	3.71892	4.14076	3.30102	4.90077	4.8471	3.43637	3.17612	4.29835	3.14183				+
3.09211	2.34498	1.84811	4.58883	4.0703	1.48435	-1.58227	2.31416	3.73314	1.72085	1.09004	1.90554	1.5794	3.36382	2.54011	1.6983	0.356476	1.1924	0.258632	0.12301	0.0845318	0.877871	1.34461	0.334389	1.59192	1.08406	1.64756	1.00794	#NUM!	-1.47436	1.0747	1.24684	1.49301	#NUM!	#NUM!	#NUM!	0.70463	0.838875	0.909743	0.0426797	#NUM!	#NUM!	#NUM!	1.85108	1.55737	1.26807				+
3.2635	1.79186	2.84505	3.89911	4.63885	2.47891	3.17684	2.36197	3.61922	1.7486	2.25209	2.67497	2.44238	2.67328	0.971063	0.391664	1.63276	0.622887	1.29541	0.928018	-0.706376	0.696798	2.37397	#NUM!	0.426083	0.579016	1.27317	0.550444	1.85189	#NUM!	1.54212	1.60744	1.33399	1.12677	-0.750264	0.517937	1.26777	#NUM!	-0.153805	-0.844386	1.39982	0.540468	-0.964661	0.647814	3.1443	0.513969				+
4.43337	5.66911	3.80519	4.31069	4.69152	4.77272	4.85839	3.20051	4.93496	2.97256	3.18233	5.28253	2.06903	4.58312	3.40113	2.62389	2.53885	2.32597	1.45075	#NUM!	2.78946	2.83568	3.09259	-0.920446	2.62576	3.66801	1.91523	2.66511	#NUM!	1.97898	1.91419	3.54889	1.62247	2.89166	#NUM!	3.21277	2.34337	2.5075	1.41874	1.55454	3.03741	2.32597	2.93546	2.93427	3.15554	3.13474				+
3.52731	1.29131	1.68429	3.07424	2.96827	1.30764	1.33181	1.2381	2.15117	1.02676	1.48068	2.89846	0.761678	1.60086	1.70604	0.321225	-0.0149266	0.389546	0.477382	0.300519	-0.209516	0.249171	0.440929	0.262036	-0.198494	0.287677	1.01642	0.153219	-0.355806	0.302493	0.429751	0.902902	0.390434	0.45797	-1.4982	-0.415218	0.170426	0.254634	-0.282973	-0.549028	0.25379	0.330436	0.101273	-0.0722461	0.660099	0.260415				+
4.1359	5.80011	4.40332	4.42127	5.02191	4.67411	4.39563	3.14727	4.52643	3.30201	4.3262	3.04672	4.17655	3.42624	4.91146	3.50632	1.7815	3.13797	2.57751	2.71189	2.55317	2.76798	2.514	2.52566	2.29789	0.918579	2.59109	2.43982	#NUM!	3.68092	3.23637	3.39479	2.87408	3.90174	#NUM!	-0.494672	3.43133	2.89851	2.21947	3.31244	2.7822	3.51147	2.21166	2.13101	2.97949	1.77028				+
#NUM!	#NUM!	1.81486	3.60598	2.90569	1.38787	#NUM!	#NUM!	2.47489	#NUM!	0.679619	3.10187	0.438102	1.58169	1.53429	#NUM!	-0.586405	-0.963178	1.29896	#NUM!	-1.03012	#NUM!	-0.29351	-0.392207	0.342488	-0.557876	0.555842	0.270662	0.870255	#NUM!	0.362325	-0.27608	-0.514501	#NUM!	#NUM!	#NUM!	-0.74743	#NUM!	-0.245982	-1.16673	-0.441068	#NUM!	#NUM!	-0.932617	-0.0676125	0.644826				+
3.58423	1.60191	1.66061	3.14573	2.98954	1.47093	1.1822	1.07661	2.41127	0.771175	0.797889	2.92429	0.74693	1.71814	1.46558	0.203535	0.348335	-0.130799	0.559856	0.140221	-0.369048	-0.280125	0.392061	-0.660655	-0.186501	-0.0388575	0.675858	0.0354498	0.206562	-0.258217	0.183982	0.468212	-0.115433	0.214173	-0.471864	-0.143916	-0.238665	-0.310689	-0.300885	-0.937872	0.146691	0.159886	-0.357383	0.0584459	0.484863	0.312146				+
3.80407	2.88854	#NUM!	4.41485	3.33657	2.54091	2.3836	-0.936817	4.11551	2.05547	0.538283	2.80794	#NUM!	2.82856	#NUM!	#NUM!	#NUM!	#NUM!	#NUM!	#NUM!	-0.95442	#NUM!	#NUM!	#NUM!	0.545466	#NUM!	#NUM!	0.697663	#NUM!	0.895486	-0.41792	#NUM!	#NUM!	#NUM!	#NUM!	#NUM!	#NUM!	#NUM!	#NUM!	-0.481816	0.902605	#NUM!	#NUM!	#NUM!	#NUM!	#NUM!				+
2.59403	#NUM!	#NUM!	3.17462	2.62897	2.39699	#NUM!	1.99068	1.95026	#NUM!	#NUM!	1.7467	#NUM!	3.38466	1.92912	#NUM!	#NUM!	#NUM!	#NUM!	#NUM!	#NUM!	#NUM!	#NUM!	#NUM!	#NUM!	#NUM!	#NUM!	#NUM!	#NUM!	#NUM!	#NUM!	#NUM!	#NUM!	-2.62225	#NUM!	#NUM!	#NUM!	#NUM!	#NUM!	#NUM!	#NUM!	#NUM!	#NUM!	#NUM!	#NUM!	#NUM!				+
4.82776	1.3373	3.28203	4.35674	4.30233	2.16146	3.03493	2.49867	3.49611	1.91561	2.03517	4.42609	2.38647	2.5679	2.35034	1.16919	1.40286	0.602044	0.718142	1.15489	0.428352	1.06975	1.20666	1.67007	0.98299	1.02576	2.11672	2.1439	2.49582	0.87689	0.976248	1.38764	0.817664	0.997204	0.337722	1.21307	1.18643	1.2761	0.898216	0.194675	1.7218	1.0987	1.29903	1.66951	2.11882	1.5568				+
1.99391	0.572051	0.785048	2.89701	2.38075	1.61004	0.959542	-0.549423	1.09847	-0.401521	-0.699818	1.95929	-0.18916	-0.380619	-0.0543624	-1.54097	-1.57788	-0.444561	-1.46931	-2.24225	-0.217727	-1.33348	0.217759	-2.32121	-1.2063	#NUM!	-1.01107	-0.756575	-2.5046	-1.59598	#NUM!	-0.926041	-0.707613	-1.36087	-1.54419	-1.52266	-1.74825	-2.9156	-2.32889	-1.69225	-1.42373	-1.56042	-1.11511	-1.14792	-0.534215	-1.87291				+
4.27816	3.31029	3.47066	3.87909	3.56069	3.52726	2.75098	2.08345	3.80563	2.31308	2.94519	3.53278	2.68464	3.1839	3.3636	2.29577	2.32858	0.693738	2.28125	1.19949	2.03027	2.52782	2.39502	2.20244	2.59641	#NUM!	0.253756	1.99277	#NUM!	0.5664	1.56909	2.75108	3.04382	1.44234	-1.2725	1.68492	3.2986	2.65454	1.29523	1.90379	1.92697	1.56406	2.50561	1.15482	2.67739	#NUM!				+
2.39368	2.09859	-1.00309	2.70991	3.22176	1.49883	2.51887	1.31995	2.47859	0.17612	-0.615605	1.99752	1.45799	2.39836	2.22654	-4.3417	-0.393416	1.92002	-1.75568	#NUM!	0.990739	1.44383	0.647641	0.854336	0.758087	0.404993	#NUM!	-1.78496	#NUM!	-0.271784	0.750834	1.54638	-0.392434	#NUM!	#NUM!	#NUM!	-0.0852886	2.10102	#NUM!	#NUM!	#NUM!	#NUM!	#NUM!	-0.900607	-0.483702	-1.00454				+
0.978152	3.98368	2.23902	3.59696	4.95505	2.28941	0.900934	0.342927	4.23917	-0.162132	2.78466	2.87292	1.98114	2.61653	4.23585	1.32225	1.80818	2.04484	0.756155	0.831062	1.61426	1.39093	0.904602	1.7463	0.516945	0.619714	3.11879	1.36968	#NUM!	#NUM!	1.44741	3.03931	2.20018	#NUM!	0.148465	1.1911	1.80758	1.78354	0.473775	#NUM!	2.77616	-1.36207	1.11535	0.0802013	0.385531	-0.0229541				+
1.35363	4.88321	3.2696	2.55531	3.63782	4.26815	3.56252	1.58749	4.32644	3.66385	#NUM!	3.96583	2.39388	2.4912	3.52556	1.99602	2.33047	1.54873	2.83156	2.54254	#NUM!	1.95422	1.55722	#NUM!	#NUM!	#NUM!	0.546793	2.16508	0.912669	2.56184	#NUM!	2.28588	3.03999	#NUM!	2.10557	2.84643	#NUM!	0.527679	1.66068	#NUM!	2.32901	1.60616	#NUM!	1.93909	1.33018	1.31395				+
2.55305	1.57794	1.92261	3.43975	2.95277	2.13987	1.41408	1.12797	2.57004	0.723539	1.78607	2.84084	0.161702	2.14874	0.767732	0.455673	-1.44657	-0.18612	0.550617	-1.44228	6.66641	0.0013466	0.654535	-0.929927	0.6348	0.0389546	-1.21568	-0.0819524	0.576358	0.9039	-1.01282	0.314705	0.657377	-1.24154	#NUM!	-1.18174	-0.868547	#NUM!	-0.204266	-0.653387	4.07838	-1.1812	-0.66939	-0.7876	0.704788	-0.829271				+
-0.011938	0.599834	1.89922	0.326534	-0.248778	0.0638313	0.975794	-0.844868	0.940894	-0.238053	1.70859	0.938539	0.282842	-0.6107	-0.0082	-3.3192	-0.361768	-3.02455	-2.13622	-4.02653	0.947779	-3.45589	0.181771	-3.05986	0.461879	-0.654436	-1.82802	-1.53328	-4.38846	-1.53047	0.659859	0.843681	-2.56988	-1.00949	0.955396	1.15978	-0.0160683	0.467095	-0.988339	1.93998	-0.78115	-0.566673	-3.59884	-0.00912819	-0.83837	0.875383
3.19293	#NUM!	2.37873	3.82351	4.04938	5.2327	#NUM!	2.58788	4.74248	#NUM!	#NUM!	3.04396	0.929913	3.00277	1.1472	1.76479	#NUM!	#NUM!	#NUM!	#NUM!	#NUM!	#NUM!	#NUM!	#NUM!	#NUM!	#NUM!	#NUM!	#NUM!	#NUM!	#NUM!	#NUM!	#NUM!	1.77542	#NUM!	#NUM!	#NUM!	#NUM!	#NUM!	#NUM!	#NUM!	#NUM!	#NUM!	#NUM!	#NUM!	#NUM!	#NUM!				+
7.79578	5.89308	7.49189	7.32632	#NUM!	3.63838	6.6654	2.96966	5.54556	3.99174	4.31219	#NUM!	4.33404	5.36522	#NUM!	2.64449	#NUM!	#NUM!	#NUM!	#NUM!	#NUM!	#NUM!	4.26368	#NUM!	1.11591	3.2165	3.17007	#NUM!	#NUM!	#NUM!	3.70168	6.1938	3.62294	3.68073	#NUM!	#NUM!	4.54567	3.19271	#NUM!	#NUM!	4.54925	5.08177	#NUM!	#NUM!	3.29336	#NUM!				+
3.58187	1.43546	1.6525	2.28139	2.94164	1.41596	0.948224	0.407	1.41642	-0.211884	0.712551	2.16874	0.398551	1.01777	0.740794	-0.745797	-0.951662	-0.362217	-0.634129	-1.22996	-1.52196	-0.391768	-0.646624	-0.626673	0.138918	-0.567156	-0.265317	0.127817	0.0450592	-0.0255958	-0.898634	0.0492778	-0.293841	-0.988048	-0.657274	-0.133564	-0.84326	-0.956057	-0.43957	-1.81344	-0.136191	-0.667199	-0.777788	-0.317064	-0.312895	0.0746039				+
1.8954	2.52483	1.27817	3.75011	3.84599	0.950369	2.49809	1.09323	3.82447	-0.145173	2.23447	3.06232	0.973195	3.25415	2.13543	1.62874	2.23943	1.50251	2.35656	#NUM!	0.633869	#NUM!	2.27237	#NUM!	0.969513	1.80153	1.96787	-0.28519	0.172096	-0.1133	0.266437	2.37947	1.35421	0.0451337	#NUM!	#NUM!	0.185639	0.0665331	0.528422	#NUM!	-0.287153	0.271844	0.156316	-0.649294	0.733619	0.0318727				+
5.62139	8.66521	6.50301	7.21441	6.52191	6.3262	5.33433	5.55687	4.80056	3.6617	4.94213	6.44965	1.79736	5.71074	5.81449	5.81283	3.63422	5.2894	#NUM!	#NUM!	3.89877	4.26116	4.29713	#NUM!	4.39432	4.14614	4.5616	3.53381	#NUM!	3.85768	2.70566	4.87565	3.41408	1.4933	#NUM!	4.4092	3.90226	4.19123	3.00891	3.57837	2.68214	2.78732	6.53323	5.20226	5.55418	4.25871				+
4.49598	5.5583	4.23385	4.35544	4.25322	4.14173	5.02182	3.19324	4.49776	3.7171	4.16763	4.67094	3.88106	4.52301	5.17626	3.52931	2.89432	2.91289	2.62247	3.3143	1.33741	3.58925	4.14367	2.96106	2.28047	3.79448	3.44287	2.97875	2.28468	3.33416	3.32498	4.23175	3.16488	2.3873	2.33628	3.44067	3.65872	2.57673	2.90013	2.81756	3.15624	3.04591	3.31919	3.02907	3.3688	1.60127				+
3.07538	1.29029	-0.0592176	2.87461	3.09025	1.20045	0.95688	0.785577	1.99338	0.627939	0.10431	2.72549	0.415057	1.61914	1.08933	0.061255	-0.776357	-0.434455	-0.232292	-0.185359	-0.145873	-0.367371	-0.118758	-0.96643	-0.310922	-0.0299829	0.377444	0.123161	-0.305912	-0.0382958	0.0649929	-0.0970713	0.0757785	-0.044464	-0.16543	-0.214249	-0.0687396	0.0974247	-0.410884	-0.72561	-0.236707	-0.333056	-0.63143	-0.211482	-0.0025707	-0.676232				+
2.22111	0.296315	0.635221	1.62919	1.78205	0.620556	0.282053	-0.214	0.992317	-0.666029	0.119651	1.51349	-0.127765	0.374094	0.496285	-1.32354	-1.07779	-0.862828	-0.929791	0.530177	-1.49503	-1.28848	-0.358621	-2.00166	-1.55449	-1.22064	-0.796182	-1.1925	-0.843341	-0.182819	-0.232415	-0.774249	-0.798424	-1.05776	-1.34307	-1.11157	-1.52211	-1.47633	-1.74006	-0.699463	-1.01821	0.0202334	-1.54612	-1.51916	-0.934846	-1.41151				+
1.99244	0.232769	1.05245	1.73981	1.86412	0.734899	0.186557	-0.717961	0.971572	-0.137029	0.0133634	1.49814	-0.357123	0.63776	0.15705	-1.10749	-2.07704	-1.49626	-1.19849	-1.632	-1.90346	-1.32096	-1.85475	#NUM!	-1.21841	-0.466444	-1.44747	-0.796018	1.75726	-1.01061	-0.525167	-1.40898	-0.849424	-0.940918	-1.13494	#NUM!	-1.22632	-1.07731	-0.992664	-0.177111	-0.975043	-0.887728	-0.718	-1.32416	-1.3493	-1.08826				+
1.58102	6.00871	2.87127	#NUM!	4.26291	1.87171	2.22115	1.34512	1.7642	#NUM!	2.99091	1.0289	4.9028	2.53801	3.03398	#NUM!	0.576995	#NUM!	#NUM!	3.2451	#NUM!	-0.189413	0.489348	1.13087	1.83197	#NUM!	#NUM!	4.34799	#NUM!	0.987188	4.39669	4.0619	3.9902	2.38866	-0.0926134	#NUM!	3.89443	#NUM!	1.08021	2.22001	2.2085	0.400211	#NUM!	0.621999	#NUM!	#NUM!
0.32404	3.92794	-0.827599	0.626526	4.78254	#NUM!	#NUM!	3.26715	5.34455	#NUM!	#NUM!	0.903719	#NUM!	3.82196	3.95091	#NUM!	#NUM!	#NUM!	#NUM!	#NUM!	#NUM!	#NUM!	1.30186	#NUM!	1.68543	#NUM!	2.8759	#NUM!	#NUM!	0.183179	#NUM!	2.29392	#NUM!	#NUM!	#NUM!	#NUM!	#NUM!	0.938929	#NUM!	#NUM!	#NUM!	#NUM!	#NUM!	#NUM!	#NUM!	#NUM!				+
#NUM!	#NUM!	#NUM!	#NUM!	#NUM!	#NUM!	#NUM!	#NUM!	#NUM!	2.26757	3.38033	#NUM!	-0.338795	1.03807	#NUM!	#NUM!	#NUM!	-0.758303	#NUM!	#NUM!	#NUM!	#NUM!	#NUM!	#NUM!	-0.440633	-0.128498	#NUM!	#NUM!	#NUM!	1.54309	#NUM!	-0.196859	#NUM!	#NUM!	#NUM!	#NUM!	#NUM!	0.541765	#NUM!	#NUM!	#NUM!	#NUM!	#NUM!	#NUM!	#NUM!	#NUM!				+
#NUM!	3.10718	#NUM!	#NUM!	#NUM!	4.76215	#NUM!	#NUM!	#NUM!	#NUM!	#NUM!	4.05534	4.87858	3.6083	4.1529	3.70843	1.5089	1.81229	4.2459	1.63515	2.73053	3.0195	3.75127	#NUM!	1.64012	-0.595433	-2.9137	#NUM!	#NUM!	#NUM!	3.07383	1.5307	4.48736	4.51454	#NUM!	#NUM!	#NUM!	#NUM!	0.978435	#NUM!	#NUM!	4.08292	#NUM!	#NUM!	#NUM!	#NUM!
1.64434	0.293872	1.0182	1.57928	1.24742	0.106591	0.371572	-0.405557	0.823345	-1.23554	0.150913	1.37144	0.372711	0.201908	-0.393746	-2.21126	0.0612249	-0.883152	-1.66079	-1.10829	-2.26003	-1.3429	-1.99841	-2.7983	-1.47301	-0.284514	-1.83196	-1.20468	-2.30492	-0.380286	-1.61974	-1.17326	-1.44481	#NUM!	0.436295	1.29237	-1.48985	-1.51707	-1.24732	#NUM!	-0.0705267	-1.26222	-2.49322	-1.15126	-2.00222	-1.65608				+
2.43934	4.25625	-1.55429	3.02405	3.8015	2.48833	#NUM!	2.78299	3.67698	#NUM!	#NUM!	2.49699	#NUM!	3.36614	0.815225	#NUM!	-0.62396	#NUM!	#NUM!	#NUM!	#NUM!	#NUM!	#NUM!	-0.258151	#NUM!	#NUM!	1.71928	#NUM!	#NUM!	#NUM!	#NUM!	2.98518	#NUM!	#NUM!	#NUM!	#NUM!	#NUM!	#NUM!	-1.32124	#NUM!	#NUM!	-0.562572	#NUM!	-0.265152	-0.0274371	0.0941762				+
2.02818	#NUM!	1.10385	3.46194	3.69365	3.06226	3.04811	0.537843	2.76562	1.97557	-3.00378	3.4668	-0.391768	1.63397	2.68957	#NUM!	#NUM!	#NUM!	#NUM!	#NUM!	#NUM!	-0.246226	-0.517729	#NUM!	-0.483142	#NUM!	#NUM!	#NUM!	#NUM!	1.32862	#NUM!	1.54582	#NUM!	#NUM!	#NUM!	#NUM!	-1.05297	#NUM!	2.39373	#NUM!	#NUM!	#NUM!	#NUM!	#NUM!	-1.53343	#NUM!				+
3.83581	0.618074	2.50699	2.93898	3.11829	1.84342	2.17456	2.0166	2.39501	2.10519	1.4	3.69675	1.24004	2.24571	2.14906	0.387525	1.67779	0.972053	0.562027	0.593964	0.4466	0.708703	0.498199	0.873926	0.870968	0.534726	2.28272	0.918189	-0.0461418	0.537634	0.567105	1.49732	1.52653	0.549545	1.17237	1.21637	1.19083	0.902443	0.635629	0.165371	1.65785	0.5657	-0.257442	1.14136	1.21712	1.40231				+
0.984478	1.77038	0.997291	2.72776	3.05062	2.51895	#NUM!	1.36643	2.73706	1.60685	1.50347	2.34849	2.52142	2.29152	2.12538	1.78245	#NUM!	1.78468	2.10588	3.35007	#NUM!	#NUM!	0.515109	#NUM!	2.79857	0.501157	2.61706	0.367843	#NUM!	#NUM!	2.01567	2.46753	0.711493	#NUM!	#NUM!	2.12186	-0.0441843	2.31524	#NUM!	#NUM!	#NUM!	#NUM!	1.66004	1.7765	0.761947	#NUM!
4.40287	6.65135	5.08544	2.31631	3.26618	3.97097	2.12671	1.68752	#NUM!	#NUM!	3.46169	#NUM!	3.12204	3.71206	3.08157	#NUM!	#NUM!	#NUM!	#NUM!	2.18161	#NUM!	#NUM!	#NUM!	#NUM!	#NUM!	#NUM!	#NUM!	#NUM!	#NUM!	1.19126	7.19748	4.66193	4.25743	1.44073	#NUM!	#NUM!	1.26205	#NUM!	0.43154	#NUM!	1.55656	2.46186	#NUM!	1.86944	#NUM!	#NUM!				+
6.19476	5.80527	5.94587	5.79546	6.22259	5.2012	5.48999	4.70222	4.99498	4.62961	5.14857	4.50529	4.75201	5.04649	6.53256	3.85983	3.84761	3.70275	4.96164	3.83056	2.60051	5.96416	5.02294	1.65358	3.73025	3.96619	3.39062	4.24133	0.466576	5.02097	3.75799	4.33052	4.37782	1.72871	#NUM!	5.30375	5.90608	2.91746	5.58762	3.57665	5.27805	5.44325	3.71314	4.29719	5.02347	3.06446				+
2.61368	#NUM!	-0.584097	2.00086	2.06625	0.52824	#NUM!	#NUM!	1.38828	#NUM!	#NUM!	2.65248	#NUM!	2.15757	1.40618	#NUM!	#NUM!	0.71487	#NUM!	0.824852	#NUM!	#NUM!	#NUM!	#NUM!	#NUM!	#NUM!	1.7731	#NUM!	#NUM!	#NUM!	#NUM!	0.252858	#NUM!	#NUM!	#NUM!	#NUM!	#NUM!	#NUM!	#NUM!	#NUM!	#NUM!	#NUM!	#NUM!	#NUM!	#NUM!	#NUM!				+
2.73086	1.94625	2.29825	2.92172	2.71814	2.06401	2.18324	1.40053	1.99275	2.28137	1.48704	2.92701	2.14382	1.41531	1.6407	1.90163	1.06706	-0.0207689	3.59379	0.281176	-0.824971	-0.127237	0.0405266	3.27021	0.236537	-0.173511	1.83264	3.19268	-0.826599	-0.595504	0.918742	1.0115	0.884274	0.243931	1.16919	-0.361319	0.278461	0.202937	2.51945	-0.6345	0.943971	0.89998	-0.118493	-0.304485	1.88836	0.79793				+
1.53687	0.408187	0.265026	1.67618	1.37868	0.601431	-0.241596	-0.856866	0.940756	-0.857583	-0.28629	1.15258	-0.692338	-0.0454429	0.0475919	-1.8656	-2.0811	-1.7043	-1.07245	-1.43178	-1.07724	-1.59622	-1.94208	-0.660472	-1.87377	-1.91066	-1.30241	-1.40807	-1.20138	-1.50482	-1.86936	-1.51717	-1.11377	-0.554245	-0.834711	-1.75907	-1.52937	-1.67487	-0.979879	-2.18891	-0.359296	-0.787665	-1.33239	-1.0683	-0.947324	-0.493113				+
2.96898	0.696003	1.40125	2.93005	2.7821	1.40687	0.971827	0.753896	1.79506	0.236028	1.08155	2.51024	0.425288	1.42767	0.844406	-0.352194	0.487116	-0.361207	-0.0203421	-0.629939	0.232006	0.0199601	-0.101919	-0.236462	0.303454	0.0748968	0.239634	-0.00542852	-0.308943	-0.206143	-0.480782	-0.226385	0.3394	-0.179766	0.107788	0.291362	-0.1145	-0.856787	-0.280125	-0.459432	0.188513	-0.145385	-0.673375	0.367034	-0.212434	-0.66892				+
2.75747	1.26906	1.9142	2.61096	2.16903	1.17746	1.64593	1.33555	1.82628	0.736052	0.869412	2.73993	1.04814	2.12765	1.727	1.77029	0.027028	0.479512	0.592288	0.241492	0.000476127	0.0903575	0.398665	0.190915	0.3709	0.167863	1.02676	0.335784	-0.619272	0.917325	0.486833	0.821687	0.789087	0.722848	-0.266397	0.126517	0.316259	-0.233643	0.341976	-0.320542	0.24732	0.133954	0.0805455	-0.265198	0.925885	0.356034				+
3.34572	1.49082	1.78492	3.28616	3.16903	1.77992	1.39229	1.2107	2.53166	0.894	1.44207	3.16147	1.09755	2.08706	1.44713	0.778432	0.597911	0.710945	0.859038	0.367471	-0.187514	0.0783352	0.795509	0.713663	0.492809	0.231955	0.872235	0.648718	0.917406	0.22489	0.89706	0.525808	0.490821	1.11478	-1.01514	0.307109	0.414884	0.151458	0.172701	-0.729879	0.461104	0.629718	0.54732	0.698247	1.47591	0.629759				+
2.6194	1.84142	2.11463	2.63657	2.19747	1.91308	1.80889	1.52641	1.7259	#NUM!	#NUM!	1.10556	1.28504	1.78165	1.27638	#NUM!	#NUM!	#NUM!	#NUM!	#NUM!	0.769305	#NUM!	#NUM!	#NUM!	0.525759	-0.404413	#NUM!	-1.82408	#NUM!	#NUM!	0.376246	#NUM!	-0.794429	#NUM!	#NUM!	#NUM!	#NUM!	#NUM!	#NUM!	#NUM!	#NUM!	-0.399991	0.713734	#NUM!	#NUM!	#NUM!				+
0.93871	5.2506	0.310701	0.189874	1.06049	3.13517	1.8523	1.02107	0.37034	0.72989	3.63329	1.37414	0.402937	0.980227	3.72913	0.717928	3.33748	0.608892	0.0114571	#NUM!	0.966348	1.19611	0.607529	-0.144177	1.14328	0.150897	0.33448	1.6017	-0.15769	-0.815985	0.652001	0.38131	0.408933	0.370005	0.446817	0.155907	0.63794	0.993724	0.53665	#NUM!	#NUM!	0.294754	0.188003	2.214	2.10025	1.31726
-0.71079	-0.432425	1.37864	0.459462	0.642234	0.956488	0.333643	0.550761	0.217994	-0.615416	0.965221	1.13207	0.0536734	0.337393	1.43546	-0.599508	0.32173	-0.340277	-0.55159	-1.01157	-1.72944	#NUM!	-0.361432	#NUM!	-0.805292	-1.40229	-0.988121	0.547015	-1.06088	-1.24166	0.239532	0.338876	-1.02432	-0.667574	-0.553098	-0.71352	-0.610133	-0.0394101	-0.870758	-2.08454	0.0226541	0.819327	#NUM!	-0.754727	-1.01766	-2.35817				+
2.53071	3.05986	3.61	2.72347	3.13809	3.03967	2.2823	1.46375	3.02703	2.374	3.21317	1.48383	2.1093	1.89304	1.76803	0.882837	#NUM!	#NUM!	1.80435	0.729817	1.94247	0.509266	1.78753	#NUM!	0.66125	1.44737	0.463167	0.946079	#NUM!	#NUM!	3.17514	2.32467	1.80229	1.94292	#NUM!	#NUM!	1.65808	2.45894	0.609704	0.25991	2.07226	1.55432	#NUM!	-0.172909	-0.145898	1.0025				+
2.86198	1.94948	3.21705	3.82603	3.81285	1.40905	1.35997	1.94903	3.32077	#NUM!	1.76302	3.19157	1.49261	2.31179	#NUM!	#NUM!	#NUM!	#NUM!	#NUM!	#NUM!	1.07921	#NUM!	1.18479	#NUM!	1.54397	1.2382	1.26558	#NUM!	#NUM!	#NUM!	1.14159	1.37348	#NUM!	#NUM!	#NUM!	2.01654	#NUM!	#NUM!	#NUM!	#NUM!	#NUM!	#NUM!	#NUM!	-0.569105	#NUM!	#NUM!				+
1.30994	6.7294	3.28524	4.82988	3.997	5.09291	4.40131	4.06644	4.52896	#NUM!	3.43112	1.18851	4.01922	2.22729	4.57113	0.548459	0.314266	3.1689	1.22287	1.55639	1.4852	3.08387	3.92257	#NUM!	1.49074	3.1465	2.03414	-1.92316	#NUM!	#NUM!	3.57328	4.22702	2.08076	4.02492	#NUM!	#NUM!	3.81858	1.97398	2.13422	3.68048	3.19496	3.91635	#NUM!	-2.76105	-0.671286	-2.43535				+
#NUM!	#NUM!	2.11366	#NUM!	#NUM!	0.202439	-0.446256	#NUM!	#NUM!	#NUM!	1.95105	1.80783	0.413826	#NUM!	-0.681134	-1.12913	2.15316	-0.311852	-0.461109	-0.810731	-0.541934	-2.22305	1.92868	#NUM!	#NUM!	-3.01682	-0.926607	#NUM!	-1.47067	-1.99639	1.60323	-0.184217	-1.31695	-0.907521	-2.27053	-0.982875	-1.26003	-1.28066	-1.91128	-0.991031	-2.69401	1.64892	#NUM!	#NUM!	0.417696	#NUM!
2.89692	-0.67428	0.958635	2.28469	2.4226	0.217004	1.03153	0.553024	2.05469	0.689381	0.10939	2.78582	0.135317	0.607089	0.659745	0.0824842	-0.637564	-0.486901	-1.13914	-0.696795	-0.617304	-0.335026	1.0204	0.00166007	-0.338339	-0.042084	0.156772	-0.650074	0.348519	-0.243547	-0.430499	-0.335026	-0.246226	-1.00004	-1.24335	-0.118758	-1.49783	#NUM!	-0.328377	-0.92448	-0.447949	-0.3783	-0.163241	-0.371766	0.459353	0.531704				+
-0.10138	-0.38416	-0.641546	-0.791272	0.29488	-1.52246	-2.02096	-1.512	-0.578407	-1.14033	1.44209	3.51946	-1.4982	-1.77189	-0.882839	-1.27513	-1.73682	-1.72408	-1.19295	-0.709908	-1.6918	-1.05207	-1.70133	-1.5727	-1.8213	-1.56852	-0.826518	-1.44331	-0.639325	-0.396927	-1.64966	-0.404467	-0.503756	-1.38353	0.0316069	-0.997582	-0.849599	-1.63315	-1.02885	-1.51072	-1.67983	-0.718119	-1.04236	-1.95498	-1.71814	-1.42837
2.91764	3.40502	2.76971	2.59414	1.64282	2.18121	2.08522	0.707924	3.19919	-0.706376	1.39146	2.33087	1.49152	2.18213	1.92626	1.43222	0.79016	#NUM!	2.1858	0.0558013	-1.92767	1.72252	-1.11664	0.599681	#NUM!	#NUM!	#NUM!	#NUM!	1.55442	0.74926	1.35262	-0.827979	0.016072	#NUM!	#NUM!	#NUM!	2.25971	#NUM!	#NUM!	1.07535	0.397556	-0.0760118	#NUM!	0.512617	1.35047	#NUM!				+
2.72153	1.76961	2.6696	2.32186	3.48202	2.3815	1.7185	1.59597	2.73956	0.820799	2.10948	3.11208	1.33083	2.08614	2.05309	1.01162	-0.0989585	1.58372	0.631019	1.54137	0.276415	#NUM!	1.11257	0.585843	1.35192	1.13375	1.37977	1.72572	#NUM!	0.426249	0.654944	0.775574	-0.181675	0.95076	#NUM!	#NUM!	1.47618	#NUM!	#NUM!	0.177164	1.27568	1.61949	0.192249	1.59775	2.14191	1.35292				+
#NUM!	#NUM!	1.0354	3.17853	3.40628	2.92479	#NUM!	1.38357	1.88603	#NUM!	#NUM!	2.7755	1.78289	#NUM!	2.87605	#NUM!	#NUM!	0.99071	#NUM!	#NUM!	#NUM!	#NUM!	0.445696	#NUM!	#NUM!	#NUM!	1.0272	#NUM!	#NUM!	#NUM!	#NUM!	1.88103	#NUM!	#NUM!	#NUM!	#NUM!	#NUM!	0.322054	#NUM!	#NUM!	0.714136	#NUM!	#NUM!	#NUM!	#NUM!	#NUM!				+
1.70255	#NUM!	0.77319	1.49769	3.14854	#NUM!	#NUM!	1.68525	4.53279	#NUM!	#NUM!	2.28511	#NUM!	3.11766	#NUM!	#NUM!	#NUM!	#NUM!	#NUM!	#NUM!	#NUM!	#NUM!	#NUM!	#NUM!	#NUM!	#NUM!	#NUM!	#NUM!	#NUM!	#NUM!	#NUM!	#NUM!	#NUM!	#NUM!	#NUM!	#NUM!	#NUM!	#NUM!	#NUM!	#NUM!	#NUM!	#NUM!	#NUM!	#NUM!	#NUM!	#NUM!				+
2.48413	0.845883	0.963327	2.24025	2.03074	0.544393	0.550148	0.537738	1.60683	0.0920633	0.160685	2.10727	0.266056	0.843992	0.840733	-0.49416	-0.604356	-0.527371	0.269408	-0.288181	-0.720629	-0.711583	-0.250719	-0.704075	-0.317304	-0.321582	-0.171975	-0.172579	-0.288536	-0.681854	-0.0758749	-0.0263043	-0.981049	0.0387323	-1.05116	-1.03245	-0.341872	-0.324926	-0.473735	-0.699018	-0.429321	-0.355037	-0.456386	-0.41023	-0.324456	-0.114279				+
4.07445	#NUM!	1.10823	1.28188	2.02128	1.09339	-0.832606	#NUM!	3.78576	-2.63413	-0.0295589	4.23871	#NUM!	3.54411	#NUM!	#NUM!	#NUM!	#NUM!	#NUM!	#NUM!	#NUM!	#NUM!	#NUM!	#NUM!	#NUM!	#NUM!	#NUM!	#NUM!	#NUM!	#NUM!	#NUM!	#NUM!	#NUM!	#NUM!	#NUM!	#NUM!	#NUM!	#NUM!	#NUM!	#NUM!	#NUM!	#NUM!	#NUM!	#NUM!	#NUM!	#NUM!				+
2.27885	0.814083	1.29064	2.36892	1.98787	0.771643	0.863284	0.646812	1.49395	0.203435	0.675512	2.12871	0.387072	0.988075	0.442144	-0.181802	-0.446891	-0.463936	-0.56881	-0.199248	-0.844627	-0.907814	0.235875	-0.376513	-0.363227	-0.638769	-0.224658	-0.322856	-0.326767	-0.84326	-0.00417777	-0.0724488	-0.275365	0.146835	-0.499578	-0.331476	-0.474462	-0.583615	-0.500598	-0.540027	0.0411054	-0.693386	0.599265	-0.186802	0.0568695	-0.501847				+
3.0797	1.44379	#NUM!	2.80088	2.50447	1.55406	1.26784	0.777443	2.02227	0.570871	1.23025	2.33961	0.928617	1.42461	1.28585	-0.0100863	0.443281	0.189088	0.224182	0.0487554	-0.281555	-0.919226	0.621355	0.267548	-0.178461	-0.246712	0.77051	0.417463	0.180087	0.459933	0.621266	0.461263	-0.434882	0.659658	-0.105544	-0.153027	#NUM!	-0.699818	-0.0132121	-0.163885	0.330502	0.508525	0.488791	0.391399	0.392459	1.03052				+
4.20849	2.8198	2.48279	4.03789	3.86023	2.99309	2.25891	1.9659	3.35415	1.65417	2.32851	3.83386	1.72843	2.99424	2.4806	2.40232	1.80717	1.37816	1.7028	0.596558	1.94519	1.22631	0.918415	1.12608	1.08617	0.518618	0.781702	2.04602	0.728622	0.743062	1.91926	1.75687	0.830203	2.80138	-1.15439	0.349769	2.05643	2.05433	0.994068	2.06359	1.46953	1.67146	2.28792	1.04635	1.35666	2.0937				+
3.01954	1.47951	1.91893	2.52201	2.51515	1.03357	1.09453	0.679227	2.16152	0.342561	1.07637	2.47344	0.832539	1.46534	1.07467	-0.0277203	0.338287	0.0364075	0.0990309	0.225919	-0.434562	-0.558464	0.383755	-0.110096	-0.353662	-0.257976	0.859247	-0.0157499	0.192777	0.186344	0.391475	0.59955	-0.131853	0.710992	-0.0539454	-0.0116388	0.0241498	-0.626766	-0.321466	-0.605684	0.348776	0.295636	0.670222	0.116334	0.285343	0.337074				+
1.31541	2.87949	2.25332	3.23977	3.53766	2.79856	1.77873	2.55518	2.67357	2.2856	2.40461	-0.551331	2.83146	4.13791	6.22386	2.58892	2.63944	2.94408	1.99792	2.93556	1.42453	2.02356	2.96736	1.12039	2.072	3.18675	3.35047	-2.71685	1.22978	2.55887	4.13077	3.94723	2.92358	#NUM!	#NUM!	#NUM!	3.67975	3.22918	3.59332	3.89488	4.97791	2.2487	2.26896	-2.64347	-1.97716	-3.4841
0.997347	0.559728	0.307532	0.44491	0.582361	#NUM!	3.67552	-0.202512	-0.0699771	3.18102	#NUM!	4.12075	0.036304	-0.0635029	0.234991	-0.603597	0.105923	0.295287	-0.0923428	-0.0140695	-0.268913	-0.362778	-0.0927488	-0.565014	-0.0629506	0.163058	-0.130404	0.0586604	0.364998	0.31883	-0.0863761	0.110838	-0.261591	0.696354	0.0544442	0.601321	-0.696617	0.803091	-0.201258	-0.0725269	-0.898324	-0.263165	0.717607	0.243257	1.56807	0.755133
2.81529	2.02271	1.88561	3.57115	#NUM!	2.71928	1.79461	#NUM!	3.35505	1.45506	1.40721	2.6931	#NUM!	2.22688	#NUM!	1.39468	#NUM!	#NUM!	0.805351	#NUM!	#NUM!	#NUM!	0.811954	#NUM!	#NUM!	#NUM!	1.76283	#NUM!	#NUM!	-0.232047	#NUM!	1.68122	#NUM!	#NUM!	#NUM!	#NUM!	#NUM!	#NUM!	#NUM!	#NUM!	#NUM!	#NUM!	0.542227	#NUM!	#NUM!	#NUM!				+
2.16066	1.2723	#NUM!	2.74082	2.03611	0.400797	0.725756	0.303917	1.74367	1.18378	1.23301	1.67224	0.440733	0.924618	0.977185	1.02668	0.252071	-0.280481	0.177506	-0.129718	-0.638676	-0.0150693	0.894885	0.443026	-0.240497	-0.745022	0.256976	-0.436836	-0.763582	-0.603181	0.0613905	0.594814	0.195302	0.0744126	-1.65067	-1.23714	0.177001	0.168139	0.260653	#NUM!	-0.568713	0.524727	0.582901	-0.568991	1.39064	0.366338				+
0.947514	0.893464	2.7072	0.748457	1.04877	1.42628	1.00393	1.51796	1.09597	-0.706111	1.50087	-0.0216142	1.65522	-0.162983	0.106374	-1.30457	-0.0862402	-0.991608	0.427169	-1.12148	-1.38377	-1.49042	-0.282143	-0.747602	-0.497842	-1.66157	-1.51	-0.329612	-1.80958	-1.6219	0.649073	0.294774	1.57566	0.333789	-2.02304	-1.53978	0.129781	-1.02574	-1.08488	-0.909658	0.147314	0.212571	-1.18935	-1.25988	-0.141569	-1.42053				+
2.21661	0.797589	1.25326	2.81787	2.81289	1.12857	0.671692	0.705806	1.9311	0.280335	1.0733	1.46094	0.381874	2.00006	0.937657	-0.0513026	-0.47264	0.343659	-1.01243	-0.59474	0.724445	-0.550014	-0.188274	-0.375735	0.643203	0.57497	-0.207518	-0.833602	-0.270947	0.811599	-0.413811	0.734755	1.10031	-0.678342	-1.17716	0.463688	0.380146	-0.0820213	0.200714	0.797212	0.248951	-0.975128	0.152377	-0.530855	-0.307221	-0.606728				+
6.12321	4.81937	7.24693	4.31899	1.12472	4.37228	5.03991	1.21372	3.78933	3.81585	4.05457	9.73497	3.60909	#NUM!	1.48568	4.37455	2.41535	3.02793	#NUM!	3.03457	0.600748	2.99551	0.548459	2.9845	1.73834	2.34622	3.3106	4.47707	4.18173	#NUM!	0.958981	3.26188	2.54625	2.44961	3.62806	3.49964	2.95638	5.39496	2.51647	2.45617	4.08114	#NUM!	3.78643	1.31265	#NUM!	3.69352
2.3238	2.61617	4.97365	2.63191	2.08841	2.34733	3.18639	1.0079	3.98265	2.63093	5.22324	3.66317	3.27676	4.19068	4.00824	#NUM!	4.38254	2.73723	#NUM!	3.29931	3.4339	4.84531	3.17697	0.564184	2.92347	2.76366	1.35875	1.96618	4.51715	3.1442	4.64414	2.61246	2.90985	2.52442	2.64672	2.78051	3.78642	#NUM!	2.04517	4.82775	2.01602	4.58619	1.49427	1.02968	5.0672	3.13704
#NUM!	#NUM!	#NUM!	0.320017	#NUM!	-0.693746	-0.817541	#NUM!	#NUM!	-0.126312	-0.750264	0.815715	#NUM!	7.59445	#NUM!	#NUM!	-0.319734	#NUM!	#NUM!	#NUM!	#NUM!	#NUM!	-0.284869	#NUM!	#NUM!	#NUM!	#NUM!	0.0835998	0.0609841	-0.466862	#NUM!	#NUM!	#NUM!	0.711429	0.640546	-0.250598	#NUM!	0.119837	#NUM!	-0.47267	-0.218979	-0.134221	-0.0255683	-0.132247	0.477226	0.459971
2.6637	1.18538	1.64919	2.50561	2.44081	1.43667	1.03186	0.832719	1.15226	0.346683	1.1497	2.1964	0.808311	0.99381	0.849414	-0.24062	0.109001	-0.0889556	-0.123799	-0.175684	-0.660107	-0.70186	0.163349	-0.0680517	-0.459117	-0.533165	0.75755	0.157488	0.020399	0.271026	0.551141	0.395701	-0.0485151	0.495614	-0.394734	-0.332049	0.00858066	-0.564037	-0.164915	-0.618145	0.0394883	0.344039	0.0813237	0.331467	0.183682	0.618193				+
2.98572	0.69612	#NUM!	4.13967	3.08143	1.61017	1.89878	0.872948	2.66539	#NUM!	1.33809	3.76051	1.47049	#NUM!	1.61118	1.2194	1.19242	1.07113	#NUM!	1.00612	#NUM!	#NUM!	2.45814	#NUM!	#NUM!	1.11138	#NUM!	#NUM!	#NUM!	#NUM!	0.905845	1.36105	#NUM!	#NUM!	#NUM!	#NUM!	#NUM!	#NUM!	#NUM!	#NUM!	#NUM!	0.240094	#NUM!	#NUM!	0.723413	1.13436				+
3.23667	2.21999	1.17449	3.55731	2.91724	2.24838	1.66634	#NUM!	2.86744	#NUM!	0.739348	2.7113	1.18615	2.03304	0.762706	-0.251568	0.133037	0.76815	0.0712366	#NUM!	#NUM!	#NUM!	1.20124	#NUM!	0.708656	0.921691	#NUM!	-0.01734	#NUM!	#NUM!	#NUM!	1.61917	0.652017	1.67941	#NUM!	#NUM!	#NUM!	#NUM!	-0.117229	1.36866	#NUM!	0.0380064	#NUM!	-1.02963	-0.229192	0.0115268				+
2.42092	0.831743	1.51005	2.2099	2.12557	1.54132	0.696471	0.529739	1.58693	0.25226	0.707972	2.25239	0.285935	0.991915	0.902281	-0.489337	-0.855591	0.10462	-0.0271541	0.00657921	-0.582845	0.366615	0.0990154	-0.818016	0.467793	-0.138552	-0.595217	-0.219447	-0.336169	0.379526	-0.323476	-0.154713	0.416192	-0.323428	-0.994507	0.57753	-0.203389	0.0184465	-0.0600474	-0.313994	0.171368	-0.166503	-0.519642	0.206406	-0.240558	-0.614124				+
-0.640328	#NUM!	-0.28731	0.622799	0.144536	1.85857	-0.283637	-0.51662	1.0025	1.90066	2.13018	-1.18117	-1.15633	-1.12272	2.66988	-1.9102	0.715022	-1.4677	-1.93527	1.67172	-1.31603	1.74439	-1.00367	1.48132	-0.796145	-1.53834	-1.01357	-1.89559	#NUM!	-0.192503	-1.10219	-0.789804	-1.35118	1.81147	#NUM!	#NUM!	-0.495695	-1.36244	0.67761	0.344373	-0.630421	0.804057	1.24523	-2.45139	-1.79436	-2.0426
4.16837	4.83856	4.82141	5.43565	3.69108	3.35414	4.05529	3.15766	3.67586	1.4065	0.704865	4.06481	2.96456	3.86582	#NUM!	#NUM!	1.10731	#NUM!	#NUM!	1.62625	#NUM!	#NUM!	3.23977	#NUM!	2.28729	#NUM!	#NUM!	2.62433	#NUM!	#NUM!	4.43437	4.45176	1.33523	2.74198	#NUM!	#NUM!	1.67835	#NUM!	#NUM!	#NUM!	1.56593	3.26479	#NUM!	3.17475	2.6754	3.72191				+
4.49183	#NUM!	2.51196	4.00555	4.20243	2.351	1.47614	1.67066	2.91621	#NUM!	#NUM!	3.34457	#NUM!	1.31656	#NUM!	#NUM!	#NUM!	#NUM!	#NUM!	#NUM!	#NUM!	#NUM!	#NUM!	#NUM!	#NUM!	#NUM!	#NUM!	#NUM!	#NUM!	#NUM!	#NUM!	#NUM!	#NUM!	#NUM!	#NUM!	#NUM!	#NUM!	#NUM!	#NUM!	#NUM!	#NUM!	#NUM!	#NUM!	#NUM!	#NUM!	#NUM!				+
1.8587	2.29631	#NUM!	2.94564	1.58658	1.2545	1.50832	#NUM!	2.91159	#NUM!	1.81279	1.8662	1.16219	1.26906	0.450912	#NUM!	#NUM!	0.933501	#NUM!	#NUM!	#NUM!	#NUM!	0.509615	#NUM!	#NUM!	-0.543199	1.84788	#NUM!	#NUM!	#NUM!	#NUM!	1.18569	#NUM!	#NUM!	#NUM!	0.278234	#NUM!	#NUM!	#NUM!	#NUM!	#NUM!	#NUM!	#NUM!	0.277674	0.689949	#NUM!				+
#NUM!	2.40575	#NUM!	2.70548	2.57433	-0.625738	2.0968	-0.0380079	4.86737	1.89932	-0.389212	3.42895	#NUM!	#NUM!	#NUM!	#NUM!	#NUM!	#NUM!	#NUM!	#NUM!	#NUM!	3.07546	#NUM!	#NUM!	#NUM!	0.942973	#NUM!	#NUM!	#NUM!	#NUM!	#NUM!	#NUM!	0.128775	#NUM!	#NUM!	#NUM!	#NUM!	#NUM!	#NUM!	#NUM!	#NUM!	#NUM!	#NUM!	#NUM!	#NUM!	#NUM!				+
3.11916	1.17531	1.91501	2.55402	2.52052	1.34593	1.35764	0.863389	2.15991	0.990481	1.08918	2.84688	0.891322	1.69778	1.29251	0.358509	-0.017922	0.542731	0.352326	0.472789	0.0586833	0.180479	0.420009	-0.0768327	0.413749	0.266941	1.37531	0.617041	0.447544	0.44044	0.465241	1.22685	0.548248	0.750712	0.112225	0.448371	0.51804	0.420318	-0.245131	0.0649929	0.557455	0.225464	0.365165	0.705277	0.963959	0.695655				+
2.89654	4.58672	4.33827	4.67499	3.92119	3.67013	2.18252	3.91309	3.55918	3.89907	4.46384	4.33927	4.67964	4.07145	3.74948	3.7286	3.2053	3.60795	3.71234	4.19031	2.70953	3.89211	2.80985	2.69255	3.78689	3.06226	1.19357	2.47624	2.5924	4.36308	3.39582	4.10504	4.37665	0.720327	2.37428	4.41144	3.94708	3.74596	3.35612	3.18233	2.1235	2.90825	3.83228	1.65302	3.44396	2.86105
1.8159	3.64626	2.69631	6.03694	5.46677	3.84079	4.16944	2.89271	5.14	3.4845	3.45135	1.71116	1.99326	4.00361	3.20929	2.7539	0.759918	0.977777	3.50977	4.25434	3.88959	2.49997	3.53475	1.31455	1.2596	4.10567	2.41565	0.809812	#NUM!	1.14258	0.703361	1.96261	1.25463	3.77327	2.3207	1.68564	0.97204	2.54212	2.7361	1.41301	2.11202	#NUM!	2.57906	1.09867	#NUM!	2.72524				+
3.5772	#NUM!	0.0872038	1.43569	3.19205	1.83105	#NUM!	#NUM!	2.81996	-0.322221	1.82271	2.33575	#NUM!	1.6891	#NUM!	#NUM!	#NUM!	#NUM!	#NUM!	#NUM!	#NUM!	#NUM!	#NUM!	#NUM!	#NUM!	#NUM!	#NUM!	2.31294	#NUM!	#NUM!	#NUM!	#NUM!	#NUM!	#NUM!	#NUM!	#NUM!	#NUM!	#NUM!	#NUM!	0.242823	#NUM!	2.08051	#NUM!	0.740294	#NUM!	1.32594				+
3.52243	1.81695	2.87714	3.61853	3.43143	3.1645	2.33293	2.39608	3.21786	1.23994	2.58268	3.41354	2.57665	2.87356	2.50758	1.883	2.98313	2.24592	-0.784001	1.41143	1.60099	2.18659	1.26698	-1.00885	2.37452	2.07923	2.34417	0.794023	0.471969	2.65481	1.85272	2.1529	2.21585	1.26593	0.755527	2.70566	2.60235	0.755332	0.267028	2.93688	2.49704	2.3099	-0.737514	1.46272	3.23666	-1.77172				+
2.73997	0.916072	1.12924	2.28195	2.52799	1.07738	1.2715	1.16495	2.21752	0.924892	0.4455	2.80735	0.705218	1.92774	1.28799	1.19133	0.206129	0.202207	0.689404	0.992202	-0.431249	-0.00187425	0.0138439	0.746374	-0.233152	0.113005	0.313764	0.711332	-0.249142	0.0998655	0.666851	0.541177	0.567169	0.136601	0.401139	0.768346	0.222448	0.206495	0.0416399	-0.580145	0.739131	0.227375	0.708939	0.805324	0.969427	-0.0996722				+
2.47005	1.08137	1.31495	2.80874	2.3552	1.41508	1.29417	1.19274	1.68812	1.29463	1.13052	2.5426	1.11095	2.13448	0.991341	0.50273	0.268921	0.221421	0.935696	0.537675	0.4834	0.539645	0.63545	-0.0411028	1.46765	1.3028	0.309216	0.963608	0.323787	-0.167229	0.231329	0.174947	0.87864	1.10998	-0.615887	1.27823	0.79031	0.752704	0.402435	-0.136323	0.548143	0.101939	0.788714	1.29473	0.74348	0.0659174				+
-0.24855	#NUM!	-0.240351	0.133211	-0.00776951	-0.618145	-0.587941	-0.958286	#NUM!	-0.92873	-0.653152	-0.405429	2.48221	-0.680774	-0.0680517	-1.05033	-1.11243	-1.58381	-0.736735	-0.427177	-1.36076	-0.50019	-0.880255	-0.750264	-1.53854	-0.858299	-1.4117	-1.3574	-0.532666	-0.951066	-0.392977	-1.09092	-1.70717	-0.972546	-1.0425	-0.925772	-1.00899	-1.00339	-0.760604	-1.04264	-1.22953	-0.738059	-0.394514	-1.72235	-1.34203	-1.46444				+
-1.7321	#NUM!	1.62785	-3.20405	#NUM!	-3.92163	-4.51575	#NUM!	#NUM!	-1.97508	-3.56503	-3.98258	#NUM!	#NUM!	#NUM!	#NUM!	-5.40721	-3.63169	#NUM!	#NUM!	#NUM!	#NUM!	#NUM!	#NUM!	#NUM!	#NUM!	-4.00225	#NUM!	-4.21186	-3.49454	-4.06411	-3.97251	-2.81519	-4.07521	-4.49474	#NUM!	-2.5426	-3.53891	#NUM!	-5.347	-4.53897	-4.47606	-4.76937	-4.84056	-3.88575	-4.48856
#NUM!	6.14878	#NUM!	2.21431	2.56559	3.1583	2.65145	3.39352	4.0463	#NUM!	3.41535	#NUM!	4.30846	2.67643	3.49171	#NUM!	3.46892	#NUM!	1.79241	3.63966	#NUM!	3.40347	2.5121	#NUM!	#NUM!	2.05074	3.95487	#NUM!	3.36275	2.47113	2.87123	#NUM!	#NUM!	3.5317	#NUM!	#NUM!	#NUM!	#NUM!	#NUM!	#NUM!	3.47578	2.85022	3.62831	#NUM!	#NUM!	#NUM!
4.52334	3.54992	3.82452	4.17311	4.05798	3.59308	4.01742	2.60191	3.97565	2.98188	3.20397	4.81034	2.80733	3.81982	3.81449	2.51771	2.76131	2.24516	2.88395	2.84259	1.70925	2.60867	2.09795	3.07972	2.81502	3.11766	3.24223	3.02921	2.35049	2.03599	3.7155	2.63532	2.43721	2.82419	1.29067	3.18311	2.66813	3.00613	2.26188	0.711748	2.97699	2.80508	2.31351	2.67406	3.06189	2.46668				+
3.89132	1.59281	1.77079	3.25346	3.43995	#NUM!	#NUM!	1.09524	2.92906	#NUM!	#NUM!	3.32783	0.647558	2.51079	1.26372	0.528948	0.131392	0.347479	#NUM!	-0.131324	-0.19621	0.422927	0.780066	0.251374	0.541403	1.42407	1.34326	0.367054	#NUM!	#NUM!	0.472461	0.694788	0.821738	#NUM!	#NUM!	#NUM!	-0.0809305	0.148014	-0.39511	#NUM!	1.40106	-0.66257	#NUM!	0.460304	0.333593	#NUM!				+
3.45651	1.25777	1.89153	3.04168	3.52006	1.61101	1.51622	1.70482	2.65954	1.28209	1.25649	2.99166	1.35347	2.14778	1.71643	1.37789	0.619514	1.16556	1.09891	0.777913	0.287765	0.112147	0.966094	0.764444	0.837017	0.75794	1.01672	1.06148	-0.297485	0.759161	1.13657	1.30925	0.777171	1.21257	-0.380286	0.673233	0.662734	1.82879	0.47299	0.411656	1.24281	0.611322	1.15701	1.3575	0.999415	0.421393				+
2.17886	0.715486	1.89719	1.77586	2.23514	0.997982	0.777443	0.463867	1.59288	0.542185	0.88281	1.92381	0.923851	1.18774	0.958112	-0.169412	-0.522056	0.192695	0.558219	-0.0687396	-0.483158	-0.305912	-0.15004	-0.825704	-0.104068	-0.0211954	0.666393	0.143501	0.621355	0.408148	0.423816	0.253842	0.0058403	0.939621	0.166697	0.113099	0.548058	0.40834	-0.124328	-0.0766959	0.0477708	-0.142139	0.0305898	0.0413843	0.155527	0.315633				+
3.77205	4.22864	4.04137	4.53942	3.66694	3.56766	1.18249	3.68854	5.28907	2.93148	1.66896	3.25551	2.9482	3.82687	2.57648	3.52694	2.21887	2.67724	2.60086	2.08884	1.53016	2.60726	3.07972	2.05236	2.75716	2.46097	3.33192	1.78777	-0.0479571	0.706347	4.81247	3.07192	2.39866	2.11329	-0.319271	-0.139993	1.57179	2.82337	1.85632	-0.113388	-0.829606	2.46123	0.961479	0.165208	2.34401	2.25298				+
2.59039	0.740143	0.178847	2.48746	1.89599	0.674948	0.221242	0.732428	1.14108	-0.0276293	0.315127	1.70839	-0.164658	0.731278	0.0862109	-0.890719	#NUM!	#NUM!	-0.999423	#NUM!	-0.382169	0.175352	-0.871134	-1.52131	-0.907121	-1.26766	-0.573859	0.0587075	0.389664	-0.542605	-0.522558	-0.129217	-0.673123	0.283896	-0.338751	-0.618333	-0.584674	-0.557876	#NUM!	#NUM!	-0.324353	-0.420658	-0.687598	-0.74259	-0.638951	-0.75402				+
-0.290913	-0.726221	0.422595	-0.783918	-0.881273	-0.878608	-0.80587	-2.51974	-0.709732	-2.13419	-1.11003	-1.27723	-0.672018	-1.82359	-1.5473	-2.91071	-1.1001	-2.47617	-3.04324	-0.042084	-2.80207	-2.81959	-2.93308	-1.63691	-2.00967	-2.932	-3.03427	-2.56512	-0.972031	-3.28716	-1.87409	-2.02535	-2.62796	-2.23195	-0.681854	-3.12877	-2.25997	-2.82965	-2.21999	-3.36737	-3.07293	-1.59836	-2.60949	-2.91977	-2.5965	-3.55219				+
2.6091	1.06946	1.63454	#NUM!	2.00092	#NUM!	#NUM!	0.394771	1.32164	-0.0472592	#NUM!	1.78815	0.818783	1.4307	1.30639	-0.0801119	-0.350045	#NUM!	0.0491135	0.00576786	#NUM!	0.613791	0.749984	-0.171207	0.121313	-0.53346	#NUM!	0.876966	#NUM!	#NUM!	-0.567607	#NUM!	-0.292664	#NUM!	#NUM!	#NUM!	-0.838231	#NUM!	0.156466	#NUM!	#NUM!	-0.77197	#NUM!	0.137287	0.547828	0.272234				+
0.507737	-1.1396	-0.75451	#NUM!	-1.42019	#NUM!	-1.38532	-3.91361	-3.30556	#NUM!	-1.8257	-4.30272	-1.98393	-3.81342	-2.20974	-5.01212	-4.0873	-3.69889	2.37146	-3.55016	-5.43099	-2.18136	-2.91158	-3.17081	-3.73682	-4.58634	#NUM!	-1.43123	-4.10207	-4.64766	-4.12648	-2.55105	-3.58099	0.792257	-5.39194	-5.43576	-3.83178	#NUM!	-3.08488	-5.00975	-4.62123	-4.03093	-4.12805	-4.39045	-3.91669	-5.19634
2.71724	0.919342	2.24065	2.67992	2.49834	1.29903	1.08657	1.3341	1.85032	0.645187	0.929308	2.65187	0.716623	1.22105	1.17557	0.52367	-0.186374	0.25915	0.537005	0.878825	-0.665757	0.311166	0.687521	0.683275	0.142943	0.254634	0.633703	0.558852	-0.308943	0.121173	-0.0237522	0.533159	0.172539	0.490841	-0.880019	0.12636	0.10231	0.30961	-0.0267293	-0.345623	0.399768	0.555066	0.122931	0.411444	0.867159	1.1499				+
2.94114	0.531031	1.59518	3.95364	2.2329	1.09129	0.893598	1.32294	2.3821	0.340587	0.828665	3.07562	0.434734	2.41519	1.25763	0.460866	-0.0313951	0.0626405	0.713308	0.432474	0.422134	0.826284	0.748263	0.229585	0.0697547	0.179776	0.650318	1.00686	-0.0255958	0.536231	0.725995	0.846817	0.968294	0.575422	-0.529871	0.150289	0.142178	0.504448	0.604104	-0.257373	0.179547	0.582801	0.701037	0.445216	0.653943	1.09332				+
4.13602	0.200697	1.37569	#NUM!	2.57897	#NUM!	#NUM!	1.30636	0.316322	#NUM!	#NUM!	3.91813	1.64828	-0.0919367	2.02779	-0.00446549	1.06272	0.591071	1.0192	1.12441	0.280282	#NUM!	#NUM!	#NUM!	-0.0805212	1.21153	#NUM!	0.0817688	#NUM!	0.160395	#NUM!	1.78041	#NUM!	#NUM!	#NUM!	#NUM!	#NUM!	#NUM!	#NUM!	0.500544	0.975368	0.389772	#NUM!	-0.370281	0.101359	0.879276
1.64972	1.02172	0.47184	0.507439	#NUM!	2.12308	2.6321	3.63247	2.6167	2.95132	3.08964	2.90463	2.8605	4.06569	1.77329	2.79056	0.370378	1.64214	2.06866	1.6254	2.10439	0.866173	4.28374	0.599178	3.5234	3.09136	1.10383	0.985841	#NUM!	1.8855	2.72442	2.44277	2.9012	3.21907	0.584825	3.47046	4.1921	2.28539	-0.791106	2.77992	1.35908	2.73114	1.87366	2.15875	2.99245	0.2874
1.15742	0.828639	#NUM!	2.36662	2.58415	1.26832	1.13198	0.717003	2.04115	0.594225	0.994212	1.12978	0.65238	1.48447	0.430315	0.525206	0.190556	-0.97761	-0.324926	0.69122	-0.303576	-0.450466	0.0221706	0.113645	-0.0522091	-0.0409626	1.196	0.216149	-0.789232	-0.310825	-0.542803	-0.437547	0.131851	-0.363451	-0.537147	-0.153805	0.141161	#NUM!	#NUM!	#NUM!	0.203319	0.812811	-0.169797	-0.257074	0.628414	#NUM!				+
2.52537	0.81084	2.03768	2.3603	2.249	1.31714	0.949282	0.713474	1.54288	0.186869	1.33214	1.96559	0.771717	1.18066	0.98859	0.0430067	0.256132	0.173401	0.137743	0.109188	-0.31603	-0.395282	0.623576	0.47295	-0.0953169	-0.265317	0.63131	0.021339	0.0613303	0.170491	0.509389	0.485115	-0.268913	0.639467	-0.273695	0.134936	-0.0842003	-0.574053	-0.13606	-0.534659	0.161685	0.455854	0.439539	0.499885	0.551188	0.688093				+
2.42711	0.972365	1.91286	2.94375	2.82849	1.481	1.09151	0.870862	2.1939	0.537361	0.916072	2.23464	1.49342	1.80405	1.19004	0.345693	0.782174	0.710449	0.562581	0.136474	-0.143524	0.0154471	0.207378	-0.173128	0.725303	-0.103531	0.378382	0.373777	0.637872	0.450952	0.518556	1.03463	0.355147	0.277604	-0.06226	0.362659	0.784806	0.936469	0.19052	0.0889605	0.809297	0.782041	0.677656	0.81735	0.612798	0.452343				+
-1.0496	-1.65544	-0.989138	-1.28883	-0.821547	-1.78423	-2.16569	-1.92189	-1.62873	-1.30124	-2.39572	-2.20511	#NUM!	1.53128	#NUM!	-2.18482	-2.20596	-1.82228	#NUM!	#NUM!	-4.39067	-3.25145	-1.65297	#NUM!	-2.13192	-0.342669	-2.48445	-3.35488	-1.92315	-0.653702	-1.22155	#NUM!	-3.789	-2.02212	-0.810978	#NUM!	-0.275719	-2.81369	-3.25101	-2.64077	#NUM!	#NUM!	-1.48846	-1.84944	-0.883352	-4.47696
2.36551	1.11572	1.73116	2.88822	2.16327	1.83635	1.15888	0.990395	1.49973	0.340477	0.798391	2.14506	0.93038	1.40518	1.24281	0.553595	-0.162726	0.21332	0.083187	0.225278	-0.243791	0.270121	0.202672	0.558708	0.107166	0.138203	1.18017	0.227132	0.469989	-0.120352	0.125148	0.26609	0.0737728	0.388261	-0.357721	0.401749	0.129276	0.384075	-0.351967	0.142911	0.325124	0.0123757	0.218783	0.589463	0.649223	0.129034				+
2.96958	1.84897	#NUM!	3.35323	3.27914	0.937187	#NUM!	1.59135	3.03434	#NUM!	#NUM!	3.00605	0.792382	1.60885	1.89685	-0.0124972	#NUM!	1.02597	-0.430515	0.902066	0.691103	1.66502	1.34575	#NUM!	#NUM!	0.684872	0.769231	#NUM!	#NUM!	#NUM!	0.986702	1.04964	#NUM!	#NUM!	#NUM!	#NUM!	#NUM!	-0.285461	#NUM!	#NUM!	1.23749	#NUM!	#NUM!	#NUM!	#NUM!	#NUM!				+
-0.940054	-0.787349	#NUM!	#NUM!	-0.738898	#NUM!	#NUM!	-1.04733	#NUM!	-1.1141	#NUM!	#NUM!	-1.00935	-1.05095	3.91511	-1.46388	-1.41208	-0.0287106	-1.74323	#NUM!	#NUM!	#NUM!	-2.39835	#NUM!	-1.32099	#NUM!	-1.25017	#NUM!	-1.67007	-0.697062	#NUM!	#NUM!	-1.5236	#NUM!	-0.541019	#NUM!	-2.55147	#NUM!	-1.08699	#NUM!	#NUM!	-0.512581	#NUM!	#NUM!	#NUM!	#NUM!
0.446954	0.940977	#NUM!	2.56327	1.80574	2.22747	0.280733	#NUM!	1.10939	#NUM!	0.69108	2.28237	2.68789	1.10001	1.36085	1.3198	#NUM!	1.06181	#NUM!	0.619869	0.750979	#NUM!	1.82444	#NUM!	0.852048	#NUM!	#NUM!	1.12759	0.651042	1.34436	#NUM!	0.889717	#NUM!	1.4701	#NUM!	#NUM!	1.07515	#NUM!	#NUM!	0.894497	0.885744	2.07783	0.971883	0.980494	0.793307	#NUM!
2.47257	0.782771	-0.666106	-1.03984	#NUM!	-0.0900404	-0.107063	1.32315	0.345928	-0.130008	0.426664	2.23428	0.851053	2.67803	#NUM!	0.781107	#NUM!	#NUM!	-0.135798	#NUM!	-0.0496307	0.271444	0.626691	#NUM!	0.270869	0.18996	-0.0132096	-2.64522	-0.107018	0.294809	0.238579	-0.375512	-0.233152	-0.308943	-0.226508	0.362826	#NUM!	0.0930786	-0.174279	0.715904	-0.119555	0.43714	0.896442	#NUM!	#NUM!	0.397372
#NUM!	#NUM!	#NUM!	#NUM!	0.88566	#NUM!	#NUM!	2.70228	#NUM!	2.15027	1.45712	#NUM!	2.35019	#NUM!	1.32949	#NUM!	2.40629	-1.48445	#NUM!	#NUM!	2.77191	0.628475	#NUM!	#NUM!	2.07303	#NUM!	1.03434	#NUM!	#NUM!	-1.62518	2.02738	0.0884388	-0.281194	#NUM!	0.137156	#NUM!	2.14605	#NUM!	#NUM!	#NUM!	#NUM!	#NUM!	1.03112	#NUM!	-2.27242	#NUM!
-1.25949	-0.862432	#NUM!	-2.32987	-1.63872	#NUM!	-2.33245	-2.04802	-1.45896	#NUM!	-0.968912	-1.94324	-2.22654	-2.28254	-0.950468	-2.63341	-2.54028	-2.40354	-1.57691	-2.60426	-2.65232	-1.65839	-2.69278	-2.68161	-2.28887	-2.42487	-2.83748	-1.92281	-2.54335	-3.52795	-2.28224	-1.608	-1.91701	-1.50401	-3.16357	-2.08855	-3.24073	-3.52457	-3.11657	-2.63031	-0.849039	-3.82017	-1.63162	-2.95612	-2.02345	-1.57041				+
0.804641	0.193932	1.05352	0.415153	0.490699	0.405738	0.13895	0.0822704	0.223576	0.857312	-0.485736	0.57634	-0.0391384	-0.194087	-0.292428	-0.335369	-1.25659	-0.598746	-1.2725	-0.707966	-1.14822	-0.871686	-0.901031	-0.775514	-1.11995	-0.995882	-0.784923	-0.936795	-1.64644	-1.10387	-0.910656	-0.677441	-0.0354831	0.144935	-1.35755	-0.9387	-0.295488	-0.447632	-1.43461	-1.56111	-0.576474	-0.762157	-0.449218	-0.465233	-0.615076	-0.757975				+
1.15447	#NUM!	1.91484	2.09314	1.76239	-0.453122	-0.211261	2.09548	2.17254	-0.217199	0.340167	0.820917	2.75526	1.94413	1.2036	#NUM!	#NUM!	0.611116	#NUM!	#NUM!	0.687846	#NUM!	1.00722	#NUM!	0.514527	0.173234	0.520457	1.92165	0.065778	-0.307079	-0.119954	-0.102967	#NUM!	0.621888	-0.405339	-0.350158	#NUM!	0.44546	#NUM!	0.628988	-0.00733906	0.803765	-0.721154	1.72405	1.50152	2.10872
2.55078	0.357067	0.70982	2.1908	2.26784	0.778506	0.457316	0.802789	1.52654	0.470369	0.521183	1.88277	-0.142217	1.31703	0.452037	-0.0427844	-0.908505	0.190223	-0.220082	-0.957543	0.777146	-0.081067	0.18449	-0.630685	0.281737	-0.0494913	-0.259062	-0.134261	0.0101344	-0.0903115	-0.443819	-0.0254541	-0.260748	-0.147958	0.0190972	-0.331132	0.23282	-0.329181	-0.369606	0.223744	-0.228234	-0.518577	-0.360196	0.0557306	0.0810236	0.0654055				+
2.20917	0.358417	1.76046	2.46514	1.78324	1.124	1.27568	0.844432	1.37041	0.170426	0.192579	2.23247	0.981594	1.41381	0.6474	0.340934	-0.0712136	0.406388	-0.286171	-0.316841	-0.302758	-0.488206	-0.0989585	-0.555685	-0.396817	1.01879	0.0249275	0.838807	-0.424277	1.27174	0.105613	0.604301	-0.163628	-0.358621	-0.346418	1.18282	0.712575	-0.075684	-0.278817	-1.10466	0.379714	0.0714816	-0.455123	0.24413	0.604094	-0.450607				+
1.58425	0.066654	-0.618467	1.12102	1.09739	-0.839153	-0.129217	-0.519642	0.608188	-0.531569	-0.792689	1.31352	-0.972546	-0.793521	-0.242816	-1.39868	-0.874285	-1.45607	-0.785258	-0.684998	-2.56973	-0.893906	-0.587365	-0.442864	-2.06122	-1.92638	-1.19327	-0.983317	-1.00281	-1.65874	-0.778965	-1.28664	-2.07451	-0.453017	-2.02652	-1.13494	-1.19686	-1.53092	-1.24458	-1.34676	-1.31185	-0.691836	-1.05102	-1.42657	-0.700788	-1.11794				+
1.43511	0.236605	2.20603	#NUM!	1.1522	#NUM!	2.01873	1.17525	1.10429	1.2426	1.0168	-0.136641	1.97228	-1.22056	1.41538	0.331372	-0.201508	#NUM!	-0.34426	-1.40605	#NUM!	#NUM!	#NUM!	-0.276274	0.136791	#NUM!	-0.571372	0.173857	#NUM!	#NUM!	#NUM!	0.376091	0.334025	0.240128	0.218766	#NUM!	0.900223	0.307019	0.320684	#NUM!	#NUM!	-0.0898219	#NUM!	-0.185105	-0.110568	-0.801076				+
#NUM!	-0.571628	#NUM!	-1.68404	-1.3949	#NUM!	-1.70288	-1.49866	-1.47763	#NUM!	#NUM!	2.63783	-1.34948	-1.7039	-0.971516	-2.01428	-1.71453	-2.0654	-1.24938	-1.35586	-2.12317	-1.5593	-1.81176	-1.2291	-2.2506	-1.84852	-1.70956	-2.59409	-0.697952	-0.387032	-1.50116	-1.93089	-0.953898	-0.210138	0.156917	-1.02638	-1.68262	-1.98251	-1.3989	-0.404054	#NUM!	-1.00563	-1.33594	0.0598729	-0.520246	0.134746
2.78105	1.95514	2.12639	2.01037	3.5916	2.14471	1.15383	2.453	3.06613	1.82572	2.64097	3.62749	-0.0364452	3.32178	3.17345	2.20038	1.22048	2.00741	1.9238	1.64498	1.81407	1.34185	1.54987	1.66465	1.4323	1.84715	1.61084	2.35522	-0.969413	0.384038	3.2442	1.94736	0.0736665	1.47373	0.0536422	1.76048	1.76656	1.79444	2.08424	0.650975	0.81106	1.36977	1.62834	2.6576	2.49776	1.95314
0.466078	#NUM!	-0.106785	#NUM!	#NUM!	#NUM!	#NUM!	#NUM!	#NUM!	#NUM!	#NUM!	1.99671	2.74021	1.01095	1.86355	-3.38874	#NUM!	1.69798	-1.01328	#NUM!	0.721302	0.881002	#NUM!	2.06492	-1.81246	#NUM!	1.61807	0.47964	#NUM!	1.44611	0.350786	1.31713	1.47714	#NUM!	#NUM!	2.56537	2.48382	#NUM!	#NUM!	#NUM!	#NUM!	#NUM!	2.83496	0.0238052	#NUM!	-0.841002
2.46504	-0.102591	1.38389	2.40278	2.13258	1.43956	1.05023	1.01578	1.50394	0.479673	0.563284	2.13865	0.232854	1.00868	0.816596	0.492769	-0.302173	-0.419755	-0.0430645	-0.0928839	-0.186627	-0.308827	0.218397	-0.528071	0.175517	-0.195852	0.355922	0.0198006	-0.122341	0.392667	-0.144699	0.198709	0.0837985	0.00101024	0.307376	0.0498153	0.098243	-0.122871	-0.374288	-0.355242	0.461502	0.214698	-0.00561564	0.0646262	0.505719	-0.191897				+
2.31845	0.297733	1.25651	2.02216	1.86412	1.01923	1.10768	0.545803	1.49696	0.41916	0.107632	2.39561	0.450893	0.921718	0.645751	0.0451337	-0.324465	0.397144	-1.22243	-0.270828	-0.13829	0.25777	0.11973	-0.339365	0.471729	0.067954	0.0524909	0.438729	-0.203264	0.0558462	-0.815739	-0.0897694	-0.0576928	-0.427284	-0.392427	0.583074	-0.304511	-0.209017	-0.365581	-0.256648	0.526037	0.073221	-0.569199	0.604806	1.05319	0.0643596				+
#NUM!	-0.484499	#NUM!	#NUM!	-1.15466	-4.66784	-0.910426	#NUM!	-1.08542	#NUM!	#NUM!	#NUM!	-1.25671	-1.50823	-0.18954	-0.934177	-0.529871	-0.963844	-0.972399	-0.534459	-1.41327	-0.746466	-1.27238	-1.78555	-1.02602	-1.01243	-1.0684	-4.8509	-0.35208	-0.327452	-1.01785	-0.712556	-0.892092	#NUM!	0.167847	-3.33043	-1.44772	-0.883777	-0.423847	-0.60502	#NUM!	-3.12062	-1.26303	-5.4901	-2.87675	-5.39877
2.44802	0.797413	1.94403	2.05745	2.31287	0.63509	0.8106	0.736749	1.79251	0.231524	0.839028	1.88567	0.487925	1.80027	0.76992	0.457019	0.14757	0.13261	0.147026	-0.296545	-0.28404	0.398132	0.271583	0.098969	0.737326	0.0299268	0.222549	0.139696	-0.0457225	-0.0409626	-0.275007	0.418022	0.159315	0.291981	-0.1995	-0.170234	-0.124593	-0.0866479	-0.264837	0.379864	0.512454	0.445614	0.277237	0.275206	0.404177	0.294501				+
2.31875	0.789462	0.884441	1.99487	1.97886	0.64862	0.636549	0.537278	1.40457	0.115551	0.516615	1.35992	0.51344	1.12614	0.772481	-0.0551957	0.169972	-0.218843	0.160798	-0.0213375	-0.592349	-0.788101	0.370471	0.0669411	-0.306496	-0.382723	0.632607	-0.447712	-0.830499	-0.127237	0.162525	0.0579322	-0.348912	0.353653	-0.230326	-0.0363276	-0.301354	-0.773659	-0.229957	-0.944484	0.00827594	0.40418	0.215128	0.176553	-0.0104889	0.0396016				+
-2.03234	-1.09268	#NUM!	-1.97958	-1.15918	#NUM!	#NUM!	-1.16874	-1.38598	#NUM!	#NUM!	-1.7455	-1.11531	-0.0448837	2.93263	#NUM!	-0.670275	-1.27989	#NUM!	-0.668573	-1.20502	-0.467697	-1.02177	-0.273523	-1.04033	-1.38973	-1.38681	-1.69935	-1.016	-0.176067	-1.04523	-1.18427	#NUM!	-1.18415	-0.709457	-0.816468	-1.56618	-0.50191	-1.16717	-1.00094	#NUM!	-1.36396	-1.09849	-1.36101	-1.63821	-1.455
1.27396	0.0393589	1.43129	1.61546	#NUM!	1.94915	1.31387	0.843189	-0.974512	2.59283	-0.468844	0.974971	-0.0970312	0.200681	1.461	-1.02061	0.110417	0.164773	-0.544786	0.480619	-0.80364	0.180643	-0.0950467	0.63811	0.0955583	-1.11617	-0.210018	1.69799	-0.589584	-0.237441	0.470989	-0.724214	#NUM!	0.500667	0.383868	-0.172744	-0.229219	#NUM!	-0.16549	-0.281075	0.0673945	-0.0513118	0.424552	-0.0420441	0.00660458	0.021194				+
1.47868	0.560515	1.56118	1.40282	1.4089	0.283984	0.508547	0.441948	1.02512	0.163801	1.19423	1.03135	0.303009	0.5113	1.07725	-0.832688	0.53755	-0.938775	0.381931	0.591397	-1.01528	0.285917	0.773935	0.572093	-0.729009	-0.872395	0.933187	-0.406937	-0.438719	-0.476952	0.403027	-0.408277	0.339546	0.164755	0.179074	-0.387032	0.221691	-0.590434	-0.760519	-1.06681	-0.375401	0.488936	-1.85874	-0.637516	0.993283	0.676078				+
2.15458	#NUM!	0.296917	2.54768	1.96376	3.04461	1.77359	1.06489	2.70031	#NUM!	#NUM!	0.459964	#NUM!	1.89932	1.92994	#NUM!	#NUM!	#NUM!	#NUM!	#NUM!	#NUM!	#NUM!	0.297227	#NUM!	0.0544372	-0.385716	#NUM!	#NUM!	#NUM!	#NUM!	-1.59173	#NUM!	1.05167	#NUM!	-0.494057	#NUM!	#NUM!	#NUM!	#NUM!	#NUM!	#NUM!	#NUM!	-1.11122	#NUM!	#NUM!	#NUM!				+
2.78349	0.650861	1.74349	2.85642	2.59101	1.9032	1.59977	0.720327	1.99954	1.22226	1.66374	2.4916	0.603141	1.50014	1.26171	0.196013	0.636616	0.299702	0.757038	0.775836	0.0877334	0.930133	1.06564	0.438816	0.579417	0.753239	0.435573	0.871456	0.0707847	-0.740936	0.454763	0.721016	0.422752	1.05016	0.734107	0.661387	0.620837	0.358879	0.475856	0.109125	1.28283	0.978043	0.891509	0.714332	1.29517	1.02865				+
2.41818	0.909011	1.33667	2.4665	2.29308	0.855797	0.84957	0.824699	1.87202	0.135745	0.495003	2.34896	0.388053	1.05661	0.974688	-0.169412	0.296509	-0.131985	0.0413577	0.492424	-0.464877	-0.210015	0.167685	-0.0387171	-0.0472592	0.142974	0.810131	-0.0282857	0.725088	0.499524	0.146675	0.364125	-0.0455827	0.345601	0.205014	-0.281669	0.0742132	-0.353549	-0.598746	-0.364124	-0.336055	0.313284	0.11168	-0.105453	0.0591345	0.171867				+
1.7124	#NUM!	#NUM!	1.41292	1.56264	3.24783	2.15117	2.53885	0.0610805	0.403542	#NUM!	2.45641	1.03044	1.86812	1.91436	0.327403	-0.758133	-0.393636	2.21458	-0.392537	0.530718	-0.0241777	0.394628	-0.931456	0.439715	-0.351515	2.38617	2.00816	-0.0143181	0.576235	0.42252	-0.489235	-1.10675	1.78428	0.671545	0.535541	0.885153	2.59127	0.622376	-0.82985	0.364013	0.344534	0.30742	0.259088	0.485663	0.13993
1.55627	1.54347	#NUM!	2.72147	1.61193	#NUM!	#NUM!	0.728359	0.931728	#NUM!	0.852954	2.26868	0.993609	1.37479	0.908987	0.777546	0.985359	#NUM!	0.751465	0.259461	1.41937	0.549111	#NUM!	1.01666	#NUM!	0.614887	0.90274	#NUM!	0.577293	#NUM!	#NUM!	#NUM!	1.02965	#NUM!	1.17462	#NUM!	0.856058	#NUM!	0.847336	#NUM!	#NUM!	-0.334225	#NUM!	#NUM!	#NUM!	0.620845
-2.51936	-0.897705	-2.98725	-2.20589	#NUM!	2.2464	-0.458091	2.08265	-0.387804	-0.0134752	-0.222063	0.249404	0.717572	0.723706	-1.29924	0.068559	-3.47571	-0.884871	2.26057	-2.46934	-2.67666	-1.85937	0.568944	-1.70492	-0.943059	-0.990737	0.673072	-1.9659	1.12551	-0.619178	-2.97016	-0.631616	2.44442	-0.308407	-1.20715	-1.35333	1.26576	2.51796	-0.746313	-1.36244	-2.86807	0.569508	1.67669	-1.15276	-4.27234	-3.81186
0.709415	1.93231	0.224141	1.98873	2.28321	2.15386	#NUM!	1.16173	2.25649	#NUM!	#NUM!	2.37577	1.20789	2.15753	1.41561	1.66979	0.609332	0.67178	0.934203	0.948614	#NUM!	#NUM!	0.5992	#NUM!	0.474372	0.78438	1.25564	#NUM!	-0.790605	#NUM!	0.877147	1.10694	1.28058	#NUM!	#NUM!	#NUM!	#NUM!	#NUM!	0.45599	#NUM!	#NUM!	1.58077	#NUM!	0.799366	0.0037704	0.951224				+
2.46081	0.698038	1.63605	2.35505	2.11666	1.00335	0.816774	0.608562	1.6515	0.346463	0.558687	1.99398	0.656626	1.1069	0.849284	0.0286312	0.291733	0.0564612	0.15335	0.179989	-0.45628	-0.541614	0.505124	0.364403	-0.21661	-0.223299	0.66157	0.0815206	0.124802	0.13814	0.412923	0.231769	-0.180912	0.567832	-0.215492	0.173759	-0.203013	-0.733875	-0.140648	-0.709732	0.0348548	0.489559	0.500463	0.409292	0.462089	0.554261				+
2.80576	1.11579	1.07137	3.26521	3.18639	1.8789	1.49569	1.10936	2.30593	0.872869	0.921335	3.05755	0.671531	2.16657	1.31477	1.81396	0.520811	1.34216	0.308234	0.249119	1.04943	1.17059	0.812993	0.151426	0.614668	0.811245	1.54856	0.882295	0.150449	0.22457	0.589355	0.958533	0.39244	1.10998	-0.218347	0.494719	-0.0677764	0.255705	0.0926478	0.760431	1.18629	0.772232	0.523214	1.00489	1.36755	-0.00148105				+
1.78557	0.853527	#NUM!	2.57906	-1.55208	1.25082	1.2479	1.08499	-0.476745	#NUM!	0.597038	2.20942	0.748335	1.13365	1.32258	#NUM!	#NUM!	1.38681	-0.549226	0.457415	0.421322	0.23989	0.561665	1.0365	1.10333	0.414845	#NUM!	#NUM!	#NUM!	-0.0164963	0.648054	0.650215	#NUM!	#NUM!	#NUM!	0.890038	#NUM!	#NUM!	#NUM!	0.0123112	0.598982	#NUM!	#NUM!	0.905737	#NUM!	#NUM!
3.12907	0.315953	0.917488	2.55258	1.99637	1.54452	1.19846	0.587186	1.60982	0.386406	0.752388	2.34835	0.248194	0.600337	0.600949	0.128566	0.445991	-0.931622	0.390415	-0.0880058	-0.510658	0.399293	0.307876	-0.648742	-0.316957	0.0530596	0.466967	0.251507	0.551416	0.379714	-0.813361	0.0932479	0.36602	0.519735	0.362585	-0.624428	-0.846313	0.0496058	-0.20201	0.430528	0.566976	-0.297644	-0.934932	-0.33596	0.0874098	0.958031				+
2.62141	4.90391	1.77167	2.6826	2.76693	#NUM!	#NUM!	3.39765	3.67269	#NUM!	2.40438	3.21784	#NUM!	#NUM!	3.06733	4.03933	3.10445	#NUM!	3.72789	3.00666	#NUM!	2.21933	#NUM!	3.00416	3.25181	#NUM!	#NUM!	#NUM!	2.47038	#NUM!	#NUM!	#NUM!	-0.474774	2.05968	#NUM!	#NUM!	#NUM!	#NUM!	1.05409	#NUM!	#NUM!	#NUM!	#NUM!	#NUM!	#NUM!	#NUM!
2.61502	#NUM!	1.33275	3.5584	5.29886	3.05974	3.61908	2.47578	4.1565	3.24455	2.70144	#NUM!	2.65826	#NUM!	2.05294	#NUM!	2.94209	2.55943	2.45041	2.71871	#NUM!	#NUM!	#NUM!	#NUM!	0.512205	#NUM!	#NUM!	#NUM!	#NUM!	#NUM!	0.0076666	2.30941	2.7352	3.98138	#NUM!	3.07376	#NUM!	#NUM!	#NUM!	#NUM!	#NUM!	1.36952	#NUM!	#NUM!	1.83023	2.97856				+
2.76867	0.683275	0.891528	2.71123	2.31538	1.24982	1.15869	0.881428	1.89797	0.81619	0.681932	2.47301	0.315935	1.42418	1.05221	0.634487	0.239157	0.234499	1.02465	0.431248	0.131945	-0.103531	0.317786	0.67595	0.0748968	0.0649929	0.898753	0.61933	-0.0267293	0.244138	0.331409	0.175811	0.0756264	0.880338	-0.0762854	0.251573	0.293518	0.419797	0.254307	-0.797843	0.144983	0.48069	0.234262	0.0534428	0.601272	1.03139				+
0.849613	0.869939	0.413461	2.074	2.01392	1.36561	0.742144	1.27673	1.3545	0.837352	0.314768	2.03788	0.924235	1.23987	1.08844	0.432201	-0.0640551	0.498749	0.687335	0.628519	-0.497127	0.403313	0.0201356	0.519445	0.384659	-1.72461	0.437174	0.169474	0.304701	0.125038	0.554843	0.157946	0.33448	0.827685	-0.364572	0.92832	0.386808	-0.00288247	-0.0993626	0.0341455	0.352013	0.825211	0.16579	1.1637	1.79104	-1.21421				+
1.78559	0.557136	0.395244	1.93849	1.62513	0.807149	0.218867	0.135649	1.28388	0.511567	-0.0119249	1.55406	-0.267236	0.398513	-0.250234	0.503118	-1.68041	-0.730575	-0.67075	-1.62695	-1.17281	0.392819	-0.702303	1.00793	-0.854155	-0.981853	0.31633	0.566102	-1.26975	0.198874	-1.21344	-1.21244	-0.464877	0.230533	-0.206268	-1.52165	-1.41121	0.458624	0.0885155	-0.288181	-0.115166	-1.22701	-0.527871	-1.40673	-0.114809	0.748393				+
3.49096	7.26186	5.84501	#NUM!	#NUM!	3.87955	0.610742	3.65887	4.90946	#NUM!	3.73108	4.04316	3.10557	5.44656	4.56525	2.5454	1.4929	2.64557	#NUM!	4.02733	2.63973	3.39493	4.98106	3.80513	2.43674	3.87554	2.32334	2.29818	4.04159	2.40507	5.69358	2.4852	2.47835	1.44174	2.43792	2.61003	#NUM!	#NUM!	4.08574	2.28384	1.61387	2.76539	1.59961	1.50154	2.44381	3.74417			+
3.47781	5.55449	4.1919	3.88713	3.59646	3.34985	3.80751	3.15972	3.21237	3.70862	4.31473	3.75894	3.41584	3.26133	4.76721	3.02679	3.18902	2.50063	3.07473	3.49924	2.81543	3.53266	3.22324	3.08816	2.35609	2.66942	1.89867	2.66492	3.44771	3.61518	3.12029	2.9796	5.07121	2.22546	3.09419	3.18902	3.55976	2.63702	2.81797	3.56272	3.6024	3.30606	3.98722	2.51842	2.84206	2.16696				+
1.95339	0.571322	0.36012	1.851	1.39487	0.741879	0.370415	0.321099	0.81891	0.343751	-0.158854	1.50967	0.542374	0.818121	0.263871	-0.4609	-0.440102	0.359879	-0.27011	-0.0959919	0.0615862	-0.643302	0.185868	-0.637007	0.0344706	-0.226508	-0.252779	-0.344618	0.352842	-0.897163	0.169988	-0.0836559	-0.713784	-0.437155	-0.490878	-0.322274	0.00449376	-0.233643	-0.409907	-0.217231	-0.119555	-0.477964	0.0189072	-0.489815	0.0131228	-0.37482				+
2.57322	-0.0398403	#NUM!	1.61548	1.77103	#NUM!	0.878574	0.850923	1.78797	#NUM!	#NUM!	2.55359	-0.177216	0.700802	1.67596	#NUM!	1.13397	0.0314152	-0.160791	0.158413	#NUM!	-0.797096	0.261224	#NUM!	0.690265	0.0715576	1.70205	#NUM!	#NUM!	-1.50604	0.127256	0.354649	0.406823	#NUM!	#NUM!	#NUM!	1.13343	-1.00374	#NUM!	#NUM!	#NUM!	#NUM!	#NUM!	1.21953	1.48816	1.25063
3.75202	2.25762	1.72789	2.57716	3.00162	2.13549	1.93539	2.03564	2.11791	1.71099	1.39984	3.29381	1.78583	2.69413	2.22075	1.76631	1.29011	2.03623	2.16185	2.1121	2.18896	0.783887	1.16903	#NUM!	2.31804	1.83465	2.27963	1.69277	2.44882	1.08733	2.20012	1.83173	1.62732	2.23997	#NUM!	0.668043	1.34644	1.83341	1.75623	#NUM!	1.08804	0.0597796	-0.0608775	1.52974	1.25159	1.11396				+
3.22088	#NUM!	1.2693	4.56228	0.909661	2.69153	1.87408	#NUM!	3.89675	#NUM!	#NUM!	2.57817	2.08991	0.807056	#NUM!	1.90366	#NUM!	#NUM!	0.980625	#NUM!	1.36397	#NUM!	#NUM!	#NUM!	#NUM!	0.178093	-1.4633	#NUM!	#NUM!	#NUM!	1.25309	#NUM!	#NUM!	#NUM!	#NUM!	#NUM!	#NUM!	1.26854	#NUM!	#NUM!	#NUM!	#NUM!	#NUM!	#NUM!	#NUM!	#NUM!				+
3.17475	#NUM!	1.40905	2.78727	2.81178	1.33333	#NUM!	#NUM!	1.99666	#NUM!	#NUM!	2.46728	#NUM!	1.82961	#NUM!	#NUM!	#NUM!	#NUM!	#NUM!	#NUM!	#NUM!	#NUM!	#NUM!	#NUM!	#NUM!	#NUM!	#NUM!	#NUM!	#NUM!	#NUM!	#NUM!	#NUM!	#NUM!	#NUM!	#NUM!	#NUM!	#NUM!	#NUM!	#NUM!	#NUM!	#NUM!	#NUM!	#NUM!	#NUM!	#NUM!	#NUM!				+
1.63057	0.98533	0.646094	1.14886	0.824265	0.715486	1.39471	1.97898	0.931838	2.19979	0.130081	1.77498	-0.246104	-0.316841	1.52911	1.98719	-1.1377	-1.11257	1.42892	1.6144	0.521453	-0.944784	0.949617	1.23345	-1.08896	-1.44811	-0.157173	0.55102	-1.25187	0.0779696	-0.0342158	0.72211	1.72332	0.62785	-1.50579	-0.978122	0.354059	1.84996	-0.161565	-1.32596	-1.15361	-0.988478	2.06214	-1.50577	-0.648445	1.60871
3.1488	1.34457	1.63628	2.94186	2.68325	2.1801	1.69054	0.596361	2.3586	0.52166	1.21722	2.5646	0.873476	1.30639	1.53316	0.137521	1.32406	0.889102	0.869306	0.844562	1.11954	0.973667	0.471009	0.362306	1.3007	1.03608	0.330084	0.260863	-0.959028	0.0523563	0.771594	0.459993	0.880604	1.19136	0.407612	0.603227	0.794833	-0.704518	0.17384	0.87234	0.332989	0.882277	-0.0213375	0.847896	0.813721	-0.188635				+
2.2875	0.862496	0.761117	1.91844	1.91104	0.767757	0.497751	0.257614	1.48394	-0.0106367	0.267687	2.05574	0.309199	0.832282	0.646496	-0.0295589	0.0589838	-0.201006	0.331717	0.207394	-0.344715	-0.586212	0.143883	0.0588486	-0.0630888	-0.142609	0.3002	0.0531436	0.263438	-0.211511	0.193833	0.190289	-0.348346	0.322794	-0.172487	-0.240131	-0.462785	-0.263996	-0.52707	-0.997401	-0.405557	0.131797	-0.461738	0.016949	0.177401	0.029826				+
0.93344	0.85035	-0.902269	1.5021	0.65272	0.971148	0.912727	-0.281075	0.539729	-0.00216244	-0.135009	0.60705	0.811928	1.21474	0.706865	0.741638	-0.561497	-0.31333	0.36529	-0.898276	-0.253132	-0.561106	-0.697507	-0.413598	#NUM!	0.780998	0.335554	-0.627166	0.783762	0.822069	-0.658097	-0.86576	0.537089	#NUM!	-0.257453	-0.139601	0.723348	-0.964804	-0.973207	-0.0539454	-0.265569	-0.598615	-0.133432	-0.661306	-0.612233	-0.876606				+
1.45495	2.12482	#NUM!	2.61812	2.77132	0.19375	#NUM!	-0.55768	2.34637	-1.78249	1.42155	1.89828	#NUM!	1.06483	0.147046	#NUM!	0.694319	-2.41573	-1.6828	#NUM!	0.791832	-0.410238	-1.94842	#NUM!	1.50906	#NUM!	-2.2106	#NUM!	-0.247369	-0.566766	-1.39358	-1.9439	0.690927	-0.138101	0.00389912	0.31242	#NUM!	-2.08182	#NUM!	-0.713168	-0.203514	0.142908	-1.53441	1.75872	0.724826	#NUM!				+
1.49561	-1.2307	1.0587	2.47305	0.147412	1.67861	0.677241	#NUM!	-0.819586	0.118868	0.580332	1.84079	-0.30381	0.366708	0.864413	-0.453755	-0.358734	-0.0879487	0.32983	-0.153546	-0.481962	0.342287	-0.441271	-0.341189	-0.234256	-0.293841	-0.421479	0.0652465	-0.42374	0.0568513	-0.442227	-0.334568	0.0769193	-0.217975	-0.934101	0.523297	-0.311852	0.262261	-0.163756	-0.339707	-0.16877	-0.108064	-0.716332	0.0447614	-0.23598	-0.0725813				+
3.10672	2.25517	2.48716	1.37962	2.90563	2.93777	1.0757	#NUM!	4.00493	-1.19054	1.6789	1.93879	1.31237	2.49826	1.18478	#NUM!	#NUM!	2.53166	#NUM!	#NUM!	1.41396	2.75925	1.99876	#NUM!	1.71881	2.25608	#NUM!	#NUM!	#NUM!	#NUM!	3.03486	1.47931	#NUM!	#NUM!	-0.261832	#NUM!	1.8249	0.65872	#NUM!	#NUM!	0.578404	#NUM!	#NUM!	#NUM!	-0.292312	#NUM!				+
-3.40762	-3.74136	-2.63088	-1.45996	-4.6744	-1.81562	#NUM!	-5.60825	-3.98523	-1.99624	#NUM!	-2.7402	-0.707525	-2.67722	-4.3553	-5.58877	-5.17109	-2.45175	-5.50058	-4.51178	-1.05304	#NUM!	-3.16752	-4.50824	-3.57846	-3.76288	-2.50752	-3.5435	#NUM!	-3.80126	-3.57337	-3.10041	-3.65844	#NUM!	-4.80524	#NUM!	-2.6623	-3.05745	-1.87421	-3.55631	-1.9899	-3.92479	-4.74559	#NUM!	#NUM!	-3.84056
2.32987	0.894751	1.00643	2.14006	2.08369	0.869148	0.671049	0.50945	1.47501	0.122224	0.306716	1.67096	0.661296	0.986588	0.72609	0.0648421	0.268348	-0.0950467	0.132135	0.0519824	-0.473839	-0.591105	0.490132	0.309502	-0.539432	-0.328262	0.611425	-0.142341	-0.347099	0.120969	0.141096	0.224992	-0.138552	0.437232	-0.28404	0.0813848	-0.090447	-0.812046	-0.291486	-1.03436	0.005623	0.362996	0.299454	0.263781	0.318491	0.23223				+
-1.49137	-2.45954	#NUM!	#NUM!	#NUM!	#NUM!	#NUM!	1.03422	#NUM!	#NUM!	#NUM!	0.35363	#NUM!	#NUM!	#NUM!	-2.56527	-3.0918	-2.33688	1.8895	-0.459956	-1.12704	-1.0655	-1.70916	0.420009	-2.1167	-1.75425	-0.400866	3.25791	0.717525	-2.90764	-1.93667	-2.25242	-0.975337	0.627137	-0.0264459	0.451741	0.132752	-1.63445	-1.9284	#NUM!	-2.68646	-1.38288	-2.13822	-1.8374	0.0613029	-0.486866
-2.57491	-0.214374	-0.55218	#NUM!	#NUM!	-1.76514	#NUM!	#NUM!	#NUM!	#NUM!	0.852104	#NUM!	2.2087	0.732284	2.47504	0.639422	0.612236	1.51111	#NUM!	1.0288	1.51634	0.399565	1.24144	#NUM!	1.52379	1.41904	#NUM!	-1.6085	0.77248	0.180381	1.6721	#NUM!	0.103829	0.401844	-0.119954	1.3599	0.707354	1.33272	1.6919	0.867621	1.46295	-5.61415	0.827488	-2.06125	-2.47456	-5.78908
2.98926	0.867121	1.57248	2.066	2.51821	#NUM!	#NUM!	1.15737	1.54393	-0.390668	#NUM!	2.60829	0.300466	1.34472	1.16007	0.737559	0.133179	#NUM!	1.60253	#NUM!	1.34443	#NUM!	-1.54364	#NUM!	-0.269033	#NUM!	0.916017	0.667781	#NUM!	#NUM!	0.682696	0.31156	0.360583	#NUM!	#NUM!	#NUM!	#NUM!	0.295518	0.558368	-1.50425	#NUM!	#NUM!	#NUM!	#NUM!	#NUM!	0.454565				+
1.83987	0.593833	1.13678	1.57747	1.47009	0.687916	0.535123	0.451721	1.01459	0.0765085	0.0791427	1.48556	-0.000432815	0.424145	0.326407	-0.240375	-0.134352	-0.671293	-0.164786	-0.411752	-0.673918	-0.782828	0.788116	-0.304044	-0.835035	-0.179384	-0.123534	-0.449099	-0.0837921	-0.563451	-0.480989	-0.239276	-0.646347	0.00242579	-0.398898	-1.11956	-0.561693	-0.698396	-0.000288558	-1.37067	-0.606348	-0.341798	-0.661567	-0.0370114	-0.0176261	0.677437				+
1.94159	0.722158	0.789063	1.84353	1.79812	0.521468	0.67992	0.768445	1.06338	#NUM!	0.907414	1.35763	0.00956784	0.814996	0.738103	0.467533	-0.815458	-0.333882	0.0793103	-0.862194	0.0402002	-0.786847	0.037562	0.269495	0.145446	-0.184598	0.103426	-0.610162	#NUM!	0.168864	-0.14274	-0.431464	-0.0659859	#NUM!	#NUM!	#NUM!	-0.708761	0.0625049	-0.687312	0.191261	-0.120617	#NUM!	-0.430392	0.238024	0.0268394	1.15792				+
2.24228	0.774059	1.13796	2.02985	1.84373	0.674936	0.513543	0.0245312	1.3907	0.16788	0.217004	1.85683	0.311846	0.646722	0.446423	-0.0597706	-0.0251707	-0.325271	0.0536285	0.1839	-0.375623	-0.534958	0.0509806	0.0756264	-0.326192	-0.361319	-0.0699771	-0.0197495	0.342854	-0.446786	0.20025	-0.00518438	-0.348799	0.352584	-0.346191	0.153655	-0.66612	-0.432639	-0.277628	-1.02977	-0.219339	0.138752	-0.443501	0.0201902	0.0982766	-0.17561				+
3.66233	1.69699	#NUM!	3.50876	2.9567	#NUM!	0.142767	0.102977	3.40479	#NUM!	#NUM!	3.55855	#NUM!	0.548712	#NUM!	#NUM!	#NUM!	#NUM!	#NUM!	#NUM!	#NUM!	#NUM!	#NUM!	#NUM!	#NUM!	#NUM!	1.7397	#NUM!	#NUM!	#NUM!	#NUM!	#NUM!	#NUM!	#NUM!	#NUM!	#NUM!	#NUM!	#NUM!	#NUM!	#NUM!	#NUM!	#NUM!	#NUM!	#NUM!	#NUM!	#NUM!				+
3.29122	1.57463	1.51063	3.05206	2.91866	1.39654	1.00923	0.911994	2.19232	0.493154	0.722087	2.59498	1.56794	1.92972	1.85648	0.700474	0.655172	0.865911	0.881029	0.730656	1.50087	1.71985	1.67291	0.189927	0.248571	1.44426	2.19919	0.976367	1.58823	0.775466	-0.1145	0.0960208	0.0847621	1.23399	1.114	-0.463518	-0.458907	0.938293	0.603972	0.241441	0.293748	-0.546849	1.09631	1.27139	0.797801	1.6252				+
1.74188	0.600665	1.32122	1.75721	1.6167	0.761007	1.15149	0.843862	1.1465	0.561686	0.756014	1.13999	0.389054	1.33483	0.89167	-0.16337	-0.362221	0.304327	-0.0673633	0.0524011	0.0242818	-0.306379	0.50228	#NUM!	0.299507	0.398874	0.333807	-0.176442	-0.0149266	0.379301	-0.156785	0.699162	0.184031	#NUM!	-0.446786	-0.331476	-0.0330882	0.317427	0.256211	0.59658	0.532178	-0.0783074	-0.111693	0.251553	0.359526	-0.00282662				+
2.37296	0.447092	2.32128	2.93071	2.71985	2.35956	1.68887	0.587403	1.8168	1.5589	1.86531	2.69351	2.29145	2.1645	0.887512	1.46298	1.74284	2.24018	1.93627	0.100438	0.200465	0.352105	0.247286	0.734371	2.40522	1.78056	-0.246955	0.883847	1.3538	0.382175	0.774059	0.920256	-0.163241	1.35509	0.236138	2.28581	1.17902	1.26965	0.70383	1.23467	0.969728	1.98527	1.07145	2.82665	2.12917	1.52744
#NUM!	1.56236	#NUM!	2.90498	2.09579	2.58571	#NUM!	1.90904	2.68752	1.03378	#NUM!	#NUM!	2.07406	1.7399	2.08052	#NUM!	#NUM!	2.08064	2.2043	#NUM!	0.586839	#NUM!	#NUM!	#NUM!	#NUM!	1.05232	#NUM!	#NUM!	#NUM!	0.741445	1.1297	1.17195	#NUM!	#NUM!	#NUM!	#NUM!	#NUM!	1.86833	#NUM!	#NUM!	1.64683	#NUM!	#NUM!	-0.0597706	#NUM!	#NUM!
2.35801	1.01255	1.02591	3.97605	2.8247	0.40747	#NUM!	#NUM!	1.78175	0.292457	0.710032	1.80916	0.169453	1.08947	#NUM!	-0.128557	0.378357	#NUM!	-0.283308	0.161476	-0.356144	0.470009	#NUM!	#NUM!	#NUM!	-0.463727	#NUM!	#NUM!	0.248262	-0.0640821	0.382607	#NUM!	0.303365	#NUM!	-0.473014	-0.0869026	-0.499621	#NUM!	-0.926303	0.742386	0.326299	0.362529	0.11595	#NUM!	#NUM!	#NUM!				+
2.61429	0.58396	1.11238	1.87604	1.98742	1.34198	0.824214	0.169712	1.54435	0.528656	0.413019	1.72392	0.323841	1.11488	0.566015	0.10262	0.431695	-0.0270125	-0.215244	-0.0119249	-0.537048	0.203137	0.14417	-0.29772	0.553405	-0.0781998	-0.774755	0.164191	-0.853597	-0.0843364	0.332063	0.106063	0.430004	-0.458802	-0.649478	-0.330099	0.863231	0.678996	-0.0149266	0.561643	-0.0663992	-0.233763	0.201128	0.259527	0.524107	0.0449217				+
2.17759	1.86402	1.84588	2.18187	2.33898	1.51787	0.815275	0.408033	1.68182	0.254702	0.622265	1.761	1.27554	1.3404	1.24636	-0.015212	-0.636265	0.155611	-0.0268709	0.506394	-2.45863	0.566271	1.42403	1.26178	-0.0632269	0.848972	0.344245	1.19068	-0.317999	-0.44615	0.733171	-0.419107	-0.0507454	1.07482	2.52949	-0.193204	-0.200253	-0.356933	0.724993	0.672221	0.322018	0.497972	0.837017	1.28244	1.09752	-0.421848				+
1.80599	-0.136697	2.05883	#NUM!	2.37617	3.39103	#NUM!	-0.819178	#NUM!	2.70569	1.69343	#NUM!	0.758404	-0.0318186	0.243762	-0.658828	#NUM!	0.0327011	0.0212479	#NUM!	-0.210139	#NUM!	0.0646308	0.16104	-0.0453032	0.0981349	#NUM!	#NUM!	#NUM!	2.26701	0.318596	0.922593	1.09811	2.88066	#NUM!	#NUM!	#NUM!	1.21924	-0.125647	#NUM!	#NUM!	#NUM!	#NUM!	#NUM!	#NUM!	#NUM!
2.42851	0.929454	-0.709996	-1.88347	0.809853	#NUM!	#NUM!	0.326679	-0.967611	#NUM!	#NUM!	1.02363	2.08253	1.98165	#NUM!	#NUM!	#NUM!	0.105644	#NUM!	#NUM!	-0.617581	#NUM!	#NUM!	#NUM!	#NUM!	#NUM!	#NUM!	-0.555163	#NUM!	#NUM!	0.395333	0.457237	0.53149	#NUM!	#NUM!	#NUM!	#NUM!	-0.854474	#NUM!	#NUM!	#NUM!	0.824673	#NUM!	-0.211884	#NUM!	0.414326
1.78032	0.0872888	1.37127	1.16893	1.4112	0.345363	0.687846	0.0875494	1.09228	0.278619	0.732932	1.85501	0.899453	0.722349	0.562644	0.0765237	0.640591	0.273919	0.282123	0.619381	-0.635615	-0.841812	-0.507414	-0.192068	-0.342896	0.368477	1.03304	0.173744	1.07966	-0.468114	0.75183	0.221741	-0.51005	1.57235	0.745333	-0.163756	0.274617	-0.800993	-0.664847	-0.694568	-0.146525	0.531458	-0.498761	0.103515	1.03055	-0.266346				+
2.60978	0.911858	1.27166	2.04883	2.33679	0.626781	0.909363	0.739107	1.93578	0.630751	0.728049	2.48952	0.367601	0.99114	0.833465	0.432104	0.33328	0.169469	-0.197488	0.488006	0.181624	0.0594649	0.449631	0.0852365	0.0864308	0.281474	0.583376	0.562156	0.510745	0.40442	0.33032	0.0121262	0.0554863	0.365611	0.324527	0.740601	-0.591775	-0.0313951	0.00369806	0.772456	0.438092	0.25285	0.0891446	0.407512	0.714061	-0.114211				+
1.63846	-0.395282	#NUM!	0.323696	1.28771	#NUM!	#NUM!	-0.335598	0.241936	#NUM!	#NUM!	1.29276	-0.144177	-0.0409626	#NUM!	-0.207171	#NUM!	-0.445197	-0.296898	-0.475189	-1.75294	#NUM!	-0.956428	#NUM!	-1.29719	-0.626579	-1.63919	#NUM!	-1.22608	-1.15342	-1.00691	-0.90376	-1.22221	#NUM!	#NUM!	#NUM!	#NUM!	-0.879	-1.11859	#NUM!	#NUM!	-1.27077	-0.0048968	#NUM!	#NUM!	#NUM!				+
1.76911	0.682835	0.619434	1.82649	1.62335	1.21887	0.28214	0.420337	1.28965	0.0462654	0.491267	1.69214	0.134224	0.830896	1.95327	0.209278	0.902983	0.431267	0.524749	0.370359	0.554549	-0.31603	-0.0149266	-0.0241777	0.230313	-0.613154	1.41766	-0.0773472	0.895073	-0.974676	0.193354	0.361138	-0.125916	0.180021	-0.239276	0.362751	-0.195096	-0.449958	-0.950095	-0.504671	-0.113167	0.632912	-1.02013	0.371065	1.11783	0.528461				+
2.05184	0.196608	1.79011	1.63594	1.61745	0.361972	0.367032	-0.00963388	1.27666	-0.398851	0.00733301	2.06941	0.600359	0.523898	0.407077	-0.196859	-0.436055	-0.614569	0.294615	-0.278817	-1.30165	-0.712023	-1.21977	0.503711	1.03887	-0.651775	-0.236462	0.322828	-0.656671	0.677472	0.427712	0.309002	-0.232906	0.443556	-1.53874	0.479895	-0.0885487	-0.915483	-0.742868	-0.516015	-0.462576	0.109195	-0.330214	0.369918	0.140665	-0.224591				+
2.73584	2.01106	2.92736	2.04127	2.8954	2.38353	2.07783	1.55152	2.80511	0.784309	1.75789	2.53487	1.83197	1.33301	1.70205	1.08626	-0.375735	1.21394	2.2061	1.21046	-0.326652	0.12323	1.03993	-0.284869	1.01368	0.9108	1.11385	1.71451	0.0648421	1.21354	2.14797	1.67245	0.698319	1.18023	-0.121148	1.13176	0.901419	2.53801	0.375927	0.136347	1.6472	1.45857	0.926509	0.780945	0.496965	0.672573				+
1.56403	0.549472	#NUM!	2.12803	2.04889	-0.575022	#NUM!	0.881002	1.39927	#NUM!	#NUM!	1.71756	1.33439	1.14791	1.44109	-0.181421	0.620091	#NUM!	#NUM!	0.528932	0.783365	#NUM!	0.210146	#NUM!	0.12466	0.0774367	0.185386	-0.182184	#NUM!	#NUM!	0.598062	#NUM!	0.715351	#NUM!	#NUM!	#NUM!	0.181869	#NUM!	#NUM!	#NUM!	0.624888	#NUM!	#NUM!	0.592103	0.444105	-0.0482362
1.2531	0.641086	0.615797	1.21287	1.40282	0.987331	0.573887	0.766946	1.19024	0.290674	0.250629	1.93704	0.105582	0.591093	0.686729	0.895368	-0.423094	-0.27453	0.17976	-0.0382958	0.519404	0.0735451	0.481525	1.10069	-0.419647	-0.710878	-1.21878	0.303473	-0.113967	-0.615416	-0.709219	-2.08481	0.481022	0.823243	-0.725523	#NUM!	#NUM!	-0.369819	0.83648	-0.316611	-0.354452	-0.6085	0.60287	-0.601401	0.533515	0.668588				+
1.49186	0.569479	1.61692	1.37932	1.44634	1.05706	0.074517	0.27228	1.3045	0.482392	1.10089	1.08473	0.374243	0.502137	0.854596	-0.461948	-0.682034	-0.257373	0.874719	0.362399	-0.77947	0.167491	0.0796457	-0.073546	0.954697	0.694788	0.29048	-0.804674	-2.04121	1.29456	-0.406319	0.866436	1.2952	0.762314	0.997377	-0.390998	-0.437121	-0.671837	-0.298306	-1.30258	0.264391	0.124487	-0.444667	0.966469	0.439762	-1.32916				+
4.27958	5.08755	3.84846	3.26965	5.61387	3.54189	3.67852	3.01066	3.37168	1.70226	3.18246	-0.0365002	2.9861	2.1497	4.43624	3.0969	2.73178	2.99062	#NUM!	3.21961	1.59002	#NUM!	1.66644	0.92098	-0.274292	#NUM!	1.08779	0.576135	#NUM!	1.02491	3.24482	4.36959	3.65528	3.2227	#NUM!	#NUM!	4.01275	1.82369	3.87117	2.24969	3.25429	2.92748	#NUM!	-0.281376	1.27427	1.38545				+
2.40204	0.420318	1.14713	2.18488	1.99694	0.685872	0.687195	0.431618	1.4387	0.431306	0.3363	1.96184	0.334935	0.740408	0.74282	0.469629	-0.0912597	0.249085	0.300555	0.250354	-0.293135	-0.745883	0.221421	-0.0896338	0.0536884	-0.455755	0.202921	-0.1121	0.292475	-0.154583	0.342964	0.0630775	0.107073	0.221876	-0.18409	0.259685	-0.322274	0.349805	-0.476745	-0.407298	0.399426	0.170092	-0.11023	0.366715	0.568032	-0.471902				+
3.00852	5.84411	6.73986	3.32049	3.87932	1.87806	5.83533	-0.511266	4.52543	4.6007	4.39666	0.41073	1.53835	-1.64122	3.59695	0.528948	#NUM!	3.52687	#NUM!	#NUM!	#NUM!	5.8273	#NUM!	#NUM!	#NUM!	#NUM!	5.39606	4.29058	#NUM!	4.04002	#NUM!	6.43546	3.7299	#NUM!	#NUM!	#NUM!	3.39906	#NUM!	#NUM!	#NUM!	4.96994	#NUM!	#NUM!	3.53791	4.75527	#NUM!
0.626364	-1.12161	1.11141	-1.33851	-0.734569	-0.785509	-0.070142	-2.30507	-0.969602	-2.54634	-1.1475	-3.0571	0.342031	-2.84424	-1.67283	-3.8539	-1.53854	-2.4777	0.419546	-2.6848	-5.21156	-2.27092	-2.88374	-2.25169	-1.38753	-1.70885	-5.65741	-0.910554	-2.66712	-3.32724	-1.50253	-1.34016	-2.76488	1.0267	-5.23925	-4.07099	-2.57841	-2.37354	-2.79797	-3.84367	#NUM!	-4.27414	-4.46767	#NUM!	-2.02997	-3.32265				+
2.29641	0.855092	1.34588	2.00891	1.80692	0.182557	1.05622	0.635024	1.52238	0.649684	1.13053	2.07982	0.764469	1.32576	0.662414	0.416924	0.000331879	1.00283	0.55349	0.151618	-0.0489336	0.600949	0.373682	0.0905264	0.433097	0.23579	0.305913	0.767895	1.45847	0.679827	0.25515	0.516656	0.231989	0.698155	-0.0313951	0.397847	0.82718	0.548818	-0.0706641	0.195236	0.138299	0.0308153	0.0970389	0.49641	0.23337	0.282765				+
1.68921	0.785503	0.388469	1.7546	1.76818	1.19396	0.0776667	0.207095	1.17438	#NUM!	#NUM!	1.79734	1.3616	0.768052	1.35949	0.191464	0.551945	0.640614	0.630187	-0.0127833	#NUM!	-0.667211	0.183048	0.243626	#NUM!	0.0158032	1.74855	-0.292675	1.12623	-0.665666	0.547763	0.410562	-0.371042	#NUM!	-0.424385	-0.0688772	0.841327	-0.67317	#NUM!	-0.368489	-0.353549	0.0828968	#NUM!	-0.11756	0.359079	0.54758				+
2.28461	1.03935	0.522223	2.63306	1.98524	2.47931	1.51783	0.899695	1.26711	#NUM!	#NUM!	2.35797	1.10126	0.95604	#NUM!	0.805938	#NUM!	#NUM!	-0.447687	1.59523	-0.102053	#NUM!	0.979402	#NUM!	#NUM!	-0.850959	#NUM!	0.48068	#NUM!	0.412462	-0.754118	0.16816	#NUM!	1.12535	-0.489851	#NUM!	#NUM!	0.866121	-1.4918	0.338579	-0.000432815	0.216348	0.321388	-1.12782	0.603995	0.747899				+
1.38713	0.0014434	1.54593	1.62932	1.17876	1.34901	1.92057	0.749912	1.94981	1.96033	0.934428	2.05897	0.631913	1.96409	-0.244522	0.104604	1.93308	1.77132	-0.22404	1.70755	2.3349	-1.84414	-1.41202	-1.29255	1.0226	0.903549	-0.731444	-0.909063	-1.96225	-1.02127	1.52151	1.77093	1.61079	2.96151	-1.338	1.31305	2.07997	0.835059	-0.0963968	-0.852478	1.08262	2.33818	0.694601	1.67257	0.0534097	-0.218817
2.5273	0.669694	1.42256	1.82669	1.90266	1.31653	1.25922	0.436783	1.59031	0.286744	0.623132	2.12671	-0.124461	0.919261	1.27628	0.566592	0.292988	0.0989226	0.22754	0.221253	-0.203514	0.748966	0.381047	0.878852	-0.560226	0.0237977	-0.00460933	0.721687	-0.495183	-0.88276	0.123575	0.422211	0.599462	0.0530745	0.136569	-0.158854	-0.27035	0.156852	0.266194	-0.674551	0.457257	0.0435162	-0.297954	0.0741154	0.696194	0.855582				+
1.35074	0.500279	0.535039	2.33105	0.269443	0.982876	1.09749	0.618185	1.50018	1.14938	0.375871	1.70708	#NUM!	0.642887	0.614447	0.125557	0.360879	-0.24467	#NUM!	0.233905	-0.583615	-0.00331442	-0.240818	0.441262	0.178895	0.694203	-0.449271	#NUM!	-0.637935	-0.882604	0.720969	-0.294346	#NUM!	-1.1171	0.52166	1.13128	#NUM!	-1.1564	-0.69207	0.358265	-0.503959	0.90183	0.380504	1.3957	-1.29936	1.14992				+
1.11496	1.16505	2.12649	0.346335	0.725351	0.706324	1.04296	0.00304731	1.41358	-0.285106	0.874031	0.416293	1.46828	0.0231671	0.758591	-0.805705	#NUM!	#NUM!	-0.221815	0.202788	-0.506703	-0.20589	0.00599084	-0.847676	-0.431142	0.850739	1.44005	-0.165113	2.02762	-2.92216	0.614492	#NUM!	-0.257493	0.227135	-0.711231	-0.526269	0.000437621	-0.526269	-0.371838	-0.250962	0.0355052	0.0344494	-0.178746	-0.780841	0.663561	-0.119868				+
2.99297	0.721015	0.889766	#NUM!	0.0862011	#NUM!	#NUM!	#NUM!	#NUM!	#NUM!	#NUM!	2.2392	1.3932	1.61617	1.09839	#NUM!	2.50259	0.57893	-1.37154	0.820616	#NUM!	0.212885	1.33909	1.5216	#NUM!	#NUM!	2.00654	-0.358768	#NUM!	#NUM!	0.620867	#NUM!	#NUM!	#NUM!	-0.664847	#NUM!	#NUM!	-2.79298	0.049651	#NUM!	#NUM!	2.53009	#NUM!	0.864416	0.888177	-1.04768
1.97287	1.1622	0.947695	1.85126	1.75351	0.816164	0.26906	0.595598	1.20953	-0.0959919	0.355498	1.54712	0.441576	0.646248	0.578305	-0.458592	-0.671927	0.0176653	-0.621618	0.335936	-0.548338	-0.575312	0.0519524	0.568602	0.0807133	0.0797525	0.317319	-0.154491	-0.685357	0.177213	0.191887	0.652493	0.410505	-0.0241777	-0.546364	0.48916	-0.308827	-0.0294175	-0.699196	-0.584097	-0.0652966	-0.101308	-0.700085	0.124137	0.276144	-0.554785				+
1.47129	1.38658	1.33946	2.58988	3.15547	1.04493	1.60253	1.3847	2.4274	1.08638	-0.473527	2.91541	1.13955	1.79246	1.52363	1.23613	1.40859	0.643067	0.216133	0.70376	0.855484	0.247954	0.589355	0.66951	0.90809	0.129908	1.50504	0.891612	-0.295958	0.728455	1.0421	0.929885	0.967137	0.95288	0.0922171	0.766996	1.04853	0.470749	0.105799	0.616481	0.312258	0.536133	0.29807	0.34749	0.975026	-0.121575				+
4.81243	4.09876	2.73625	3.93649	3.64123	3.0166	0.677541	1.27949	4.38969	#NUM!	1.66027	3.07471	2.82368	2.31186	1.88316	3.76562	#NUM!	1.00789	2.31445	0.933765	2.35071	2.7209	2.15779	1.67835	0.640321	2.15579	4.25509	1.93187	#NUM!	#NUM!	2.9155	1.38617	2.39775	2.65581	#NUM!	#NUM!	-0.153287	0.452215	-0.264957	-2.64987	1.54878	3.02378	#NUM!	1.44583	2.85147	1.78484
3.64585	1.15524	2.19818	2.10191	2.02979	1.67057	1.44152	0.106172	0.972931	-0.238936	1.7446	1.92648	0.485075	0.735644	0.670038	0.429071	0.0968229	-0.228373	0.140334	0.208078	-1.22534	0.144891	0.690381	0.0938328	0.678695	-0.042084	0.0715397	-0.725353	0.23011	1.33235	-0.16633	0.873767	0.337182	0.751878	0.315145	0.303642	-0.340821	-0.483777	0.477169	0.84578	0.505554	0.428741	0.167507	-0.00915601	0.186296	-0.0115988				+
1.61841	-0.755742	0.292256	-0.505992	-0.843823	-0.267236	-1.29231	-1.44342	-0.705757	-0.374733	-0.106618	0.622834	-0.654619	-0.74199	0.28594	-1.2386	-1.15114	-0.813361	-0.531668	-0.641731	-1.61196	-1.2405	-0.681584	-1.1157	-1.42841	-0.480152	-0.875701	-0.207222	-0.241108	-1.49948	1.96573	-2.25903	-1.42793	-0.53057	-2.51665	-0.899399	-0.580724	-0.938248	-0.683427	-0.288772	-1.47805	-0.698131	-0.706553	-0.744824	-1.26716	0.398404
2.38004	0.364924	#NUM!	2.57338	2.04537	0.871078	1.22297	1.05047	1.90363	-0.274292	0.601453	2.18953	0.269408	1.47041	0.702539	0.470969	0.464247	0.582626	0.904799	0.169177	-0.319433	-0.536027	0.349805	-0.333996	-0.22231	-0.156397	0.158784	-0.407771	0.469989	0.149073	0.486186	-0.212936	0.326124	-0.432764	-0.237084	0.348491	-0.518434	-0.151599	0.00531335	0.543656	0.382402	0.338724	0.30244	0.458278	0.576881	0.25784				+
1.77426	0.822631	-0.150393	1.65995	2.15425	0.579448	-0.147697	0.655012	1.57154	0.277027	-0.196733	1.87345	0.744004	1.17762	0.792607	0.211665	0.2601	0.28921	0.185786	0.326986	-0.327917	-0.424385	0.65831	0.365054	-0.0567222	-0.0859685	0.677495	-0.048489	0.083768	0.166357	0.363197	0.0964835	-0.161436	0.220883	-0.182184	0.171303	-0.103665	-0.592349	-0.158596	-0.851759	-0.119688	0.285117	0.435866	0.346631	0.416176	0.443734				+
2.26093	0.400854	1.12612	2.07741	1.93451	0.793632	0.895744	1.1665	1.41481	0.860635	0.406388	1.91581	0.533263	1.0796	0.822682	0.569287	0.00570993	0.605749	0.307537	0.226442	0.518391	-0.0354831	0.774528	-0.328032	0.731805	0.0146307	0.00183338	-0.0915983	-0.19131	-0.0756011	0.561601	0.568666	0.572694	-0.16092	-0.48388	0.162993	0.242431	0.463231	0.078518	-0.00532815	0.559048	0.364011	0.360508	0.903859	0.490154	0.096287				+
1.8893	0.569736	1.18627	2.17527	1.84949	0.840035	1.08061	0.798667	1.64873	0.924262	0.363067	1.92363	0.787144	0.776849	0.943999	-0.118758	0.24655	0.182049	0.331064	0.660019	0.658971	-0.109561	0.147266	-0.0923428	-0.153157	0.0875034	0.623132	0.485339	-0.707613	0.507419	0.756745	0.543572	0.631757	-0.517528	0.44548	0.638726	0.569158	1.17117	-0.289952	0.192299	0.221051	0.611918	0.390548	0.0169043	0.576939	-0.368411				+
1.50012	-0.214622	1.80591	1.25106	1.46522	1.22018	0.738866	0.67436	1.01363	0.144728	0.396525	1.49162	0.192035	0.753774	0.971095	0.0596904	0.213103	#NUM!	-0.0673633	0.0431107	0.346169	#NUM!	0.736124	-0.194213	-0.35208	-0.347835	#NUM!	-0.112451	0.0663367	0.0968229	-0.516318	#NUM!	0.0802862	0.407057	-0.335826	0.464564	-0.112233	#NUM!	-0.634779	-0.280481	0.634487	0.484309	-0.357158	-0.372068	0.762035	-0.505025				+
2.41561	1.52131	#NUM!	#NUM!	2.25284	-1.80517	#NUM!	0.857693	2.34304	#NUM!	#NUM!	2.1736	#NUM!	1.95411	#NUM!	#NUM!	#NUM!	-0.0223323	0.303045	#NUM!	#NUM!	#NUM!	#NUM!	#NUM!	#NUM!	#NUM!	-0.329985	0.632428	#NUM!	#NUM!	#NUM!	#NUM!	0.413134	#NUM!	#NUM!	#NUM!	#NUM!	0.894173	#NUM!	#NUM!	#NUM!	#NUM!	0.816825	#NUM!	-0.413492	#NUM!
0.564762	0.220631	-0.40493	-0.204892	0.382814	-0.413161	2.46761	-1.44435	0.25484	1.85925	0.701412	-1.14739	-1.79098	-1.49278	1.61608	-1.74485	0.656513	-2.25604	-1.70031	0.0482779	-1.64971	3.04883	-1.74739	-1.67039	-1.99639	-1.81102	2.55173	3.20182	-1.60606	-1.87676	1.22817	1.32586	0.672772	-1.73448	1.31851	-1.39731	-1.61122	-1.87421	-1.67582	-1.45154	-1.85515	2.00285	-1.63357	-2.54339	-2.11084	-2.38536
1.55293	0.396726	0.10066	1.24192	1.1909	-0.0295589	-0.27023	-0.051024	0.837326	-0.268794	-0.159113	1.41665	0.201941	0.436471	0.203452	-0.437015	-0.523963	-0.355693	-0.322159	-0.511164	-1.3017	-0.912037	-0.512379	-0.626579	-0.309758	-0.200755	0.208078	-0.356145	0.165159	0.395568	0.0478752	0.194542	-0.709732	-0.280362	-0.165944	-0.136454	-0.602552	-0.497331	-0.607389	-0.735002	-0.607674	-0.424021	-0.460061	-0.297071	-0.219034	-0.246184				+
3.8477	5.15122	2.88279	2.73548	4.07997	2.05671	2.6989	2.34766	#NUM!	0.935669	3.46374	4.25105	2.83264	3.72092	3.66837	2.99965	3.17358	2.46188	3.98328	3.15882	1.01243	3.68189	3.96628	3.37262	4.41003	4.87251	#NUM!	2.43899	2.43737	2.35786	6.34581	1.89025	1.34307	2.3467	1.36119	2.97869	2.8726	#NUM!	1.30947	2.59937	1.54996	2.15807	1.77729	2.39125	1.01779	1.00745
-1.11162	-0.166972	0.763328	0.271096	-1.25423	1.31797	-0.207018	0.217491	-0.752834	0.0233577	0.66912	0.708743	0.338159	0.840474	1.6081	2.52624	-2.27155	-0.0889556	0.36656	0.153045	-0.158078	0.358824	-0.648284	-0.657366	0.322704	-0.829444	1.98393	1.5436	0.124503	-0.231924	-0.108892	-0.831067	-0.455965	-0.800082	-0.385044	-0.254352	0.128756	1.25618	-0.425244	-1.52647	-2.2322	0.861061	1.16062	0.767705	0.475945	0.73658
2.12303	0.967927	1.38035	2.06631	1.85095	0.785502	0.911858	0.162105	1.58506	0.303241	0.540778	2.31142	0.56796	0.503221	0.894644	0.233973	0.244002	0.400358	-0.26111	0.375777	-0.0659859	-0.0391384	0.321333	0.130492	-0.0743684	0.318488	0.750664	0.190688	0.336737	-0.0703893	0.580677	0.351222	-0.175812	0.737519	-0.4959	0.472109	-0.0315363	-0.129613	-0.495286	0.022874	-0.0455827	0.377913	0.499382	0.550643	0.560601	0.227299				+
2.60377	0.498933	0.425867	2.02169	2.28195	1.25013	0.850741	1.14995	1.87229	0.551205	0.0151701	2.32216	0.406312	1.25901	0.997607	0.79016	0.412789	0.284072	0.310075	0.0100472	0.0780763	0.196194	0.18894	0.595838	0.160831	-0.00245056	0.409527	0.420393	-0.275365	-0.158854	0.0620982	0.396669	0.731949	0.03143	-0.0787465	-0.281906	-0.0943712	1.12611	0.0952347	0.00521757	0.367118	-0.0314226	0.228571	0.70443	0.555113	0.799379				+
2.24233	-0.362554	1.04969	1.44871	2.06866	0.0223611	-0.0187766	0.812106	0.727093	-0.528371	-0.301588	1.52289	0.295571	0.617056	0.197021	-0.412619	-0.0758749	-0.113034	-0.219958	-0.0807941	-0.516419	-0.573712	-0.430071	0.0645553	-0.679334	-0.388686	-0.1503	-0.732609	-1.17274	-0.28558	-0.441165	-0.335369	-0.0753272	-0.620399	-0.0551957	-0.557288	-0.605305	-0.0772429	-0.861241	-0.514804	-0.375179	-0.132421	-0.202762	0.109432	-0.392452	-0.425453				+
0.906285	-0.256165	-0.74795	1.23708	0.72965	-0.488515	-0.435095	-0.316378	0.259047	-0.475189	-0.965618	0.753944	-1.13718	-0.0753272	-0.864969	-0.976657	-1.49881	-1.40969	-0.715893	-1.1783	-1.34181	-1.56769	-1.39654	-1.04047	-1.33948	-1.20232	-1.3544	-0.716445	0.00607205	-1.21531	-1.28617	-1.20176	-1.24178	-0.582363	-0.819913	-1.38023	-1.3662	-0.578987	-0.916629	-1.87633	-1.45144	-1.04435	-0.980025	-1.27127	-0.946155	-0.81421				+
-0.152104	-0.132305	-0.876998	-1.6837	0.820953	#NUM!	-0.921741	-0.423255	-0.174023	0.751732	#NUM!	0.568217	-0.245496	0.454012	0.530072	0.375291	-0.226765	-0.862166	#NUM!	0.410006	-0.498177	#NUM!	-0.215368	-0.581399	-0.400975	-1.03935	-0.10742	#NUM!	#NUM!	0.374233	-0.0132121	-0.214693	-0.687327	#NUM!	-0.855602	#NUM!	-0.715366	-1.70739	-0.646992	#NUM!	#NUM!	0.116176	-0.307778	-0.720704	0.603314	-0.208892
-0.0672346	-0.921589	#NUM!	0.0934736	0.545361	-0.710294	0.0428399	0.178094	0.532428	#NUM!	#NUM!	0.500337	0.763954	0.267635	-0.145424	-1.55011	-0.122739	-0.0803847	-0.968349	0.244907	-1.03104	-0.79859	0.00447927	-0.590626	-0.581881	-0.0556121	-0.425352	-0.621524	0.291655	-0.262553	-0.121148	-0.490071	0.0372754	-1.06723	-0.809332	-1.2252	0.0612249	-0.221073	-1.12426	-0.391612	0.625966	-0.0130259	-0.0150693	-1.11577	-0.0524519	-0.846393
0.934312	-0.62826	-0.250808	0.543236	0.619891	#NUM!	#NUM!	-1.5987	0.0186296	-1.09392	#NUM!	0.406445	-1.49015	-0.795268	-1.38984	#NUM!	#NUM!	-2.11417	#NUM!	-1.10608	-3.14572	-2.27337	-1.79739	#NUM!	-1.97301	-2.30188	-1.67554	-2.13487	-1.86217	-2.50975	-2.39704	-1.26772	-2.03765	-0.481092	-1.40817	#NUM!	-2.63399	-0.603502	-1.8528	#NUM!	#NUM!	#NUM!	-1.27065	-2.23663	-2.10086	-2.40647				+
1.1182	0.481042	0.253602	0.83645	0.724373	-0.173255	-0.437867	-1.04446	0.157641	-1.12214	-0.222805	0.556723	-0.637286	-0.362891	-0.423847	-1.20514	-0.710614	-0.883464	-1.06895	-0.761285	-1.50009	-1.0481	-1.00259	-1.29319	-0.924176	-0.852079	-1.173	-1.22438	-1.12585	-0.449112	-0.709291	-1.39715	-1.59	-0.787683	-1.16002	-0.492315	-1.20696	-1.28012	-0.833821	-1.24056	-1.03203	-0.846533	-0.907429	-0.867586	-1.07061	-1.05451				+
-0.452679	-0.494876	#NUM!	-0.652418	0.634688	#NUM!	0.10911	1.49196	2.64124	#NUM!	-0.953973	-1.05783	-1.08855	-1.35275	0.73684	-2.08517	#NUM!	-1.45518	-1.52762	-1.59932	-1.52477	-1.3072	-2.34477	0.104713	-2.4033	-1.59684	-1.85627	-1.23649	-0.956354	-0.582074	-1.88326	-0.985573	-2.68793	#NUM!	#NUM!	-0.81032	-1.54637	-1.41587	-0.164658	-1.51717	-1.80968	-1.61226	#NUM!	-1.35588	#NUM!	-1.71541				+
3.72237	4.35739	4.61925	4.63508	3.78371	3.17606	4.98951	3.2623	3.35946	3.23718	3.62707	3.51333	3.8345	4.27618	5.129	4.46307	3.8276	2.94197	3.00115	4.11196	4.04228	3.75446	4.67271	2.49029	4.38887	4.42084	4.18542	1.86052	1.54802	2.85632	5.05764	4.09246	4.61359	2.22844	2.72213	4.06207	4.08072	2.65009	3.07777	3.42164	1.72784	1.2924	3.18929	2.98809	1.23414	2.78582
3.4978	4.77817	5.1958	5.20668	5.9145	5.75189	3.08694	5.03339	6.08138	3.23623	5.51781	6.68065	0.00270033	1.10298	3.58557	4.99885	2.65499	2.61635	4.54935	3.07291	3.17462	#NUM!	2.78777	1.6329	2.0948	2.18935	2.68622	5.49833	1.40377	2.14701	5.04235	2.39012	2.86912	4.23865	3.19047	#NUM!	2.79807	2.07127	2.73783	2.0354	2.09511	6.23287	2.78946	1.06555	2.04782	1.87958				+
2.18829	1.70369	1.5965	1.35712	1.80178	1.77255	2.00491	1.96629	1.84944	1.24523	1.38112	1.77047	1.79591	1.518	1.70036	1.40347	1.80768	0.438581	1.63124	1.39946	0.268017	0.0111372	1.81193	0.804098	0.432046	0.381686	1.63778	1.13253	0.902794	0.532971	1.42043	0.905196	2.49557	1.11989	-0.16954	-0.0301242	1.17804	1.12482	0.377744	-0.505383	0.886326	1.8842	1.35188	1.10073	0.862314	0.0476581				+
0.437018	-0.0183493	#NUM!	1.23206	1.736	1.22895	1.16696	#NUM!	1.17811	-0.0608775	0.688311	1.54226	0.767241	0.962491	0.644767	0.580504	0.0037704	#NUM!	0.659882	#NUM!	#NUM!	#NUM!	0.714515	#NUM!	-0.794437	0.0924325	0.338472	0.872182	0.689563	0.0807286	-0.378512	#NUM!	#NUM!	0.735356	0.177131	#NUM!	#NUM!	0.117693	#NUM!	0.450139	#NUM!	#NUM!	0.359805	0.345814	0.854544	1.0647
2.07116	0.758697	0.959865	2.44348	2.16107	1.32153	0.934345	1.03818	1.68743	0.95023	0.905872	2.25744	0.934759	1.31072	0.724874	1.64422	0.120357	0.362751	0.190404	-0.262553	0.439774	0.80133	0.742096	0.829101	0.657582	0.0564162	0.0433486	0.949376	0.449868	1.00645	0.898861	0.452136	0.429032	0.119463	-0.176323	0.848531	0.243762	1.14835	0.146483	0.708561	0.902227	0.441848	0.74118	0.633601	0.597414	0.583286				+
-0.615146	-0.807602	1.2365	-0.984845	-1.37735	-1.00497	-0.787265	-0.127237	-0.459746	-0.96798	-0.740712	-0.864369	-0.477056	-1.19761	-1.41695	-0.797677	-1.66262	-0.291132	-2.30027	0.387676	-0.694699	-3.09882	-0.285225	0.128346	-1.81344	-1.17255	-2.69673	-2.52588	-3.04999	-1.96739	-0.813771	0.384151	-1.40583	-1.76863	-3.32169	-2.21906	-1.54755	-3.1944	-1.74382	-2.06302	-2.24891	-0.312505	-2.61429	-1.92891	-0.701925	-1.7279
2.42657	1.29071	1.872	3.04632	2.72681	1.92884	1.90045	1.87774	2.27327	1.26753	1.5971	2.343	1.36245	1.92177	1.82721	1.88465	1.00627	1.16884	0.882012	0.405069	0.928649	1.04014	1.13955	0.61637	1.41219	0.804652	1.00918	1.1058	0.584003	0.732884	0.963054	1.60775	1.27953	1.17332	0.271897	0.72934	0.978918	2.08436	0.749693	1.59868	1.79867	0.815237	1.48657	1.00195	1.49807	0.769826				+
4.2154	2.38165	2.83277	3.75036	3.66034	3.26174	3.44791	2.29839	3.42568	2.21618	3.10731	3.97288	2.58571	3.20277	2.8535	2.55818	3.52661	2.50676	2.369	2.8863	2.41812	1.70642	3.00764	2.46291	2.54313	2.43925	2.34044	2.17047	1.2259	1.40882	3.1442	2.24066	3.18128	2.23936	0.848193	1.8331	2.44874	1.88822	1.83934	3.35438	2.43674	3.12651	2.51787	2.08093	2.61924	1.61962				+
2.51551	0.857966	2.03216	2.00306	2.07948	1.71781	1.12825	1.05289	1.69909	1.37479	1.50418	1.5962	1.17488	2.31725	0.89333	1.53684	2.23814	0.727475	-0.406319	1.34198	-0.0264459	0.648485	0.961227	1.03653	1.47461	0.0128829	-0.352984	0.80996	0.410735	0.157818	1.45336	1.52886	1.82572	0.637603	-0.182184	0.536378	1.70877	0.174849	0.267931	0.838486	1.12617	0.656775	0.89612	1.63003	1.3813	1.15111				+
5.22586	7.13744	5.23387	6.10741	5.9284	5.39727	5.62679	5.36945	5.99328	4.99677	5.16039	5.76285	6.30221	7.1913	6.27102	5.72379	4.59412	5.6368	6.57828	5.26485	5.31095	4.95684	6.10403	4.63029	5.89282	5.5547	5.31089	5.51882	5.61776	4.89707	5.75329	6.08089	5.58111	5.14173	5.50707	4.56959	6.11508	5.62722	4.74751	5.12235	5.13842	5.66673	5.37872	4.01241	4.36456	4.43841
#NUM!	#NUM!	#NUM!	0.597723	0.893947	1.22556	1.4769	#NUM!	#NUM!	1.1952	2.37925	#NUM!	0.309538	0.415038	#NUM!	-0.622837	0.0452863	-0.0647449	#NUM!	-0.863225	-1.30235	1.04275	0.468112	#NUM!	0.312276	0.132587	#NUM!	#NUM!	1.40502	#NUM!	-0.443539	-0.892393	0.432828	1.10122	#NUM!	0.147634	#NUM!	#NUM!	-0.421515	1.27904	-0.898479	#NUM!	#NUM!	1.10566	#NUM!	#NUM!
-0.987685	-0.971884	#NUM!	#NUM!	-2.04021	-1.25508	#NUM!	-1.81523	-1.70421	#NUM!	#NUM!	0.753007	-1.9077	-1.79215	-1.65485	-2.39907	-1.94632	-2.51808	-2.30469	-1.9457	-1.68392	-2.26671	-1.90678	-2.27611	-1.85148	-2.00231	-1.95866	-1.64743	-0.357383	-0.653152	-1.89678	-1.93032	-1.92254	0.860609	-0.00288247	#NUM!	-1.54819	-2.33668	-1.80735	-0.457706	-1.58573	-0.968498	#NUM!	-2.23042	-2.85561	-0.741747
3.13047	1.28715	2.41857	2.07595	2.50964	3.26951	#NUM!	1.0591	0.640974	-0.224863	1.0829	3.6699	0.309225	#NUM!	1.73793	#NUM!	1.27324	0.470609	0.749281	1.51033	#NUM!	0.933601	1.68372	-0.177379	#NUM!	0.179956	#NUM!	1.14175	#NUM!	-0.601506	#NUM!	0.359823	-0.355806	1.80753	0.653044	0.344041	0.0151355	#NUM!	0.818172	-0.509692	-0.918844	0.196024	0.530246	-0.0543624	3.00301	1.59428				+
-0.138507	0.777764	1.54429	3.44045	-1.17441	2.43768	1.73164	-1.53725	1.55771	1.63357	-3.04996	2.08378	1.51969	1.84575	1.63115	2.4504	-3.17932	2.14567	3.14573	2.04311	#NUM!	1.08097	1.63102	1.22014	1.67567	0.139268	2.9763	1.93807	-2.9572	0.464146	-2.54528	#NUM!	0.331245	#NUM!	1.62634	0.388695	1.22401	#NUM!	0.547236	-3.35802	-2.5539	-2.44946	2.23047	1.08361	#NUM!	0.22586
5.03251	3.90431	2.73822	3.02754	3.48081	#NUM!	2.74162	#NUM!	3.23135	#NUM!	3.12835	1.50937	1.84897	2.80662	4.58471	#NUM!	3.47044	3.20862	3.08743	2.85121	2.23701	3.73249	2.70209	#NUM!	2.90153	2.52791	2.503	#NUM!	1.45289	1.32252	2.50996	3.45287	1.11138	0.98716	#NUM!	0.86053	0.322379	3.07194	2.40423	2.75883	#NUM!	1.46252	1.25898	0.315415	#NUM!	#NUM!
2.97814	0.675961	#NUM!	2.12954	2.75887	#NUM!	#NUM!	1.9836	2.44128	#NUM!	#NUM!	1.26849	1.05646	4.27937	#NUM!	1.01873	#NUM!	2.29529	0.678464	#NUM!	#NUM!	#NUM!	3.87047	#NUM!	2.70505	#NUM!	#NUM!	#NUM!	#NUM!	1.20217	0.225258	1.8509	#NUM!	#NUM!	#NUM!	#NUM!	1.53776	#NUM!	#NUM!	1.29421	#NUM!	1.61464	#NUM!	0.679826	1.1381	#NUM!
3.14831	1.56567	2.02584	2.93192	0.832462	2.90509	#NUM!	#NUM!	2.51862	#NUM!	#NUM!	2.90395	1.85329	-0.505485	#NUM!	#NUM!	#NUM!	1.78205	#NUM!	#NUM!	#NUM!	#NUM!	0.293235	#NUM!	#NUM!	#NUM!	1.8358	0.395665	#NUM!	#NUM!	#NUM!	0.441223	#NUM!	#NUM!	#NUM!	-1.80777	#NUM!	#NUM!	#NUM!	#NUM!	#NUM!	0.0895436	#NUM!	0.0762373	0.438761	0.276573				+
0.773883	0.493987	1.24885	1.37744	1.61105	0.535227	-0.500802	0.130417	1.30221	-0.184533	-0.174662	1.43491	0.116567	0.315397	0.543635	0.648142	-0.986481	0.652085	0.483965	-0.51007	0.498031	-0.269779	-0.157988	-0.322736	0.468751	0.108124	0.236261	#NUM!	#NUM!	-0.776525	-0.216262	#NUM!	-0.529471	-0.503145	#NUM!	-0.251204	-0.755973	-1.1147	-0.408758	-1.22151	-0.335927	-0.500124	-0.308509	0.0985418	#NUM!	#NUM!				+
2.71563	0.463669	0.99859	2.77103	2.45316	1.19763	1.4959	1.39293	1.44026	1.25367	0.737615	2.35047	1.17082	1.66571	0.770043	1.26781	0.835317	0.47283	0.518949	-0.0339339	0.78344	0.452096	0.730919	0.393918	1.60665	0.514388	0.774922	0.485297	0.611799	0.627182	-0.177727	1.23681	0.68103	0.441301	0.19636	0.965164	1.35786	1.11067	0.334043	0.301799	0.933601	0.760408	0.726902	1.75592	1.12168	0.075573				+
1.67106	#NUM!	0.806891	#NUM!	0.530906	#NUM!	-0.0243196	0.916562	1.29096	#NUM!	#NUM!	1.82904	0.764248	0.00346151	-0.71563	0.301639	-1.13895	#NUM!	#NUM!	0.0587434	#NUM!	-0.0102009	-0.844692	-0.163047	-0.0657101	-1.00222	-0.761796	-0.650948	#NUM!	#NUM!	#NUM!	#NUM!	1.15515	0.656513	#NUM!	#NUM!	#NUM!	-0.0829373	-0.23434	#NUM!	#NUM!	-0.985792	#NUM!	0.792132	-0.660377	-1.46267
0.944511	0.289721	0.834264	1.25274	1.05376	1.85022	1.06049	1.17984	1.35071	1.74778	1.71043	0.888621	1.15907	0.974744	0.91118	0.581065	2.58641	1.26889	-0.356707	1.25017	-1.30415	0.854701	-0.192573	0.570961	0.705814	0.885366	-0.529927	0.923604	0.00660824	1.06543	1.21789	0.630193	0.769477	-0.123931	0.483965	0.762461	1.54932	0.720517	0.776553	1.25102	1.81016	-0.417646	0.657445	0.183851	0.0695881	0.395998
1.49573	0.0152284	1.73971	1.9908	0.652334	0.541681	#NUM!	-0.963934	1.2379	#NUM!	#NUM!	1.41738	#NUM!	0.838542	1.34323	-0.708143	#NUM!	-1.47192	0.584566	#NUM!	-3.04455	0.523696	-1.11403	0.75733	-0.199751	0.806493	-0.607761	0.818012	#NUM!	#NUM!	-0.47467	#NUM!	0.122648	#NUM!	#NUM!	1.14711	0.00839073	-1.054	0.147985	0.53799	0.779002	-0.0708015	0.660174	1.45764	1.49651	0.172982
3.42696	5.6375	2.42895	3.95391	3.75922	2.63882	#NUM!	2.8364	5.30392	2.50985	3.88788	3.318	4.16576	3.20091	4.65735	2.40958	3.92052	2.24373	3.00853	5.20844	3.99954	3.9921	2.56627	1.81695	3.12822	2.55439	2.35054	3.42166	2.77226	3.2101	3.58241	6.34063	3.63451	2.63026	2.64295	1.91882	3.42572	#NUM!	3.2587	3.09944	2.83424	2.96903	2.566	2.50103	2.98206	2.51876
0.636534	0.209061	#NUM!	0.900422	0.606057	-0.415449	-0.612834	-0.655352	0.235433	-1.01764	-0.70832	0.437357	-0.36614	-0.488926	-0.311503	-1.24993	-1.29414	-1.10393	-0.832039	-1.16973	-1.579	-1.26648	-1.02314	-1.39851	-1.26195	-0.769433	-0.693141	-0.299113	-0.838508	-0.885496	-0.727354	-0.770195	-1.13212	-1.2179	-0.578987	-1.48902	-0.842456	-1.46064	-1.51273	-1.20257	-0.31365	-1.28278	-1.58931	-0.751536	-0.224519	-0.960358				+
2.18164	0.241407	1.48986	2.10675	1.23718	1.27286	0.835523	0.408167	1.69535	0.694952	1.01191	2.31428	0.845909	0.484045	1.37804	0.418292	0.988676	0.26531	0.402855	1.32283	-0.675093	-0.000865329	0.831589	0.588812	0.770338	0.579555	1.05472	0.575661	0.796686	-0.809744	0.979715	0.0688313	0.0628816	0.417444	0.97781	0.258874	1.14794	-0.534659	-0.201885	0.612086	0.955536	1.47805	0.264599	0.410807	1.24745	0.505119
0.296698	-1.30632	2.95933	-0.0282862	1.96881	0.315181	-0.0457225	2.68857	#NUM!	1.58135	2.15791	0.580417	3.53418	0.527443	2.50251	1.33206	0.0522516	0.413096	2.08686	1.75508	0.447426	1.04979	3.84672	1.25388	2.14701	1.3142	3.01799	0.304357	-0.582171	0.661593	3.00254	2.60718	2.80335	1.10979	0.442477	0.899668	1.91434	1.1754	0.594915	0.172181	0.746277	0.162259	0.936387	1.00154	1.01918	-0.445991
2.71669	1.13847	1.42626	2.54061	2.71009	1.18935	1.17017	1.42094	1.8522	0.926317	0.761996	2.43447	1.1274	1.4405	1.0635	0.918006	0.217977	0.901311	1.12105	0.616415	0.443477	0.0885155	0.457296	0.378157	0.444832	0.587424	0.457039	0.728973	0.489119	0.834673	1.13901	1.31126	0.753726	0.82608	0.32858	0.591636	0.208361	1.56273	0.136791	0.302493	1.33101	0.362048	1.05904	0.799376	1.01617	0.660767				+
2.22259	0.994787	1.2918	2.46458	1.02982	0.686522	0.982848	0.546098	0.993925	0.176104	0.564457	1.95891	-0.245982	0.61072	0.988733	0.40004	-0.138159	0.178306	0.0323887	-0.0761487	-0.442864	0.4892	0.0411647	1.2782	0.0466528	-0.299714	0.383492	0.52666	0.203236	-0.579119	0.294756	0.72989	0.797388	0.0041899	-0.29537	-0.120883	-0.0270125	-0.146264	-0.14965	-0.121811	-0.225645	0.671523	-0.440846	-0.65595	0.212031	-0.574281				+
2.41528	1.30344	2.11819	2.43799	2.47073	1.60432	0.917216	0.745454	1.76195	0.470289	1.09956	2.14821	1.49614	1.10395	1.14009	0.803368	0.631444	0.287871	0.801355	1.124	-0.148609	0.678164	0.932058	0.853267	0.887553	0.681863	0.410505	0.306397	0.580504	0.345546	0.916453	0.88654	-0.0330882	0.617078	-0.305679	1.49561	0.32791	0.361694	-0.075738	0.422791	0.900691	0.868894	0.980312	1.17563	1.15301	0.811118				+
2.06724	0.450952	1.63978	2.2479	2.01707	1.391	0.891589	0.863467	1.62087	0.804552	0.656535	2.01245	0.3413	1.40622	1.06329	0.641334	0.692152	0.560834	0.410237	0.353082	0.0776804	1.11079	0.751392	0.203651	1.02348	0.648078	0.846843	0.271131	-0.262674	0.202389	0.220379	0.463112	-0.00158601	-0.386811	-0.0408223	0.577595	0.39407	0.0647213	0.223357	0.92139	0.391929	0.52296	0.356864	1.17584	0.613778	0.735982				+
1.90472	0.391626	1.0895	1.63855	1.63352	0.617012	0.654059	0.338524	1.13968	0.242413	0.23926	1.52625	0.325666	0.824086	0.502403	0.373495	0.579943	0.187625	-0.146786	0.104015	-0.18409	-0.0446039	0.672819	-0.0313951	0.0218483	-0.243425	0.421535	0.187833	-0.455229	-0.327917	0.24255	-0.00216244	0.326624	0.2189	-0.765874	0.0917097	-0.0363276	-0.00360232	-0.0673633	-0.826762	0.0148494	0.672187	0.175534	-1.37612	0.378886	0.0650577				+
1.04789	0.650827	#NUM!	0.575502	0.601431	#NUM!	1.06769	#NUM!	1.99954	-0.0691704	#NUM!	1.79356	2.01987	2.24694	0.730919	0.869958	0.5698	1.14707	1.06628	0.355583	1.79441	#NUM!	1.43556	#NUM!	1.98097	1.3946	#NUM!	#NUM!	0.57293	-0.158983	1.21759	#NUM!	-0.744592	#NUM!	#NUM!	0.823345	1.29262	#NUM!	#NUM!	1.85104	0.476419	-0.22231	1.04576	0.488807	1.18508	#NUM!
1.49953	0.322199	0.523427	1.30009	1.34439	0.72085	0.157753	0.401635	0.484873	0.318362	0.39155	1.00704	-0.390998	0.61916	0.371926	-0.362778	-0.364797	-0.0931545	-0.501108	-0.389347	-0.240497	-0.263996	-0.264476	-0.578794	-0.0912597	-0.0392789	-0.157949	-0.390212	-0.434732	0.0761891	-0.334683	-0.429214	0.0920018	0.237908	-0.559736	-0.154713	-0.140124	0.209879	-0.0483758	-0.919073	0.316061	-0.233991	-0.0282862	0.174321	-0.362888	-0.39929				+
3.34086	1.39521	2.60899	3.55901	2.77665	2.29871	#NUM!	1.57171	2.51639	0.790869	#NUM!	2.82771	1.41742	2.22742	1.96162	1.425	0.763129	0.485115	0.595	0.0330232	1.53801	1.57915	1.26884	1.30372	1.27145	0.828491	1.62779	1.09332	-0.348335	0.782531	-0.0831112	1.83578	2.22614	0.62617	0.0296698	1.04194	1.59053	#NUM!	0.546733	0.226763	0.971714	1.00781	0.421793	1.5589	1.76266	1.55039				+
0.331925	0.238085	1.50811	0.367099	0.596623	0.666233	0.780066	1.0613	0.525538	0.219388	0.101892	0.0387762	-0.170694	-0.382833	-0.325617	-0.660381	-0.544881	-0.568032	-1.23567	-0.466444	-0.76774	-1.06074	-0.648005	-0.782157	-1.12862	-1.28303	-0.862194	-1.34031	-0.890641	-0.913033	-0.267236	-0.597603	0.164254	-0.806613	-1.5066	-0.14978	-0.195977	0.0583828	-1.12466	-0.395172	0.243865	0.109939	-0.265317	-1.52173	-0.71062	-0.956048				+
1.57426	0.478447	1.62764	1.2344	0.854023	0.747245	0.669235	-0.00432164	0.766308	0.420858	0.205846	1.17734	0.802713	0.291398	0.606342	-0.0201999	-0.40174	0.0841809	-0.561399	-0.776441	0.0772693	-0.49057	-0.2587	0.294296	0.385808	-0.192825	0.629746	0.527031	0.143182	0.000432859	0.333316	0.625623	-0.0479571	-0.416299	0.110199	0.338013	0.14143	0.279196	-0.327687	-0.817787	0.0654458	-0.339587	-0.298306	0.285733	0.404905	0.000963036				+
#NUM!	0.160556	#NUM!	-0.136193	-0.767824	0.558069	0.455399	-0.600936	-0.402395	0.398551	0.390869	#NUM!	-0.302758	-0.000288558	3.05529	-0.00590291	0.18705	-0.350837	#NUM!	1.02344	-0.42306	0.157689	-0.104471	0.852508	-0.348006	-0.238787	-0.404249	#NUM!	0.263923	0.021658	-0.302758	-0.940042	#NUM!	1.15101	0.613391	0.0410018	-0.65828	-0.0714026	#NUM!	0.891317	0.538912	0.0935272	0.187229	-0.212108	#NUM!	-0.205518
1.34888	0.993695	1.41623	0.906278	1.60437	0.707218	0.628519	0.212785	1.27439	-0.0795658	1.10557	0.86408	1.42368	0.577853	0.603227	-0.213378	0.461621	-0.523562	-0.0415233	0.124597	-0.293841	-0.800248	0.141844	0.104573	0.105597	-0.197614	0.278199	0.0664048	0.00434902	-0.147176	1.64147	0.984445	0.368681	0.943084	0.260014	0.116911	0.411733	-0.24306	-0.320773	-0.10165	0.354169	0.635961	0.341482	-0.191587	-0.0835734	0.81112				+
2.24785	0.0369846	0.758525	1.97313	1.98342	0.817053	0.842672	0.566079	1.26365	#NUM!	0.444451	1.89825	-0.0927488	0.359583	0.116755	-0.18409	-0.230203	-0.0104934	-0.123401	0.253103	0.535415	-0.377624	-0.335255	-0.246955	-0.464564	-0.120883	-0.0780633	-0.172285	-0.395172	0.0667899	-0.388686	0.0347662	-0.174151	-0.316378	-0.220206	-0.191689	-0.643579	-0.0419438	-0.330099	0.265848	0.306448	-0.105116	-0.0340749	0.162836	0.263379	0.251002				+
2.96348	2.03056	3.1866	1.46403	1.88465	0.919888	1.56687	0.213404	2.07133	0.773516	0.43608	1.27843	0.127069	0.938486	1.53571	0.985188	0.228165	0.339163	0.0976717	0.475395	-0.0220482	1.27164	0.44438	0.243335	0.272019	0.300253	-0.110764	0.244655	0.112444	0.103333	0.726568	0.275315	-0.0287106	-0.0503276	-0.187641	0.528199	0.0561762	0.119448	0.452767	0.941199	0.137997	0.341943	0.361287	-0.365424	0.346023	-0.283183				+
0.562604	-0.0377336	0.617212	0.364775	0.0875188	0.0491733	-0.367147	-0.526069	-0.185867	-0.560128	-0.261711	-0.112259	-0.617581	-0.227002	-0.538836	-0.647176	-0.742696	-1.15982	-2.07444	-1.32152	-1.24987	-1.39944	-0.71352	-0.695727	-1.20814	-1.51758	-1.53595	-0.975375	-0.228973	-0.763157	-0.62742	-0.668845	-0.78902	-0.696617	-0.469469	-1.1173	-0.939904	-1.8573	-0.911577	-0.865602	-0.74786	-0.856142	-0.574053	-0.855473	-0.991748	-0.631064				+
3.44731	2.62016	2.24564	2.65463	3.36519	1.97761	2.8895	1.6783	2.39889	1.5742	1.63282	3.61831	1.71043	3.0505	1.75598	#NUM!	0.687567	2.50684	1.73648	1.64932	1.35417	1.965	2.14032	0.841559	2.22492	2.21498	2.81522	1.67222	1.51157	0.87492	1.54351	2.02544	2.05652	1.9191	0.791601	1.68772	#NUM!	1.4309	0.776157	1.41364	2.56559	1.63841	2.57021	2.53431	2.65337	1.77514
0.349225	-0.612117	#NUM!	0.249222	0.207328	-0.125519	#NUM!	0.0322934	0.0367627	0.480378	1.1495	0.14757	-0.273695	-0.116258	#NUM!	-0.734395	#NUM!	-0.581689	-0.521625	#NUM!	-0.317188	-0.431997	-0.410341	-0.924404	0.169501	-0.710243	#NUM!	-0.716151	-0.918116	-0.144568	-0.186627	-0.651358	-0.583904	-0.76774	-0.429428	0.149225	-0.272121	-0.613532	-0.603312	0.15151	0.26867	-0.228195	0.301568	#NUM!	-0.370593	-0.191154
2.86407	1.32467	0.704573	2.46634	2.78538	1.84825	1.58727	1.30322	2.08351	0.823703	0.937878	2.6333	1.36201	1.30216	1.33406	0.782223	0.915446	0.98185	0.106638	0.436041	1.41465	0.532011	0.57906	1.1146	1.33665	1.20078	1.65127	0.387711	0.356162	0.443929	0.574025	1.05301	0.483743	1.04618	0.201858	1.17958	0.374374	0.388922	0.23399	0.615309	1.38199	1.76679	0.478105	1.02949	1.93263	0.851497				+
-1.83163	1.17491	-0.863088	-0.265677	-1.14143	2.01008	2.1801	1.56034	1.37962	1.25477	-0.755059	2.081	1.68177	1.7642	2.21987	1.55453	-0.735002	2.01415	3.41453	2.07085	-0.883777	0.862234	1.57669	1.80254	1.74943	0.0647817	3.19152	1.86816	0.141287	0.30743	-0.568227	-1.56287	2.45862	1.50246	1.25398	0.928896	2.43932	0.608144	1.24165	-1.82562	-0.37629	-1.3415	2.01607	1.11273	-2.07322	0.278521
1.06958	2.28757	1.95299	1.8413	3.0796	0.97534	0.740987	0.428411	2.2643	0.232549	0.673509	0.848579	2.97053	3.17658	3.23257	0.145063	0.464624	3.05637	0.384697	3.25126	3.08534	0.512884	0.389753	0.285653	0.0179428	3.2125	0.127368	-0.0261379	1.79957	2.0081	2.67623	0.232854	0.235722	2.44458	2.67789	0.263542	0.198494	0.278286	0.350909	1.84068	4.62263	2.0245	0.462436	2.86951	0.190427	-0.0665871
3.12319	6.43534	4.74912	6.03915	3.08878	2.83691	#NUM!	3.53587	5.36823	2.77374	3.57706	#NUM!	3.46969	3.29923	3.97057	2.41233	2.35284	2.9643	1.05385	3.24277	2.72521	1.48164	#NUM!	0.678141	3.00775	3.57309	3.72246	2.08583	1.43292	1.68202	4.25946	3.22499	0.880338	2.35132	1.46239	2.33837	3.72845	#NUM!	3.09443	2.40981	2.0472	0.965568	1.60655	2.00303	3.50193	1.10835
2.15753	0.898431	#NUM!	2.46355	2.3463	2.01182	0.675305	0.145526	1.78558	#NUM!	#NUM!	1.99291	#NUM!	1.01113	#NUM!	0.454269	-0.304515	-0.73257	0.327367	-1.20502	-0.624386	-0.0651271	0.675443	#NUM!	-0.600936	-0.346304	0.245437	-0.704872	0.147745	-0.547249	-1.01486	0.643766	-0.413594	#NUM!	0.169827	#NUM!	-0.407265	-0.665302	-0.290802	-0.609755	-0.644779	-1.17728	-0.300651	-0.484396	-0.641412	0.438483				+
1.87396	1.45922	0.913142	1.95305	1.61878	0.873177	1.57645	#NUM!	#NUM!	#NUM!	#NUM!	2.74991	#NUM!	#NUM!	#NUM!	-0.553754	#NUM!	#NUM!	#NUM!	#NUM!	#NUM!	#NUM!	#NUM!	#NUM!	-0.133695	#NUM!	#NUM!	#NUM!	#NUM!	#NUM!	#NUM!	#NUM!	#NUM!	#NUM!	#NUM!	#NUM!	#NUM!	#NUM!	#NUM!	#NUM!	#NUM!	#NUM!	#NUM!	-0.24062	#NUM!	#NUM!				+
3.05373	#NUM!	3.24422	-2.74479	3.67886	#NUM!	3.03796	#NUM!	2.78279	#NUM!	#NUM!	#NUM!	3.1881	#NUM!	#NUM!	#NUM!	#NUM!	#NUM!	#NUM!	#NUM!	#NUM!	#NUM!	#NUM!	#NUM!	#NUM!	#NUM!	#NUM!	#NUM!	#NUM!	#NUM!	#NUM!	#NUM!	#NUM!	#NUM!	#NUM!	#NUM!	#NUM!	#NUM!	#NUM!	#NUM!	#NUM!	#NUM!	#NUM!	#NUM!	#NUM!	#NUM!				+
3.04359	1.46762	#NUM!	4.75559	#NUM!	1.93523	1.37363	2.49859	3.93344	3.27814	2.2863	1.07412	#NUM!	#NUM!	#NUM!	#NUM!	#NUM!	#NUM!	#NUM!	#NUM!	#NUM!	3.78268	2.01397	#NUM!	#NUM!	#NUM!	#NUM!	#NUM!	0.463171	1.90018	#NUM!	#NUM!	#NUM!	#NUM!	0.245472	1.71298	#NUM!	#NUM!	0.517709	#NUM!	1.77364	1.39559	3.54377	#NUM!	#NUM!	#NUM!
0.884997	-0.0190613	0.287325	1.3968	1.31527	-0.197362	0.212634	-0.117695	0.150801	-0.680684	-0.381837	0.821334	-0.231801	-0.0183493	-0.0292761	-0.843823	-1.04124	-0.750178	-0.53655	-0.88096	-0.680504	-0.913033	-0.708938	-0.716508	-0.988412	-0.537942	-0.578794	-0.941141	-0.712464	-0.630405	-0.610794	-0.757194	-0.694568	-0.282499	0.0255441	-0.481993	-0.961549	-1.09023	-1.11103	-0.39835	-0.770279	-0.00991565	0.83748	-0.80851	-0.527008	-0.761817				+
#NUM!	#NUM!	2.85131	1.68664	1.5497	2.47967	#NUM!	2.32323	2.46116	#NUM!	1.9646	4.6705	1.71696	1.99775	2.24722	4.35429	#NUM!	0.0757632	4.46951	1.04856	#NUM!	#NUM!	3.73069	#NUM!	#NUM!	#NUM!	3.61103	4.60995	4.50901	#NUM!	4.40247	#NUM!	0.741614	2.86607	#NUM!	#NUM!	#NUM!	2.23714	1.04522	#NUM!	4.05404	2.88344	2.66933	#NUM!	#NUM!	#NUM!
0.732064	-0.213056	0.0352961	0.275699	0.488876	0.738842	0.662711	0.647601	-0.0931545	0.84231	0.904413	0.793818	0.334771	-0.0932897	1.24202	-0.561211	1.53654	0.779596	0.256563	0.701881	0.0879787	-0.500904	0.0544672	-0.0473201	0.0478901	-0.519743	0.970376	-0.0807941	-0.127897	-0.0655723	1.04403	0.68499	0.781204	-0.544584	-0.601887	-0.426318	-0.489851	-0.173767	0.205	-0.376735	0.756209	0.55526	-0.249263	0.248372	0.0838852	-0.192652
2.36415	3.24443	#NUM!	3.88594	3.8913	1.36398	3.07611	2.3821	2.95836	#NUM!	#NUM!	2.84927	-2.88932	2.32388	3.10358	2.81736	#NUM!	#NUM!	2.75059	#NUM!	#NUM!	#NUM!	1.74964	#NUM!	-0.764516	#NUM!	3.58909	5.56374	0.112958	#NUM!	#NUM!	#NUM!	#NUM!	#NUM!	#NUM!	#NUM!	#NUM!	#NUM!	#NUM!	#NUM!	#NUM!	#NUM!	#NUM!	#NUM!	#NUM!	#NUM!				+
1.67217	0.12356	0.655363	1.67291	1.33701	0.886486	0.534266	0.17015	0.628787	0.114066	0.716268	1.24032	-0.00230651	0.289404	0.0565662	-0.128425	-0.747173	-0.310107	-0.106616	-0.610889	-0.298189	-0.519743	-0.155879	-0.377846	-0.293606	-0.370834	-0.238175	-0.0470351	0.0975636	0.38024	-0.153027	0.049442	-0.27965	0.0625866	0.313387	0.0218337	0.0566712	0.125762	-0.331476	0.195847	-0.285343	-0.177499	-0.324004	-0.0697647	-0.196721	0.405541				+
1.57925	1.04362	#NUM!	0.989875	1.52649	0.933325	0.578327	1.0537	1.63028	0.719368	0.615729	2.13804	0.622288	0.413077	0.889904	0.571815	0.701013	#NUM!	0.28797	0.67731	0.361836	0.383567	-0.0169242	0.749839	0.20025	-0.46826	#NUM!	0.606355	0.80216	0.789536	0.215546	#NUM!	0.925715	1.34044	0.347476	#NUM!	0.17467	#NUM!	0.318146	0.234329	0.821967	0.983309	0.417019	0.941468	1.31958	0.373708
0.0304394	-0.246469	-0.129975	-0.601792	-0.64607	-0.149389	-0.748375	-1.58746	-0.607011	-0.400319	-0.0367495	-0.593263	-1.69604	-1.13251	0.0377545	-1.18371	-1.91345	-1.93652	-0.266517	-0.939753	-0.760689	-1.32291	-2.07762	-1.55964	-1.97794	-1.40392	0.0768889	-1.50193	-0.503959	-0.442652	-1.28972	-1.46905	-1.21033	-0.886745	-0.56881	-0.122871	-1.43424	-1.23395	-1.31057	-1.89274	-1.95174	-1.0674	-1.14652	-1.91001	-0.804845	-0.396586
#NUM!	0.176234	#NUM!	#NUM!	#NUM!	#NUM!	#NUM!	-1.74799	#NUM!	-0.322635	#NUM!	#NUM!	-0.683562	0.466497	#NUM!	2.42074	0.486024	#NUM!	-0.794104	#NUM!	-4.3591	-0.833607	0.608584	#NUM!	1.09922	-1.05249	-1.83861	-1.77583	#NUM!	0.207161	0.607403	#NUM!	-0.496207	#NUM!	-1.32315	#NUM!	0.733004	-0.897693	#NUM!	0.582209	-0.291486	#NUM!	0.373271	-4.15033	-4.62837	-4.60183
#NUM!	#NUM!	#NUM!	#NUM!	#NUM!	#NUM!	0.0953116	#NUM!	#NUM!	#NUM!	#NUM!	#NUM!	1.83588	2.47421	0.285214	1.93186	-2.2725	-0.0889556	0.421071	-2.92109	1.40526	#NUM!	1.98541	-2.39918	2.05892	0.232176	#NUM!	-1.06903	1.06643	1.6705	2.2145	2.23167	-0.884637	0.491937	#NUM!	1.38024	0.168885	#NUM!	#NUM!	-5.10047	1.80803	-0.714693	1.95836	#NUM!	-1.01564	#NUM!
2.78838	#NUM!	#NUM!	2.75721	#NUM!	#NUM!	#NUM!	#NUM!	#NUM!	#NUM!	#NUM!	3.30115	0.483339	0.275454	-0.166458	#NUM!	#NUM!	#NUM!	#NUM!	#NUM!	#NUM!	#NUM!	-1.6618	#NUM!	-2.05939	#NUM!	3.8238	0.598283	#NUM!	#NUM!	#NUM!	5.29404	4.08241	#NUM!	#NUM!	#NUM!	#NUM!	#NUM!	#NUM!	#NUM!	#NUM!	#NUM!	#NUM!	#NUM!	#NUM!	#NUM!
0.0172641	-0.994869	-0.482493	-0.0490731	-0.783247	#NUM!	0.980731	-0.950692	-0.518334	#NUM!	#NUM!	0.0195134	-0.168899	-0.000576886	0.970385	0.037562	0.0603371	-0.103787	-0.508023	-0.00920381	-0.680054	-0.134488	-0.238298	-0.369817	-0.514703	-0.00317045	0.250289	-0.787036	-0.994097	-0.839476	-0.132906	-0.38637	-2.00083	0.65913	-1.00619	-0.0277203	-0.624709	-1.00863	-0.110049	-0.626673	-1.19156	-0.267199	0.0380952	-0.397508	-0.0671005	-0.896882
1.07995	#NUM!	0.0128033	#NUM!	0.832591	#NUM!	#NUM!	-0.435629	#NUM!	#NUM!	#NUM!	0.973267	-0.575506	-0.116897	-0.103128	-0.61664	-1.43095	-1.02786	-0.325502	#NUM!	-1.25175	#NUM!	-0.801821	-0.442121	-1.54622	-1.15393	-0.305834	-0.569678	#NUM!	#NUM!	-0.810484	-0.595122	-1.14065	#NUM!	#NUM!	#NUM!	-1.01735	-0.302407	#NUM!	#NUM!	#NUM!	#NUM!	#NUM!	-0.96847	0.090677	-0.427184
#NUM!	-0.710414	#NUM!	#NUM!	#NUM!	#NUM!	#NUM!	#NUM!	-0.388906	2.01072	1.16501	#NUM!	0.895753	0.74996	#NUM!	0.841146	#NUM!	0.725756	1.01759	#NUM!	0.874269	#NUM!	-1.50192	-0.42664	1.79217	-0.584866	0.7386	0.174149	#NUM!	#NUM!	#NUM!	1.25154	1.84353	1.14647	1.03851	#NUM!	-0.182819	0.973234	0.270243	-0.0820213	-0.383939	1.14851	#NUM!	-0.251371	0.825389	1.69162
1.93718	#NUM!	1.40752	1.05331	0.809625	0.597343	#NUM!	1.41485	1.20058	1.18873	#NUM!	1.93144	1.20275	1.18998	0.875645	1.03183	0.0769193	0.943805	#NUM!	#NUM!	1.08921	#NUM!	1.16602	#NUM!	0.530784	0.499096	1.76175	#NUM!	#NUM!	1.67901	0.228989	1.83204	1.03907	#NUM!	0.877738	#NUM!	0.534224	0.413365	#NUM!	1.35561	0.921845	0.711346	#NUM!	1.21095	1.327	1.31108
1.43043	0.393065	0.840243	0.621279	1.37726	-0.308671	-0.611738	-0.0193461	0.0906635	1.0792	-0.143002	2.49967	-0.1997	0.568773	#NUM!	#NUM!	0.374565	-0.869115	#NUM!	0.516471	#NUM!	-0.648189	#NUM!	-0.414785	#NUM!	0.811422	-0.053207	1.74255	-0.506002	-0.258941	#NUM!	1.00202	0.230177	-0.684819	-0.345737	-0.553655	-0.607295	-1.72988	-0.326767	0.383322	0.777463	-0.050458	-0.5799	1.14763	1.36938	2.02593
-3.35225	-3.14579	-3.70447	-3.46819	-3.09375	-3.62234	-4.07339	-5.18982	-3.79379	-3.06077	-3.86542	-4.01868	-4.89113	-4.35924	-2.27542	-3.35896	-4.42633	-4.9269	-2.59739	-3.73812	-4.36982	-3.44692	-4.37539	-4.00881	-5.26634	-4.52243	-5.21082	-4.58376	-4.426	-4.8483	-4.54269	-4.15372	-3.33142	-3.99005	-4.65547	-4.32236	-4.93645	-4.78989	-3.8492	-4.09136	-4.19369	-4.32981	-4.304	-4.74113	-4.18431	-3.62354
3.2284	2.48512	2.86881	3.91905	3.68314	2.53575	2.75156	3.0807	3.34252	2.60911	2.0945	3.40664	2.66988	2.97506	2.70125	2.3913	1.90741	2.12734	3.04168	1.59079	1.96832	0.96162	1.87467	1.89057	1.7765	2.06281	3.05769	1.92792	2.4489	1.54355	2.24907	2.51309	3.14242	2.82102	2.32843	2.13771	3.01648	3.44783	1.48758	2.21793	1.90395	2.45646	2.4852	2.13918	2.65436	1.40711				+
#NUM!	0.612789	#NUM!	0.24607	2.391	0.0489554	-0.471656	#NUM!	1.83444	#NUM!	#NUM!	2.12075	0.23216	#NUM!	0.118054	-0.591201	#NUM!	#NUM!	-0.253989	#NUM!	#NUM!	#NUM!	#NUM!	#NUM!	#NUM!	#NUM!	#NUM!	0.492972	-0.610511	-0.0371579	#NUM!	#NUM!	#NUM!	#NUM!	0.112085	#NUM!	0.0720498	#NUM!	#NUM!	0.0946645	-0.490159	-0.651597	0.180614	0.621109	0.337539	0.221657
1.02055	0.580267	0.443572	1.21046	1.15428	0.429168	0.703032	0.545445	1.25439	0.725852	0.500177	1.75822	0.5245	0.0200917	0.586406	0.278024	0.918251	-0.288063	-1.47871	0.540568	-0.814099	-0.651132	0.0894515	1.18807	-0.289126	-0.318346	0.314141	0.799879	0.936552	0.372897	0.140841	0.640884	0.0267047	0.197782	0.502383	-0.394953	-0.586212	0.249702	0.521163	-0.828388	0.151859	0.685317	-0.572308	0.610936	0.787824	1.50024
1.36906	-0.200128	1.28145	1.48169	1.55954	1.11404	1.23681	0.336344	0.945693	0.286991	0.731973	0.97773	1.37748	-0.00891703	0.534851	0.170946	0.423604	-0.0657101	0.174719	-0.342213	-0.563744	-0.248125	-1.41808	-0.0153548	-1.1109	0.313692	0.182606	0.539518	0.179433	0.673279	-0.00705191	1.08715	0.28736	0.797589	0.272681	0.0425608	0.429557	0.44236	-0.251325	-0.0301242	0.544414	0.328365	0.295376	0.394946	0.459934	0.149034				+
#NUM!	-0.615605	#NUM!	#NUM!	-0.658602	#NUM!	#NUM!	-2.72522	-1.12907	#NUM!	#NUM!	#NUM!	-1.42299	0.722206	-0.9115	-0.759305	-1.35021	#NUM!	-2.08831	-0.755093	-0.65064	-1.14524	-1.41925	-1.21785	-1.5758	-0.881038	0.0298438	-0.931002	0.0449607	#NUM!	-0.487075	#NUM!	-2.04994	#NUM!	1.03753	#NUM!	-2.73528	-1.79859	-0.229685	-0.826274	-1.54379	-0.858974	#NUM!	-1.00462	-0.920141	0.294261
1.91398	0.703455	-0.180021	1.99476	0.834956	0.845313	0.53366	#NUM!	1.30597	-0.947853	1.15834	1.08234	1.0341	0.802814	0.339455	-0.0433519	0.0276456	0.0955973	0.499116	0.395378	-0.556169	#NUM!	-0.00115371	#NUM!	0.244104	-0.0273197	0.0318594	-0.117129	0.690195	0.360286	#NUM!	0.0771962	-0.318924	#NUM!	-0.34551	0.523691	0.663465	#NUM!	#NUM!	-0.299362	0.269651	0.369431	0.556139	0.332741	0.383913	0.402106				+
0.0749528	0.961957	0.980626	0.0551266	0.263404	0.294969	1.11726	0.241646	0.528677	0.326932	0.170037	-0.237012	0.17767	0.599484	1.40928	-1.21014	-0.186881	-0.659468	1.07902	-0.657731	-0.850639	-0.898557	-0.0475383	-0.242206	-0.733354	-0.081476	1.31366	0.326046	0.475435	-0.258217	-0.0996318	1.41492	-0.2587	-0.270708	0.989306	0.539205	0.170021	-0.0611541	-0.282855	-0.77602	-0.875859	-0.111293	-0.0924781	-0.701436	-0.0797181	-0.111783
1.59118	0.95425	0.48762	1.80551	1.53872	0.686475	0.607089	0.235705	1.41012	0.118085	0.597365	1.70178	-0.104739	0.760969	0.537026	0.293942	0.781058	-0.232292	0.226257	0.784558	-0.012068	-0.28155	0.135998	0.186902	-0.274411	-0.265437	0.119965	0.0444821	0.716481	-0.453122	0.559388	-0.0441843	0.639939	0.948085	-0.521553	0.0702696	-0.465818	-0.247077	-0.294782	-0.268434	-0.167872	0.597505	0.020516	-0.403801	0.610244	0.0583782				+
2.25314	0.862287	1.38229	2.39775	2.26764	1.9458	1.19261	0.736605	1.8099	0.856763	1.04737	1.93021	1.34267	1.20476	0.681168	0.223239	0.953076	0.610411	0.756185	0.254788	0.0542275	0.34795	0.773639	0.495105	1.07582	1.06836	1.10634	-0.309212	0.686127	0.871812	0.300946	0.870757	1.31126	0.487197	0.313943	1.4281	0.910393	0.43411	0.392232	1.68103	1.76842	0.703446	0.394601	0.45858	0.104458	0.193418				+
0.606547	-1.94287	#NUM!	#NUM!	0.338196	#NUM!	#NUM!	1.06002	#NUM!	#NUM!	2.20184	1.23771	2.05864	#NUM!	1.23555	#NUM!	#NUM!	1.82349	#NUM!	1.54882	#NUM!	2.50637	#NUM!	2.56798	#NUM!	1.92879	#NUM!	#NUM!	1.39483	-0.408929	0.837042	#NUM!	#NUM!	#NUM!	#NUM!	0.526597	#NUM!	#NUM!	0.947274	#NUM!	2.38443	#NUM!	#NUM!	2.50226	#NUM!	2.38106
2.35705	0.713332	1.25282	2.27781	1.93926	1.28297	1.37075	1.31358	1.60305	1.0616	0.667195	1.7976	0.76114	1.42604	0.969593	1.18958	0.485095	0.912293	0.633502	0.581195	0.0910795	0.075596	0.93987	0.743472	0.803594	0.175713	0.52641	0.732375	0.0892827	0.311954	0.938265	0.609068	0.622354	0.434929	-0.250598	0.486368	0.443203	1.19962	-0.0204844	0.29442	0.861526	0.76102	1.12149	1.04567	1.20171	0.72794				+
#NUM!	-0.757706	#NUM!	#NUM!	-1.012	-2.09849	-1.43913	#NUM!	-0.9695	#NUM!	#NUM!	#NUM!	#NUM!	-1.8264	-0.212897	-1.92673	-1.78718	-1.53879	-1.86885	-1.02878	-1.72807	#NUM!	-1.429	#NUM!	-1.73769	-1.5068	-1.55289	#NUM!	#NUM!	-1.62812	-1.78488	-0.6291	-1.79701	#NUM!	-2.18726	#NUM!	-0.728487	-2.0425	-1.13842	-2.79355	-1.38493	-1.29401	-1.3472	#NUM!	#NUM!	#NUM!
-0.0767364	-0.820975	#NUM!	0.0778174	-1.49307	0.00639082	-0.224905	#NUM!	-1.26502	-0.533168	-0.207893	1.23149	0.191178	2.28423	#NUM!	0.0234897	-0.42857	0.0447021	0.020677	-0.217603	-0.482022	#NUM!	-0.187812	#NUM!	0.0797067	-0.125387	0.648191	-0.0746424	#NUM!	0.690172	-0.389787	#NUM!	#NUM!	0.046027	-0.288772	0.557949	0.386676	0.0221266	-0.442333	0.144951	#NUM!	-0.975493	-0.19333	-0.286898	-0.128944	0.587273
2.29426	1.30668	1.9728	2.75984	2.69227	1.95853	0.962182	0.79804	1.7324	0.720208	1.1883	2.15657	1.48273	1.89218	1.05239	1.05802	0.895878	0.507419	1.30091	1.2875	0.558984	1.18682	1.07823	0.861264	1.51	1.17186	2.49313	1.00554	0.827308	1.22129	0.629144	0.324726	0.647761	0.39534	1.26209	0.437897	1.07625	0.426121	0.162977	0.90498	0.562332	0.692414	0.69108	1.24213	0.989588	0.778609				+
1.43532	0.362343	0.162462	1.81512	1.49301	0.196608	0.454704	0.509841	1.28578	0.213822	0.337193	1.53499	0.143516	0.819114	0.291168	-0.787516	-0.126048	-0.20389	-0.563158	-0.195977	0.117928	0.528677	0.414018	-0.0170667	-0.438186	0.482291	0.316923	0.363925	0.240895	0.287853	-0.326537	-0.282736	0.535018	-0.0897694	0.229585	0.341574	-0.760178	-0.104739	0.277499	1.03676	0.240299	-0.319886	0.231532	-0.154163	0.691667	-0.386233				+
1.15116	-0.147828	0.567974	0.230888	0.0567013	0.147713	-0.00891703	-0.412619	0.199653	-0.406863	#NUM!	0.656939	0.61668	0.126517	-0.870707	-0.910502	-0.998918	-0.661385	-0.566182	-0.553262	-0.769215	-0.611786	#NUM!	-0.695281	-0.51662	-1.09586	-1.23821	-0.811905	0.197352	0.110542	-0.690909	0.0240471	-0.869057	#NUM!	-1.22151	#NUM!	-0.355806	-1.13431	-0.729357	-0.47747	-0.14496	-0.733943	-0.444349	0.397677	-0.801018	-0.276642				+
0.132831	-0.177089	#NUM!	0.395511	0.546772	0.244095	0.526016	0.386789	0.564831	-0.0140645	#NUM!	0.659859	#NUM!	0.547025	0.110013	0.353506	0.744829	-0.22231	-0.00557828	0.422891	-0.362208	-0.192825	0.540107	-0.906968	-0.638186	-0.6107	-0.124725	#NUM!	-0.241575	-1.03794	0.251642	-1.10628	0.210813	0.0608819	-0.537048	#NUM!	0.316808	-0.832688	-0.366566	#NUM!	-0.00288247	0.435144	0.372076	#NUM!	-0.117507	-4.38446
1.43739	0.802537	-0.000432815	1.64384	1.41187	1.19505	0.463012	-0.000974309	0.532574	-0.230203	#NUM!	1.36847	0.501397	0.431695	0.0757943	-0.385265	0.240843	#NUM!	0.740408	0.89835	-0.380899	-0.217727	-0.0781302	-0.160275	-0.632179	#NUM!	#NUM!	-1.61344	1.17384	0.57934	-0.556415	#NUM!	0.269834	#NUM!	-1.60421	#NUM!	-0.327465	#NUM!	0.368905	#NUM!	#NUM!	1.3856	-1.05534	#NUM!	-0.616387	0.677311				+
2.05764	0.629746	1.26667	1.86124	1.87461	0.981594	0.582836	0.54208	1.40133	-0.0433446	0.66802	1.67274	0.370415	1.36301	0.554358	0.318128	0.83797	0.493459	0.170459	0.455475	0.60909	0.246344	0.733891	0.0219655	-0.163499	0.281316	-0.191436	0.212784	0.284054	0.0946954	0.33268	0.309234	0.310164	0.458406	0.102202	0.662917	0.478125	-0.587845	-0.240742	0.00892897	-0.189919	1.03255	0.0214822	0.0532319	0.56146	0.391338				+
4.86318	#NUM!	7.59743	1.19146	1.45241	#NUM!	#NUM!	0.157271	1.20407	#NUM!	#NUM!	1.44939	1.16543	1.71241	1.59994	0.457653	0.385168	0.951345	0.336792	-0.745778	0.873413	#NUM!	0.795909	0.259398	1.15332	0.689427	0.913814	0.657973	0.905723	#NUM!	0.707949	0.835497	0.583982	#NUM!	#NUM!	#NUM!	1.30116	1.16169	-0.238175	#NUM!	0.478467	#NUM!	#NUM!	0.393728	-0.636811	#NUM!
1.36231	0.470109	0.901545	1.53203	1.60507	0.817613	0.651722	0.650431	0.979032	0.777715	0.928841	1.04516	0.766431	0.913896	0.635898	0.786597	0.681354	0.320702	0.148337	0.16955	-0.126841	0.333316	0.767167	0.370042	-0.0200577	0.200482	0.154329	0.255573	-0.190425	0.159847	0.428022	0.238187	0.332117	0.510026	-0.254957	0.194493	0.0387916	0.961985	0.242106	-0.353323	0.636122	0.803155	0.903414	0.822505	0.842492	0.4347				+
#NUM!	0.0325805	0.830613	1.30287	1.51227	0.574258	0.376751	0.930408	0.953439	0.892461	0.482459	1.67411	0.259737	0.790784	0.75487	0.589203	0.221186	0.318434	0.627427	0.561877	0.313907	0.180397	0.284845	0.343861	0.180839	0.196971	0.848193	0.7691	0.112677	0.787568	0.0889757	0.0741373	0.46933	0.644981	0.34225	-0.280468	-0.263034	0.537969	0.00784072	-0.359746	0.109546	0.0238002	0.560139	0.481978	0.511262	0.419685
1.76601	-0.281787	#NUM!	2.05931	0.220261	0.509968	0.145063	-0.330329	0.139792	#NUM!	-0.732486	0.504629	-0.75634	-0.49682	-0.644133	-1.04642	-1.39944	-1.571	-0.0563061	-1.38587	-0.376846	-0.302056	-0.876723	-1.04054	0.229636	-0.434562	-0.494672	-0.136749	-0.967316	-1.04145	-1.04089	-1.86758	-0.882134	-1.69537	0.300768	-1.64344	-0.903038	-1.19036	-0.935007	-0.585828	-0.68193	-0.848414	-0.0528332	-0.8167	-0.766513	0.00228707				+
1.49802	0.860085	2.1754	1.08006	3.24154	1.1335	#NUM!	1.89159	1.75852	#NUM!	#NUM!	2.55679	1.06906	1.80975	2.10495	2.04823	1.33635	1.57394	0.714041	1.04877	#NUM!	1.58014	1.36112	2.13587	1.83794	1.18906	2.04698	#NUM!	0.356679	0.402931	1.43284	1.51544	1.50589	#NUM!	#NUM!	0.436393	#NUM!	2.10942	0.824955	-3.03833	#NUM!	#NUM!	#NUM!	1.07317	#NUM!	#NUM!
-1.57011	-1.41884	-2.58077	-2.03347	-2.3616	-1.50794	-1.01771	-2.55812	-0.377624	#NUM!	-2.24668	-2.24386	-2.69795	-2.75602	-2.43512	-3.05599	-3.4678	-2.6196	-2.54898	-2.70905	-2.65494	-2.75519	-2.51159	-2.86279	-2.73233	-2.63431	-2.31296	-2.73536	-1.57255	-2.35296	-2.63733	-2.68686	-2.79683	-2.21276	-1.97004	-2.44995	-3.22121	-1.80604	-2.54641	-3.17517	-2.30819	-2.5902	-2.45128	-2.60154	-2.61765	-2.53075				+
2.88801	7.4553	1.87337	6.51095	3.9105	5.27358	6.78462	3.31287	6.51515	6.50753	5.93925	1.84566	3.18574	4.43674	4.47981	5.12361	2.85261	3.14586	4.6593	3.16165	5.6957	2.82306	3.70975	3.26923	3.90235	5.05856	3.27579	1.70569	4.50763	6.03287	4.62391	2.44003	3.15483	5.75953	7.17244	5.93845	2.86176	3.2137	3.09925	4.0654	5.21395	4.22798	5.19612	1.98379	1.40162	1.84566
0.71101	0.362659	1.19011	0.799697	0.890706	1.54519	0.797664	0.858593	0.729985	1.32139	1.56145	0.755289	1.0287	0.785253	0.782198	0.386167	2.38496	1.13508	-0.528771	0.869992	-1.19068	0.613962	-0.306496	0.125022	1.10569	0.700544	-0.63988	1.14494	-0.0177795	0.849492	1.1575	0.643766	0.880976	0.0999273	0.0921095	0.41108	1.24291	0.93104	0.741373	1.22712	1.5142	-0.284778	0.487359	0.209799	0.455733	0.662341
-0.41565	0.187756	#NUM!	#NUM!	-1.33234	#NUM!	-1.50197	-1.38645	-0.960324	#NUM!	-0.798673	#NUM!	-1.13783	-1.18338	-1.04963	-1.30096	-1.42337	-1.75544	#NUM!	-1.1644	-1.32427	-1.07933	-1.11072	-1.57717	-1.46724	-1.92399	-1.45549	#NUM!	#NUM!	-1.39284	-1.59751	-1.47466	-1.50572	#NUM!	-0.747274	#NUM!	-2.05728	-1.31255	-1.39534	-2.36636	-1.61271	#NUM!	-1.1358	-1.73152	-0.974878	-0.850559
1.59611	0.525247	1.07522	1.66928	1.44089	0.125856	0.660612	0.0520422	0.742627	0.604367	0.123795	1.33051	0.681122	0.854675	0.514058	0.555524	-0.170438	0.0456697	0.595032	-0.265437	-0.278223	-0.0654344	0.333498	0.0242965	0.139713	0.260774	0.655944	0.432341	0.275804	-0.0621218	-0.042084	0.212267	-0.402176	0.16096	-0.108625	0.422791	0.173498	0.725708	-0.1121	-0.442333	0.363902	0.367539	0.931536	0.20077	1.08423	0.113937				+
#NUM!	1.73812	0.756258	0.71762	1.88337	1.6602	1.76803	0.423739	0.734011	#NUM!	1.15223	#NUM!	2.08216	0.386374	0.687637	-0.568032	0.100709	0.486711	-0.189919	0.278916	-0.482952	0.610543	-0.104739	0.145366	0.159428	-0.17031	-0.286763	-0.199874	0.598348	-0.154583	-0.129217	0.796586	0.0623543	1.12459	-0.630808	-0.202046	0.0556363	-0.403268	0.145573	-0.109829	0.310317	0.0809797	0.600862	0.360612	0.742144	#NUM!				+
#NUM!	#NUM!	#NUM!	#NUM!	-1.04944	#NUM!	-0.61155	-1.0484	#NUM!	#NUM!	#NUM!	#NUM!	#NUM!	#NUM!	0.618628	-0.573328	-1.2414	-0.975022	-1.56443	-1.07749	-1.11472	#NUM!	-1.16821	#NUM!	-0.955387	-0.832624	-1.02478	#NUM!	#NUM!	-0.18574	-0.0426956	-1.5054	-0.991852	#NUM!	0.121068	#NUM!	-0.93742	-0.855943	-0.556601	-0.769856	-0.587173	#NUM!	#NUM!	-2.67516	-0.0164963	#NUM!
1.75986	0.50271	0.650256	1.346	0.992431	1.08815	0.703834	0.326878	0.827384	0.438268	0.810763	1.5475	0.596645	0.754358	0.376152	0.135538	0.808286	0.270921	-0.302825	0.378063	-1.16229	-0.116365	1.0402	0.433701	-0.184232	0.853935	0.692082	0.66434	0.714562	-0.310224	0.424029	0.646338	-0.709732	0.5698	0.468172	0.391248	#NUM!	0.7361	-0.00173014	0.123182	0.0325067	0.480505	0.296509	0.0721408	0.55546	0.719733
0.774725	-0.163241	#NUM!	0.233549	0.795358	0.224685	0.318917	0.357788	0.348886	0.618894	0.476518	0.602621	-0.250234	0.66438	0.0522965	0.500891	0.217323	-0.696083	-0.0127833	-0.648458	-0.0546401	0.493093	0.0455059	0.257632	-0.197865	0.117365	-0.566864	-0.181647	-1.24893	-0.444667	-0.104605	-0.257856	-0.18574	0.192365	-1.92819	#NUM!	0.21429	0.0857264	-0.371201	1.02812	0.441243	0.303539	-0.0961961	-0.0649847	-0.445303	0.412993
1.23065	-0.678433	1.45262	1.08277	1.21401	2.34124	1.40798	1.52903	1.24759	1.95042	1.74763	1.36718	1.59525	1.29559	1.14089	0.986588	3.00358	1.67779	-0.0513026	1.11685	-0.760519	1.15463	0.0461612	0.578112	1.33203	1.08841	-0.0333701	1.87467	0.0936943	1.25192	1.51697	1.22273	1.32175	0.441105	0.514058	0.662574	1.64196	1.55415	1.27132	1.64851	2.54793	0.0452771	0.928594	0.800864	1.31259	1.18328
3.94805	#NUM!	#NUM!	4.10286	3.3641	1.33206	1.69839	#NUM!	2.64765	#NUM!	#NUM!	1.81704	#NUM!	2.68286	#NUM!	#NUM!	#NUM!	1.73028	#NUM!	#NUM!	#NUM!	#NUM!	#NUM!	#NUM!	#NUM!	#NUM!	#NUM!	#NUM!	#NUM!	#NUM!	#NUM!	3.28419	#NUM!	#NUM!	#NUM!	1.0272	#NUM!	#NUM!	#NUM!	#NUM!	#NUM!	#NUM!	#NUM!	#NUM!	#NUM!	#NUM!				+
-0.457453	-0.405339	0.857545	-1.56998	-0.763667	-1.14339	0.279004	-0.728748	-1.81426	1.17202	0.83105	-0.500925	0.226848	0.71196	0.659312	1.0877	-0.555914	-0.531868	-1.00252	-0.316262	0.803972	0.460469	0.648869	0.332971	0.704559	0.484671	0.00876934	0.558206	0.389943	-0.346645	0.658629	0.901122	-0.651959	-0.600365	0.166713	0.558942	-0.662935	1.45973	-2.2303	-0.393526	-0.583808	-0.474398	1.06305	-0.21642	0.166895	-0.849162
#NUM!	-0.24184	#NUM!	-0.520721	-1.83588	-2.17926	-1.93387	-1.86366	#NUM!	-3.07928	#NUM!	-1.88698	-2.24644	-1.90885	0.258874	-1.92485	-2.03619	-2.13245	-1.88471	-2.08667	-3.06519	-1.49129	-1.90654	-1.95174	-1.71471	-2.32126	-0.399335	-2.69729	-2.34749	-3.12022	-1.64883	-1.93157	-2.44252	-1.61509	-1.40964	#NUM!	-3.21123	-2.19219	-1.46783	-1.16637	-2.23851	-1.73329	-2.33917	-2.88557	-2.51734	-1.78033
1.66413	0.322577	1.07148	1.50623	1.46315	0.381179	0.322217	0.169793	0.791707	-0.276913	0.593877	1.18847	0.506291	0.292034	0.377613	-0.318693	-0.0382958	0.37458	-0.126973	0.248313	-0.534759	-0.254715	-0.0676387	0.29635	0.0939407	-0.0446039	0.173417	-0.188475	0.788539	-0.297602	-0.0894982	0.165839	-0.516822	0.768912	-0.353549	-0.122076	-0.288299	-0.156267	-0.84535	-0.54587	0.0864308	0.335863	0.0990927	0.120783	0.275356	-0.0987608				+
2.08753	0.0323149	0.652897	1.77118	1.84871	0.892767	0.651541	0.327403	1.02888	0.0343722	-0.126841	1.81325	0.203419	1.09881	0.484429	0.329812	0.461045	0.621	0.631645	0.274564	0.661547	0.292564	0.342305	-0.488721	-0.0326651	0.201327	0.62351	0.513881	0.132306	-0.0454429	0.536754	0.620601	-0.242206	0.294208	-0.539035	-0.144438	-0.894682	-0.572987	-0.11836	-0.733181	-0.173128	0.149705	0.527055	-0.145865	0.287921	-0.117493				+
1.2822	#NUM!	1.59152	#NUM!	-0.621431	-0.0129261	0.52137	#NUM!	0.324094	1.10672	0.590283	1.08131	-0.20364	0.112256	0.0250009	0.439148	-0.534897	-0.332049	0.498953	-0.591967	0.287906	#NUM!	#NUM!	-0.771294	-0.00891703	-0.072586	0.617565	-0.341977	-0.155879	-0.328837	-0.100704	0.134049	0.465699	0.943666	-0.0608775	#NUM!	0.0359194	0.507439	#NUM!	-0.213005	#NUM!	0.336191	#NUM!	-0.161523	0.212094	0.437428
1.91255	0.424359	-0.817951	1.85163	1.69334	0.843973	1.03673	1.00668	1.27544	0.495627	0.28854	1.53334	0.717944	0.423139	0.562304	0.385092	0.0965297	0.222141	1.25684	0.174279	0.581994	-0.19711	0.373776	0.331463	-0.29007	-0.233643	0.4617	0.230881	-0.455123	0.0824078	0.223424	0.433954	0.45107	0.399578	0.247491	0.150049	1.22115	-0.26987	-0.0618996	0.0110791	0.178422	0.0283082	0.168188	-0.220195	0.168092	-0.156261				+
#NUM!	-0.0110662	#NUM!	-0.110764	-0.255378	-0.284751	0.0687583	-0.908352	-0.110497	#NUM!	0.259858	#NUM!	#NUM!	#NUM!	#NUM!	0.302382	#NUM!	#NUM!	0.135278	#NUM!	#NUM!	#NUM!	#NUM!	#NUM!	#NUM!	#NUM!	#NUM!	#NUM!	#NUM!	-1.03527	#NUM!	#NUM!	#NUM!	-0.793771	-0.58938	-1.18257	#NUM!	#NUM!	#NUM!	-0.953303	#NUM!	1.03477	-0.485427	#NUM!	#NUM!	#NUM!
-0.675815	6.49473	-0.414786	0.291906	#NUM!	0.77322	#NUM!	#NUM!	8.11907	1.45415	0.828819	-0.410763	6.2407	#NUM!	#NUM!	#NUM!	#NUM!	#NUM!	#NUM!	#NUM!	#NUM!	5.15159	4.26122	#NUM!	#NUM!	#NUM!	#NUM!	-0.550587	-0.638769	#NUM!	#NUM!	#NUM!	5.83334	-0.101516	#NUM!	1.18393	7.23076	6.04759	#NUM!	0.433228	#NUM!	0.167901	#NUM!	0.284317	0.215329	-0.556582
1.90299	0.0883161	0.699421	1.79406	1.79051	0.804778	0.548311	0.830819	1.35517	0.59081	0.416154	1.62178	0.399102	0.895288	0.559749	0.334662	0.384659	0.213721	0.305592	0.613498	-0.165558	0.308037	0.254909	0.607595	0.0425905	0.251333	0.564329	0.519695	0.604762	-0.143785	0.194823	0.0382433	0.297396	-0.606632	0.30652	-0.232661	0.375796	0.345436	0.131756	-0.353097	0.388714	0.31903	0.865858	0.408398	0.650382	0.569859				+
0.637399	0.0495465	1.26461	0.292952	0.243045	0.0930633	-0.444349	-0.25084	0.152677	-0.262072	-0.309525	0.208646	-0.0124972	-0.391658	-0.248535	-0.405775	-0.950319	-0.655718	-0.596649	-0.608147	-1.21959	-0.959696	-1.10185	#NUM!	-0.914182	-0.364348	-0.838992	-0.133753	-0.767655	-0.015212	-0.521855	-0.325386	-0.649661	-0.264356	0.0889144	-0.660107	-0.384187	-0.760519	-0.223917	-1.02843	-0.261711	-0.797718	-0.826959	-1.81375	-0.915123	-1.04709				+
#NUM!	-0.187696	#NUM!	0.147076	-0.0347792	-0.379399	0.225278	#NUM!	-0.422074	0.270678	#NUM!	#NUM!	-1.19949	-0.160017	#NUM!	-1.2145	#NUM!	-1.1121	-1.28333	#NUM!	#NUM!	#NUM!	-1.20308	#NUM!	#NUM!	#NUM!	-1.67603	#NUM!	-0.485321	#NUM!	-0.156914	-1.81332	-1.54854	0.398722	-1.01806	#NUM!	-1.55449	-1.4169	#NUM!	-0.568129	-1.36289	-1.52376	-0.198871	#NUM!	#NUM!	#NUM!
0.474011	-0.56881	0.193183	0.229095	-0.462418	1.00309	0.141844	0.0693902	0.0339535	-0.113103	-0.102591	-0.315334	0.191689	0.650725	3.27621	0.673555	-0.0688772	0.442222	0.209945	-0.239031	0.552495	#NUM!	0.43457	#NUM!	-0.25411	#NUM!	0.273782	-0.431837	-0.248285	-0.212756	0.345253	-0.0723802	0.528053	-0.128029	-0.26135	0.408907	0.261327	0.604038	0.0299415	0.701928	0.00125568	-0.00560086	0.137172	0.0323745	0.995241	-0.0516295
1.93904	#NUM!	0.967228	1.67756	1.40602	1.67715	1.95121	1.41785	1.39354	1.22145	1.14239	2.10736	1.00167	1.88129	1.32872	0.212321	1.58359	1.79216	1.75506	1.05002	1.56901	0.85692	0.576282	0.0807722	1.13147	1.25891	1.09772	0.335519	0.984874	1.15056	1.38673	1.0952	0.810258	1.57291	#NUM!	1.70666	0.941947	0.948324	-0.262553	#NUM!	1.00616	1.7483	0.696564	1.34967	1.16132	1.15143
#NUM!	0.101443	-0.425782	0.650318	-0.764641	0.535896	0.814945	#NUM!	#NUM!	0.000894759	1.24975	#NUM!	#NUM!	#NUM!	#NUM!	#NUM!	#NUM!	#NUM!	-0.703455	#NUM!	-1.8496	#NUM!	-1.29019	#NUM!	#NUM!	#NUM!	-1.55881	#NUM!	0.434305	0.359948	#NUM!	#NUM!	#NUM!	#NUM!	-0.0517201	0.0455207	#NUM!	-0.782209	#NUM!	#NUM!	0.0547069	#NUM!	#NUM!	#NUM!	#NUM!	-0.441908
4.53118	3.42283	3.6397	#NUM!	#NUM!	3.38659	2.14612	#NUM!	2.59135	#NUM!	#NUM!	#NUM!	3.02762	#NUM!	#NUM!	#NUM!	#NUM!	#NUM!	#NUM!	#NUM!	#NUM!	#NUM!	#NUM!	#NUM!	#NUM!	#NUM!	#NUM!	#NUM!	#NUM!	#NUM!	#NUM!	2.02298	#NUM!	#NUM!	#NUM!	#NUM!	#NUM!	#NUM!	#NUM!	#NUM!	#NUM!	#NUM!	#NUM!	#NUM!	0.627137	#NUM!				+
1.1683	0.576304	0.461294	1.27125	1.09517	0.790185	0.33909	-0.221815	0.785477	-0.392647	0.113068	0.742291	-0.142348	0.14765	0.293836	-0.0237522	-0.015212	-0.224164	-0.100036	-0.50518	0.330356	-0.601221	-0.391548	-0.121281	-0.210139	-0.0377336	-0.0454429	-0.473568	-0.932968	-0.810237	-0.483261	0.272506	0.295518	-0.308943	-0.50518	-0.414893	-0.215865	-0.722728	-0.403049	-0.750349	-0.174534	-0.434031	-0.83463	-0.32475	-0.620935	-0.858847				+
#NUM!	0.369688	#NUM!	3.4464	#NUM!	1.27153	1.05433	-0.429722	-1.25701	0.753288	1.0417	#NUM!	-0.315798	-0.602239	#NUM!	-0.0124972	-1.05297	-0.784588	#NUM!	-0.544288	-0.904426	-0.163885	-0.914916	-0.983737	-0.706287	0.0400222	-0.482539	-0.863225	0.0532418	0.044345	-0.495081	-0.748547	-0.396598	0.131804	0.571686	0.111058	-0.40523	-0.800082	-0.324465	-0.73887	0.0744715	0.0169353	-0.187804	-0.383721	-1.41581	-0.937726
2.40645	-0.00317045	0.854489	1.06281	1.28135	0.641221	-0.254473	-0.467138	0.620113	-0.860605	#NUM!	1.9628	-0.752749	0.308359	-0.932364	-0.498353	-0.992623	-0.593402	-0.144046	-1.04362	-0.053574	-0.954299	-0.800496	-2.11916	-0.715806	-1.02233	-1.05956	-0.990301	0.573725	-0.38007	-0.735609	-0.364012	-0.00403388	-0.424062	#NUM!	#NUM!	-1.04942	-0.32987	-0.0390237	-0.444928	#NUM!	-1.68044	-0.848958	#NUM!	#NUM!	-0.874758				+
-0.00412728	#NUM!	1.72586	#NUM!	#NUM!	#NUM!	#NUM!	-0.695232	#NUM!	#NUM!	#NUM!	4.15573	-0.193078	-0.874915	1.78076	0.638277	0.463681	-1.85757	0.94238	0.657194	-0.120461	#NUM!	0.532324	-0.360196	-0.410341	0.1321	0.360249	-0.66712	0.961002	-0.828875	0.545606	-1.61001	-0.491391	#NUM!	-0.392164	#NUM!	-0.102994	-0.0354831	-0.502127	#NUM!	#NUM!	2.31581	#NUM!	0.830486	0.503199	2.58939
-0.240022	-1.96329	-0.559055	-1.88912	-1.36832	-0.962956	-1.46618	-3.85579	-1.71119	-2.9731	-3.15243	-2.60378	-1.22854	-3.17776	-2.57092	-2.93081	-3.03125	-3.43389	0.346977	-2.35256	-2.73435	-3.50373	-3.36415	-3.41643	-2.51639	-2.03851	-3.90265	-1.59505	-3.32884	-1.92642	-3.30689	-2.99585	-4.066	0.679342	-5.83209	-2.37119	-3.95047	-3.6783	-3.62398	-4.89059	-3.9381	-3.82889	-2.68717	-3.42854	-3.62959	-4.33296
1.56639	0.483864	0.229001	1.55415	1.30572	0.182033	0.484934	0.892071	0.909309	0.398418	-0.0423643	1.27719	-0.0164963	0.493906	0.415422	-0.249749	-0.527671	-0.719052	0.65111	-0.0270125	-0.626205	-0.140124	0.300288	0.449139	-0.638398	-0.159888	0.534746	0.112991	-0.0993626	-0.176323	-0.156397	0.161234	0.330991	0.304024	-0.154454	-0.318693	0.011937	0.979459	-0.390668	-1.10487	-0.0855606	0.0381915	-0.0364681	-0.383289	0.440306	0.505532				+
0.272146	0.943589	-0.274305	#NUM!	-0.186881	#NUM!	#NUM!	0.742761	0.538723	#NUM!	0.08982	0.296862	0.015345	0.266019	1.83049	#NUM!	0.102063	-0.969581	#NUM!	-0.410884	0.175876	-0.0229004	#NUM!	-0.772477	-0.0888821	0.0561162	-0.749377	-0.30855	-1.36368	#NUM!	3.18692	-0.841651	0.242072	0.0529847	#NUM!	#NUM!	-0.0221235	-1.0268	-0.546956	0.630081	#NUM!	0.182868	#NUM!	0.0722277	0.19987	0.198538
1.11268	0.25484	0.767552	0.452392	0.136664	0.667813	-0.52095	0.0235191	0.351056	1.0255	0.320144	-0.187812	0.77433	0.496936	0.858515	-0.520347	-0.962364	-0.558464	1.34194	1.11357	0.49879	-0.466131	1.11522	0.0892213	-0.705668	-0.992116	1.78543	0.0902652	2.70783	-0.667574	-0.808838	-0.833945	-0.743041	0.541471	0.427673	-1.58729	-0.199123	0.290374	-0.0335111	-0.389236	-1.4258	-0.842941	0.581648	0.269737	1.81319	1.88334
3.24018	4.79266	2.2971	4.21585	3.6181	3.18154	2.89432	1.73639	2.58433	2.83187	4.0267	3.10043	3.33724	3.40968	3.0953	1.47574	4.03938	2.70727	3.29364	3.2911	2.92423	3.77026	4.13647	2.40423	2.89089	3.86243	3.66658	1.26469	3.00393	1.89239	3.688	3.28644	3.30872	2.83156	2.22952	2.87981	3.49609	1.9857	3.90721	3.51228	3.13247	2.31694	2.34256	1.41004	1.82839	1.38548
1.93468	0.252948	0.564323	1.67747	1.88326	0.780512	1.00422	0.897758	1.23555	1.02306	0.405184	1.55014	0.537717	0.884594	0.674913	0.568687	0.318398	0.130934	0.975368	0.451919	-0.578531	0.187444	0.296704	0.561366	0.569715	0.367453	0.858698	0.807106	0.266507	0.241816	0.14709	0.297555	0.267201	0.371964	0.323047	0.477583	0.519652	0.446404	0.365593	-0.408603	0.281281	0.490401	0.386072	0.55899	0.827123	0.728513				+
1.88725	0.733387	1.89912	2.30764	1.58823	1.60462	1.52728	1.12325	1.50476	1.03517	0.523712	0.961744	1.06945	1.29446	1.12177	0.567981	0.474092	0.791408	0.277849	0.511794	0.875143	-0.553655	0.924864	#NUM!	1.86796	0.857391	-0.222063	0.635053	-0.0697021	#NUM!	0.447682	0.9573	0.838512	0.436237	0.988762	0.984645	1.77739	-0.695816	0.112755	1.69628	0.6446	1.02081	-0.506982	1.31243	-0.040594	0.680513				+
1.65351	0.339382	0.825721	2.13981	1.34465	1.59972	0.765344	0.956488	0.974631	#NUM!	0.863352	2.41616	0.829203	0.762314	0.260135	0.477181	0.787792	0.69129	-1.22435	0.537822	0.717311	0.254599	0.441164	0.424029	0.735379	0.28951	0.354114	0.516269	0.448175	0.54483	0.293854	0.701389	0.861552	0.358177	#NUM!	0.293734	0.539603	-0.262584	0.190997	0.71051	0.744246	0.0332595	-0.30442	0.567845	0.695563	0.387526				+
-0.0723799	0.0185419	0.852086	-0.1133	-0.237808	-0.22367	-0.644595	0.117803	-0.186501	-0.0529723	0.0632886	0.723115	0.356679	-0.574828	-0.985719	-1.04432	0.0315331	0.249548	-1.22527	-0.268794	-0.656084	0.0154471	0.264253	-0.722379	-1.34619	-1.06254	-0.859254	-0.656337	-0.872947	-0.919149	-0.941782	-0.366924	-0.793521	-1.23848	-1.25308	-1.03111	-0.30871	0.243301	-0.341416	-0.470511	0.929968	0.252639	-0.750349	-1.33869	0.148234	-0.0806771
1.54404	0.262417	0.995142	1.47353	1.17277	0.0447467	0.284827	0.613608	0.600512	0.0529847	0.150529	1.33585	0.398532	0.195748	0.190421	0.231346	-0.351176	-0.20063	0.0939407	-0.0691523	-0.15017	-0.54409	-0.257131	0.25484	-0.0892269	-0.337997	-0.064469	-0.293404	0.244617	-0.303459	0.0919403	-0.0409626	-0.1133	0.0708301	-0.468218	0.243899	-0.231064	0.291928	-0.424815	-0.107822	0.00384265	0.0116304	0.454862	0.238801	0.0966808	-0.249492				+
0.672326	-0.714751	0.113717	-0.269392	0.0542425	-0.90049	-0.826599	-0.655077	-0.302173	-0.90766	-0.45133	0.00649663	-0.388465	-0.750521	-0.546956	-0.263155	-1.09417	-1.26909	-1.32199	-1.38968	-1.69024	-1.4426	-0.258941	-0.212009	-1.89041	-1.47389	-0.164529	-0.653692	0.885127	-0.0738202	-1.06633	-0.750607	-1.62672	-0.753861	-0.644041	-1.71572	-1.62896	-1.07526	-0.603312	-1.95065	-1.05991	-1.04675	-0.804549	-1.08419	-1.41951	-0.111866
#NUM!	-0.329526	#NUM!	#NUM!	#NUM!	#NUM!	0.119927	-0.566279	-1.06599	-0.386318	-0.313478	#NUM!	-0.961623	2.65526	-0.425459	-1.32585	-0.51007	-1.17871	#NUM!	-1.20364	-0.873734	-0.774587	#NUM!	-1.08941	#NUM!	0.264218	#NUM!	#NUM!	-0.139201	0.0124172	-0.918615	-0.104666	-0.237564	#NUM!	-0.19131	-0.117723	-1.04278	#NUM!	-0.727255	-0.741834	-0.15017	-0.545079	0.702468	#NUM!	#NUM!	#NUM!
1.45883	-0.294194	0.838099	1.22233	1.99355	0.355885	0.379995	1.5462	0.553998	-0.066657	-0.132248	0.539148	-0.067914	-0.256045	0.108915	0.719044	0.0526406	-0.951961	-0.182184	-0.991753	-0.422448	0.321171	-1.29007	0.141844	-0.296076	-0.393087	-0.266991	#NUM!	-0.993203	-0.040682	-0.706906	0.109686	-0.366327	-0.182057	-0.622274	-0.503959	-0.766129	-0.201263	-0.465295	-0.0515809	-0.332278	-0.214201	-0.317651	-0.454614	-1.49124	-1.31817				+
3.99347	3.50855	4.28021	3.44196	2.64494	1.68538	3.28588	4.22306	3.00963	2.44843	2.30282	3.87643	4.19631	2.49831	4.23389	2.16314	3.23936	2.9985	3.74051	3.45943	1.31629	3.81977	2.87949	3.56217	2.1029	#NUM!	1.95642	3.8047	3.18915	2.51104	4.47271	1.94703	4.32314	#NUM!	2.04829	2.58805	4.15159	2.64474	2.86337	2.21974	2.25572	4.35492	3.46733	3.5877	3.59383	2.64218
1.89582	0.477944	2.03463	0.0783656	1.48443	1.72958	1.56815	1.16056	2.3233	1.93104	1.21257	0.8674	1.57622	1.107	1.6748	0.765646	0.67344	1.36937	1.1449	1.1316	0.0818733	-0.279055	1.03812	1.40442	0.754942	0.286005	1.69292	1.92703	0.365407	0.430528	1.64088	1.67139	0.570165	1.52355	0.584155	0.721587	1.24585	1.86386	1.38798	0.299898	1.06948	0.391535	1.04418	0.267837	1.03269	1.33182
1.56355	0.323029	1.06163	1.43823	1.45344	0.85431	0.694181	0.45338	0.91817	0.164124	0.366132	1.03647	0.163058	0.26401	0.241919	0.489808	0.0853896	-0.136191	-0.00834347	-0.0809305	-0.161049	-0.492212	0.229771	0.0229619	-0.0776532	-0.435095	-0.331591	-0.232161	0.0534937	-0.484912	0.0604575	0.040764	-0.236707	-0.37128	-0.233275	-0.597221	-0.20063	0.288311	-0.419215	0.0468614	0.107694	0.280058	0.346867	0.00334239	0.373815	-0.168701				+
#NUM!	1.36989	#NUM!	-1.11397	2.26299	-1.4743	-1.46072	1.32375	#NUM!	-0.0575542	-1.35198	#NUM!	-0.328607	-0.732624	0.57712	-0.753433	-1.1838	-1.0655	-1.23427	0.593725	-0.466986	1.15885	-0.737946	-0.226262	-1.03379	-0.640621	-1.06028	#NUM!	-0.087327	-0.644502	-0.883855	-0.896364	#NUM!	-1.28567	-0.688046	-1.39709	-1.61249	-0.551253	-1.10017	-2.65499	-1.32769	-1.21393	-0.886277	-0.753864	-1.27501	-0.51661
-0.214678	-0.269632	0.0933825	0.0397255	-0.128557	-0.710878	-0.985136	-1.22577	-0.781402	-1.05554	-0.636812	-0.22694	-1.1516	-0.600365	-1.16324	-1.61339	-1.76765	-0.972546	-1.24708	-1.67568	-0.0382958	-1.59574	-1.70739	-1.70699	-1.16569	-0.494672	-1.15277	-1.74267	-0.435095	-0.489543	-1.63928	-1.71761	-1.21151	-1.11603	-1.13999	-1.32579	-1.23082	-1.37306	-1.54957	-1.18415	-1.01842	-1.25636	-1.05123	-0.782131	-1.64372	-1.66718				+
1.89981	0.767118	1.02128	1.91632	1.87795	1.2501	1.51771	1.82225	1.5508	2.04139	0.664745	1.68576	1.14679	1.45024	1.54616	1.15969	0.558219	1.07759	1.30208	0.888221	0.720065	0.516388	1.54692	1.22243	0.307769	0.517709	1.82363	1.74083	-0.381173	0.425308	1.2395	1.04615	1.20334	1.68747	-0.541812	0.364663	0.983332	1.9448	1.41978	0.302956	0.960974	0.470265	1.20963	1.27506	1.88924	1.48696
1.51283	0.363494	0.878017	1.51325	1.05266	0.933987	0.77915	0.192085	0.963082	0.385695	0.48342	1.12557	0.666874	0.602087	0.62997	0.253429	0.142895	0.36012	0.285056	0.0326691	0.772037	-0.0359054	0.450439	0.0977798	0.286234	0.0654911	0.780686	0.314066	0.154169	-0.325156	0.377838	-0.00673606	0.846662	0.642009	-0.625738	-0.357383	0.266732	0.324871	-0.284159	-0.152248	-0.032524	0.281039	0.292511	0.435254	0.771113	0.00352593				+
1.67592	0.0688919	0.243942	1.49346	1.25133	-0.391438	-0.124328	0.0336729	0.638703	-0.269153	-0.450591	1.35767	-0.110764	-0.310224	0.000505029	-0.152768	-0.41684	-0.753177	-0.200379	-0.253263	-0.477366	-0.358509	-0.138814	-0.217231	-1.15918	-0.459012	-1.07183	0.606001	0.0336286	0.0376805	-0.520146	-0.369718	-0.567448	-0.722903	0.399197	-0.708055	-0.77762	-0.237197	0.0905725	-1.05527	-0.439038	-0.701423	-0.734309	-0.840978	-0.504158	0.109347				+
0.901995	2.72929	1.35226	2.89432	1.44815	1.80632	1.45966	0.267164	0.44721	-0.847275	#NUM!	1.83079	0.661384	0.624265	0.302155	0.124928	#NUM!	-1.1169	2.05134	-0.203013	0.0101489	0.221405	0.248416	1.85899	0.371085	-0.591201	-0.225152	#NUM!	-0.221815	0.0468029	-0.141825	-0.901649	#NUM!	0.147154	-1.04117	-0.0858759	1.31658	-0.923644	-0.208143	0.164399	0.188266	-0.610104	-0.530171	-0.362778	0.190651	#NUM!				+
-0.274299	-0.23634	-0.52333	-0.135141	-0.215865	-1.2017	-1.38515	-1.55832	-0.579856	-2.17421	-1.68257	-0.500193	-1.84507	-1.12506	-1.1818	-2.31493	-2.03826	-2.17951	-2.26171	-1.7027	-2.03794	-1.71975	-1.59698	-2.06523	-1.86493	-2.09704	-1.33222	-1.78205	-0.405121	-1.12889	-1.8817	-2.1131	-1.91835	-2.09295	-0.805292	-1.89402	-2.00357	-1.7891	-1.52727	-2.29743	-2.28966	-1.94999	-2.20789	-2.30363	-2.1444	-1.84186				+
3.8676	#NUM!	#NUM!	1.96061	1.50964	1.83352	#NUM!	#NUM!	1.03463	#NUM!	0.759527	1.35675	-1.73587	1.17612	#NUM!	#NUM!	#NUM!	-0.296321	#NUM!	#NUM!	1.69699	#NUM!	#NUM!	#NUM!	#NUM!	#NUM!	0.269182	#NUM!	0.445952	#NUM!	#NUM!	#NUM!	#NUM!	#NUM!	#NUM!	#NUM!	#NUM!	#NUM!	#NUM!	-0.698663	0.560409	#NUM!	#NUM!	#NUM!	#NUM!	#NUM!				+
1.83207	1.17085	0.552363	4.73535	1.05215	1.3002	1.7028	-2.42301	1.96128	0.0613303	0.0109337	0.452828	0.217122	1.6975	1.03913	1.62687	0.125069	-2.67568	1.34373	0.522302	-2.8424	0.550528	-1.17473	-2.426	0.124928	1.27862	1.26996	1.53887	-0.0437644	1.48374	1.61131	-1.39583	0.42254	-2.12826	2.17371	0.712906	0.0885922	1.72037	-0.82326	-2.33437	0.981793	-0.0909658	0.925906	0.0718822	-0.198841	1.96285
1.48005	0.474613	0.393782	1.90639	1.59793	1.16246	0.225818	0.384791	0.912239	-0.200253	0.0671678	1.18336	0.142863	0.619315	0.324094	0.37932	-0.326192	0.134651	0.426625	0.533159	0.360471	-0.457542	-0.183074	-0.24245	-0.427606	-0.204141	0.195335	0.388017	-0.424815	0.838409	-0.444349	-0.348232	0.219253	-0.205142	-0.183455	0.417425	0.793032	-0.409255	-0.678793	-0.922807	-0.631058	0.342312	-0.847997	-0.25881	-0.0706109	-0.235957				+
-1.09786	-0.484808	-1.537	-1.04593	-0.77762	-0.89315	-1.35857	-1.52902	-0.539829	-1.0317	-0.924293	-1.34789	-1.59717	-1.07211	0.092494	-1.43829	-0.725261	-1.24993	-1.40996	-0.964953	-0.823994	-1.9197	-2.01678	-1.4268	-1.93399	-1.46095	-0.63812	-1.7006	0.0834622	-1.00468	-1.63376	#NUM!	-1.81007	-1.53586	-0.62527	-1.20571	-2.16508	-2.03094	-1.75052	-2.18967	-1.54508	-0.557244	-1.53543	-1.3419	-2.1579	-2.726
1.23114	7.9213	4.12914	#NUM!	1.58217	-1.91785	-1.28987	-0.405992	#NUM!	-0.205643	-0.145899	#NUM!	#NUM!	5.78214	1.69068	-0.45133	-1.04833	#NUM!	#NUM!	1.22418	#NUM!	3.53361	5.65341	3.26798	3.20716	#NUM!	#NUM!	2.23019	#NUM!	#NUM!	#NUM!	#NUM!	#NUM!	0.175061	#NUM!	#NUM!	0.141901	#NUM!	1.53508	#NUM!	-0.446044	#NUM!	#NUM!	3.20462	3.07757	-1.07177
#NUM!	-0.293253	#NUM!	-1.15868	-1.15348	-0.812371	-0.669141	-0.411209	-0.906149	0.0847774	-1.18884	#NUM!	-0.458382	-0.708938	-1.01892	-0.804054	-1.18763	-0.476641	-1.62153	-0.426211	-1.4387	-2.28036	-0.169027	-1.41718	-1.46509	-1.37797	#NUM!	#NUM!	#NUM!	-1.75018	-1.07128	-1.12955	-2.33585	-2.02127	-1.70748	-1.1865	-0.896656	-0.359859	#NUM!	-1.19358	-0.112233	-1.53212	0.957132	-1.02226	#NUM!	-0.813689
3.89863	4.41202	3.8257	2.69554	3.32872	2.65127	3.70909	2.49021	4.44882	3.41491	3.4109	3.37701	3.48308	4.42883	4.49034	4.13929	2.66191	2.90433	4.28915	2.96849	3.19469	2.95736	3.78137	4.08517	3.59346	3.97358	2.93071	2.34055	3.69718	3.7208	4.42672	3.20836	3.70431	3.09962	4.78194	2.47545	3.43082	2.46053	2.31797	3.70271	2.04038	4.0019	3.41072	3.91686	3.08903	2.08502
1.70013	-0.271904	0.025509	1.20423	1.13733	-0.417056	-0.354791	-0.373286	0.476197	-0.263929	-0.269153	0.95692	-0.164271	0.240231	0.387166	-0.0378742	-0.359634	-0.207768	0.00731859	-0.391768	0.0814764	-0.279293	-0.102457	-0.126048	-0.518837	-0.407298	0.354188	-0.544427	0.114519	-0.181793	-0.354114	0.0772085	-0.556405	0.167141	-0.792522	-0.806695	-0.278936	-0.29901	-0.271784	-1.02708	-0.8062	0.144076	-0.231678	-0.516373	-0.272841	-0.295343
1.05617	#NUM!	#NUM!	#NUM!	1.61423	#NUM!	#NUM!	#NUM!	0.926087	#NUM!	#NUM!	1.01949	0.539813	1.21957	1.07744	1.00388	#NUM!	-0.099798	0.485073	0.671738	-0.104036	-0.233643	0.690032	0.767634	-0.133095	0.295677	0.565819	-0.00705191	#NUM!	#NUM!	0.580957	0.531135	0.446836	#NUM!	#NUM!	#NUM!	-0.00216244	0.6739	-0.516721	-1.71958	#NUM!	0.514629	#NUM!	0.258045	0.700718	0.0245605
0.843552	#NUM!	#NUM!	-0.00446549	0.78442	-0.323197	-0.444154	0.0308403	0.531865	-0.461214	-0.51149	1.43999	0.645796	0.551036	0.438258	#NUM!	#NUM!	0.83457	-0.0721745	0.30876	0.35334	0.522727	1.03153	#NUM!	0.293435	0.0661683	#NUM!	#NUM!	-0.802483	-1.49477	0.932249	-0.349931	0.738553	-0.375179	-0.445495	-0.66257	0.681539	-0.0863761	0.95929	-1.00648	-0.867693	-0.724999	-0.846874	0.401501	#NUM!	#NUM!
0.256319	0.189746	1.59502	-0.130272	-0.188654	0.357326	0.199819	-0.477263	0.850012	-1.0964	0.398779	0.14942	1.02606	0.0885922	0.140794	-0.795185	1.22014	-1.25102	-0.676177	-0.0657101	-0.971663	-1.44536	-0.0097772	-0.187641	0.303312	-0.855033	-0.456386	-0.199702	-0.519642	-0.105544	0.0719974	0.219388	-0.479851	0.120733	-0.159888	-0.881821	-0.48419	-0.944559	-0.142871	-1.43023	0.365779	0.00729045	-0.0503276	-0.013347	0.123418	0.117516
-0.0660641	0.0363779	2.68615	0.68959	-0.208737	-0.0881415	-0.15549	-0.966652	#NUM!	-1.06605	-0.243303	-0.278441	-0.613437	-0.336169	-0.087327	-0.873104	-0.406319	-0.70695	-0.35242	-0.940204	-1.59541	-1.37823	1.57385	-0.461843	-1.25604	-1.43242	-0.92729	-0.867501	#NUM!	-1.74556	-0.287591	-0.624148	-1.015	#NUM!	-3.14406	-1.8202	-0.683652	-1.31545	-1.08875	-1.68513	-0.911423	0.0933863	-0.829139	-1.63401	-0.537017	-0.231507
1.77046	0.447269	1.11455	1.57034	1.51895	1.19146	0.665066	0.506886	0.893303	0.904953	0.752413	1.22792	0.256459	0.58955	0.707501	0.554337	0.0275279	0.036304	0.669625	0.0529249	0.369035	0.247697	0.554146	0.343549	-0.558659	-0.127237	1.34582	0.606815	-0.355806	-0.341189	-0.00891703	0.5713	1.01226	0.63554	-0.375512	-0.449958	0.75638	0.729124	0.150497	-0.134878	0.318434	0.996145	0.480277	-0.372818	1.28348	0.764294				+
1.68926	-0.0479571	-0.43589	1.04519	0.856526	-0.0425042	-0.101247	0.191112	0.439794	-0.119555	0.0629954	0.85561	0.108705	0.63169	-0.139731	0.21927	-0.586789	-0.600079	-0.492007	-0.697062	-0.261832	-0.0893625	-0.0113525	-0.233888	0.226122	-0.485966	-0.252295	0.0308525	-0.248535	-0.165944	0.0193604	-1.15853	0.339692	-0.0820213	-0.972031	-0.0231843	0.147186	-0.392647	-0.910656	-0.317073	0.0576169	0.417566	-0.109026	0.0590416	0.447895	0.206505
0.394568	0.145573	1.76648	0.401692	1.03041	2.13784	2.47786	2.97755	1.50179	3.99288	1.11123	0.48055	1.85893	2.27195	2.63004	2.31955	1.59693	1.70242	2.31588	1.39916	1.48621	0.436881	1.30123	2.35188	2.85998	1.22965	2.2284	1.33067	1.98639	0.662186	1.31323	1.75215	2.9659	2.68985	0.808715	0.674913	1.58944	2.54886	1.3524	1.03815	1.42519	0.258577	2.17312	1.47547	1.00098	2.3789
1.84258	-0.0302654	1.30628	1.29396	1.41415	0.637199	0.662803	0.506394	1.13188	0.616415	0.507501	1.37081	0.675259	0.957636	0.291486	0.726663	0.552241	0.542479	0.0166141	0.335717	-0.161178	0.119479	0.781008	0.288417	0.213738	0.310432	0.495003	0.689854	0.149425	0.0163807	0.576562	0.0575118	0.188529	0.372132	-0.183963	0.139442	-0.120883	0.748069	0.119996	-0.498966	0.427149	0.375482	0.642775	0.927453	0.909887	-0.0492454				+
1.65685	1.50833	2.52711	1.14514	1.89986	1.76425	0.610653	0.264859	1.20823	#NUM!	#NUM!	1.48165	1.41843	1.04749	#NUM!	#NUM!	0.597822	#NUM!	0.263386	#NUM!	#NUM!	#NUM!	0.43864	1.01917	0.531657	#NUM!	1.41097	#NUM!	#NUM!	#NUM!	-0.418999	-0.160662	#NUM!	1.45395	#NUM!	#NUM!	0.415634	0.626259	0.60546	-0.452912	0.700005	#NUM!	0.196839	#NUM!	#NUM!	#NUM!				+
3.18407	4.22839	3.80241	2.8509	2.99931	2.83084	2.55546	3.51792	3.45101	2.77142	3.53568	2.23316	1.99591	3.59999	4.16623	1.85152	3.26005	3.04406	2.2558	3.60442	2.18685	2.3473	3.48961	2.03943	2.9742	2.82593	3.0235	1.67554	3.46516	2.54582	3.45759	3.04919	2.17111	2.87218	1.71449	2.83013	3.71607	3.24619	#NUM!	2.97608	3.01532	2.70451	3.56704	1.08882	2.83184	1.72498
0.484619	0.759722	1.63483	0.846428	1.3755	1.29431	0.70809	0.781752	1.14896	0.494495	0.599418	1.07658	0.114004	0.758062	0.92098	-0.167358	-0.0110662	-0.204141	0.541387	-0.386149	-0.333424	-0.622274	0.597169	0.613255	0.761922	0.27343	0.955424	0.996957	-1.45765	-0.37951	1.04928	0.67252	0.556542	0.70703	0.318614	-0.173511	0.30693	0.739155	0.37118	-1.01977	-0.1149	0.869445	0.545972	-0.0239638	0.818688	0.632156
1.88629	0.723849	0.912466	1.78996	1.70214	0.757062	0.562282	0.60073	1.26337	-0.312665	0.460251	1.69334	0.433682	1.32287	0.511979	0.142879	0.898216	0.752753	0.0665784	0.650657	0.525974	0.244651	1.01695	0.173645	-0.275484	0.497751	-0.200002	0.17326	0.438581	0.349566	0.335808	0.265102	-0.0450235	0.140205	-0.0267293	1.1012	0.706276	-0.894915	-0.154713	-0.328722	-0.410558	1.10419	0.125966	-0.0575737	0.714003	0.204301				+
7.09497	8.41021	6.27412	7.17124	7.5195	5.7362	6.57759	5.61042	8.19082	6.69179	5.48371	6.62974	5.69011	5.72662	6.74655	6.30518	6.27436	4.28929	6.22162	6.89037	4.54935	6.82468	5.55375	5.6789	4.96227	5.6348	4.6206	5.09928	5.85952	5.7796	6.48319	4.61363	5.93598	6.07923	5.30877	5.95554	5.93025	5.57024	6.24551	5.69742	5.58596	6.45512	5.71036	6.40008	5.73104	5.81751				+
2.47262	0.772407	1.7913	2.23963	1.91523	1.99321	1.44222	1.27104	1.38783	1.16936	1.57747	1.5054	1.28367	0.890252	1.37273	1.29449	1.09342	0.817231	1.78797	1.7826	1.04752	0.266281	0.076828	1.30811	0.0246486	0.612924	1.57691	1.5227	0.153591	0.525704	0.853606	1.18059	1.09031	1.8382	-0.138945	0.321387	0.758282	0.647219	0.774651	0.630327	0.748626	1.29243	0.754772	-0.247322	1.27414	1.71088				+
1.61945	0.248194	0.82757	2.08737	2.24332	0.905521	0.85009	0.432162	1.64169	0.693598	-1.51448	1.96437	0.674084	1.25801	0.700966	0.142822	0.379564	0.926564	0.37486	0.318956	-0.461765	-0.351402	-0.0938305	0.147026	0.468551	0.0447467	0.327729	-0.0232862	0.3709	0.376189	-0.10286	0.446522	-0.163885	0.0418329	-0.145873	0.446561	0.17041	0.647309	-0.0332292	#NUM!	0.508609	0.434395	0.497792	0.769873	0.377263	0.378659				+
#NUM!	-0.426318	0.799249	0.022786	-0.28238	0.11466	0.586471	0.662483	0.346188	1.3049	1.01703	0.979981	1.08918	0.643293	0.109	-0.119688	0.518928	0.0563411	0.815326	-0.54201	0.269147	0.134129	0.557221	-0.0806577	1.53525	0.934262	-0.312781	0.391235	-0.0794293	0.984674	0.117928	1.81665	1.19631	-0.00641708	-0.168172	0.0353278	0.519466	1.15782	0.205414	-0.366588	1.23491	0.836239	0.173043	1.26936	-0.0276203	0.646007
-0.490031	0.431073	0.31442	-0.539035	-0.450802	-0.657914	-0.717298	-1.44731	-0.524365	-1.08916	-1.01293	-0.860441	-0.871134	-1.26183	-0.890641	-1.48821	-1.53526	-1.9428	-1.215	-1.05721	-1.71738	-1.15568	-1.58491	-1.27769	-1.88233	-1.83406	-1.02588	-1.50787	-1.63101	-1.45186	-0.991971	-1.69897	-0.790772	-1.34545	-0.605494	-1.80141	-1.54957	-1.35519	-1.21058	-1.32008	-1.04103	-1.07956	-1.55577	-1.82188	-1.43768	-1.86502				+
1.17073	-0.0869197	-0.23074	-1.25925	-0.860923	-0.814232	1.88193	-0.546067	-0.341303	0.0646006	0.22927	2.08837	-0.572405	#NUM!	-0.133037	#NUM!	-0.106482	-0.572599	#NUM!	0.262729	0.122146	0.0518328	#NUM!	0.0168915	#NUM!	#NUM!	-0.877273	1.00556	-1.45097	#NUM!	#NUM!	-0.494364	-1.3247	0.030413	#NUM!	0.616791	-0.194844	-0.17594	-0.145351	#NUM!	-0.84274	0.385688	#NUM!	0.486809	-0.172576	-0.223367
1.88396	0.742772	0.834654	2.04305	1.87684	0.739228	0.791108	0.46544	1.0313	0.60073	0.465679	1.33629	0.54208	0.930463	0.566186	0.80619	0.330048	0.801254	0.251298	-0.0213375	0.080637	0.00177561	0.301017	0.363716	0.674683	0.410275	0.278636	0.185932	-0.419539	-0.0517201	0.402817	0.0652193	0.287536	-0.204141	-0.473423	0.207894	0.716363	0.613366	0.221119	0.354151	0.798818	0.33826	0.773294	0.767259	0.766189	0.570325				+
0.954755	-0.642748	1.28313	0.431073	0.682812	0.461084	0.154929	0.139426	-0.165558	-0.367478	-0.0515809	0.375229	0.300502	-0.188528	0.556563	0.30902	-0.298776	-0.632547	0.215697	-0.784001	-0.0877344	-0.646808	-0.396707	-1.00605	-0.377179	-0.291014	-0.562279	-0.454489	-1.28972	-1.41273	-0.578601	0.317732	-0.0639171	-0.212383	0.501136	-0.626766	-0.171591	0.00942268	-0.128016	-0.357496	-0.164944	0.258957	-0.579277	-0.0109715	0.00487896	0.030348				+
5.71391	5.63803	5.14384	4.9373	5.10616	4.75559	5.07694	5.02896	7.42695	4.7524	5.0767	5.95685	4.68086	4.83708	6.70826	5.26224	4.7611	4.97828	4.69137	6.04979	4.6483	4.86011	5.18879	5.53029	5.25572	5.12431	4.1466	5.05579	4.61042	4.82464	5.46505	5.49427	5.58554	4.71191	4.98448	5.18558	5.05452	3.94237	4.42877	4.28282	4.42278	5.47845	4.14168	4.4365	5.04137	5.04688			+
-0.899026	-0.640158	0.461418	-1.56228	-1.57865	-0.641084	-1.00447	-1.20714	-0.961697	-2.33136	-0.304861	-2.13324	-0.0213375	-1.47384	-1.58164	-2.60784	-2.40332	-2.77941	-2.0561	-1.86334	-2.83699	-1.76086	-1.78174	-1.50559	-0.989139	-1.34295	-1.28942	-1.18304	-1.91694	-2.91736	-0.727877	-0.84551	-1.25351	-1.44964	-2.47649	-1.84812	-1.3759	-2.09555	-2.67036	-0.63385	-1.7439	-1.67634	-1.36384	-1.11004	-1.02821	-1.70949
0.80285	-0.238665	0.997837	#NUM!	1.21237	#NUM!	0.632293	0.227557	0.135681	0.865858	#NUM!	0.485704	0.203236	0.0882547	0.615668	0.541408	0.0294408	-0.00302647	0.310755	-0.535555	-1.26303	0.480166	-0.534062	-0.0779266	-0.584866	-0.682933	0.408359	-0.580408	0.323372	-0.135141	0.208261	-0.194213	0.324708	0.377067	#NUM!	-0.000370651	-0.197614	0.368384	#NUM!	#NUM!	#NUM!	0.050819	0.218181	-0.398763	0.244629	0.795579
0.863274	0.182884	0.973317	1.07142	0.731254	0.840733	0.275734	-0.32239	0.342366	-0.444031	-0.224287	0.353317	0.0335547	-0.326767	-0.300651	0.0994172	-0.473527	-0.966504	-0.524565	-0.400429	-0.999639	-0.904426	-0.289244	-0.286763	-0.391548	-1.31075	-0.733962	-0.396492	-0.123534	-0.884637	-0.202261	-0.296898	-0.392977	-0.549127	-1.22934	-0.398241	-0.369271	-0.528171	-0.691802	-0.925012	-0.865681	0.31187	-0.819505	-1.12684	-0.450145	-0.238709				+
-0.430798	0.124157	#NUM!	1.93038	1.3993	-0.156267	#NUM!	0.49708	0.333242	#NUM!	#NUM!	#NUM!	1.68534	1.17606	0.574068	1.05733	0.585042	0.844743	#NUM!	0.281246	#NUM!	0.307859	-0.549521	1.10287	0.4028	0.19075	1.09496	#NUM!	0.050876	0.0788684	0.153788	-0.533303	0.0222612	-0.798009	-1.19226	#NUM!	0.655936	0.0399183	0.189368	#NUM!	#NUM!	-1.36121	0.754164	-2.15763	#NUM!	-2.43405
0.628116	-0.0978804	-0.747826	0.349603	-0.231924	-0.948825	-0.545771	-1.21045	-0.0588013	-0.472072	-1.06833	0.336644	-0.998557	-0.627887	-0.717561	-1.35338	-0.53077	-0.970338	-0.837297	-0.812263	-1.24702	-1.06502	-1.33337	-0.7568	-1.21325	-1.03337	-0.781905	-0.984983	-0.655077	-0.608052	-1.16382	-1.31649	-1.52722	-0.761881	-0.392427	-0.823342	-0.726046	-0.938474	-0.427843	-1.38339	-0.99581	-1.17899	-1.07046	-1.07961	-1.58708	-1.37234				+
1.16939	-0.105142	0.434742	0.986445	0.707242	0.16151	0.510252	1.191	0.456445	1.17052	0.315092	0.925515	-0.168899	0.393539	0.149153	-0.359409	0.440812	0.190289	0.0163661	0.402035	0.354206	-1.01814	0.0109628	0.0406008	-0.327802	-0.330788	0.787817	0.652684	-0.859173	-0.458802	0.354667	1.23365	0.549134	0.108643	1.1011	-0.731323	-0.630033	0.574799	0.703642	-0.655582	-0.10436	0.262934	-0.875623	-0.380519	0.230018	0.552405
1.35121	#NUM!	3.30106	-0.659925	2.5744	#NUM!	-0.391768	#NUM!	3.76664	0.170145	0.581713	#NUM!	3.95543	#NUM!	#NUM!	#NUM!	#NUM!	#NUM!	#NUM!	#NUM!	#NUM!	#NUM!	#NUM!	#NUM!	#NUM!	#NUM!	#NUM!	#NUM!	1.57772	2.02028	0.691499	1.90261	1.19942	1.31739	-0.950095	1.62789	#NUM!	#NUM!	#NUM!	2.57846	0.332426	1.22969	0.926262	#NUM!	#NUM!	1.61264
2.61655	4.16602	2.54328	3.28546	3.0449	3.27676	2.56584	3.7913	3.18902	3.08299	3.04621	2.48652	2.11491	3.19482	4.08632	2.65836	3.42616	2.57081	2.93545	3.98974	2.68966	3.32815	2.92336	3.0275	2.17573	3.29789	2.20383	1.9069	2.45973	2.02526	2.69769	2.85862	3.40571	2.37527	2.03576	2.6674	3.36158	2.433	3.14854	1.93363	1.82169	2.52384	2.19126	1.51268	1.87831	2.10465
-0.385155	-0.864176	-0.973564	-0.709908	-1.48692	-1.51801	-1.62335	-2.16092	-1.50182	-0.088471	-2.0116	-0.294077	-1.82709	-1.39649	-0.82122	-1.5435	-1.76443	-1.39966	-2.01956	-0.836086	-2.47661	-1.19799	-1.27101	-1.32095	-1.78044	-0.797428	-1.75262	-1.86293	-1.309	-0.927972	-2.43128	-1.44079	0.555757	-1.24182	-1.97512	-0.362983	-2.37623	-1.51501	-0.790522	-1.37923	-0.850079	-1.46509	-1.07341	-2.68885	-1.62646	-2.77589
1.03328	0.151122	0.250904	1.28465	0.801732	0.531385	-0.275841	0.717525	0.308913	-0.168	0.205397	0.791711	0.174459	0.259634	-0.233397	-0.565792	0.0346479	0.576196	-0.380729	-0.0371714	-1.16562	-0.877901	0.1202	-0.141694	-0.489543	-0.847997	-0.294782	0.129829	-0.313014	0.438249	-0.328607	-0.500088	-0.211386	-0.697952	-0.606537	-0.676628	-0.657274	0.197567	-0.319387	-0.486972	0.151554	0.142835	0.638209	0.164709	-0.356636	0.260759				+
4.50609	#NUM!	2.34145	4.1163	3.87879	#NUM!	1.81385	2.03084	3.07133	#NUM!	#NUM!	3.00799	#NUM!	#NUM!	#NUM!	#NUM!	#NUM!	0.731111	#NUM!	#NUM!	#NUM!	1.48277	#NUM!	#NUM!	#NUM!	#NUM!	-1.14522	#NUM!	-1.07163	#NUM!	#NUM!	#NUM!	#NUM!	#NUM!	0.277202	#NUM!	#NUM!	#NUM!	#NUM!	#NUM!	#NUM!	#NUM!	#NUM!	#NUM!	#NUM!	#NUM!				+
0.776951	0.860007	1.106	0.316995	0.48215	0.21419	0.03292	0.00965501	0.213705	-0.642748	-0.510759	0.388776	-0.243547	-0.300651	0.063952	1.00058	-0.648465	-1.40882	-0.452595	-0.288063	-1.1714	-0.980464	-0.0556121	-0.405339	-1.22645	-0.942158	-0.4654	-0.60776	-0.941031	-0.9282	-0.211386	0.2243	0.157608	-0.436801	-1.22324	-0.899253	-0.832039	-0.388134	-0.838589	-0.998845	-0.936591	-0.750719	-0.27011	-1.0478	-0.32135	-0.54418				+
1.6133	0.439344	1.71286	1.1975	1.2804	1.3481	0.425366	0.576648	0.983504	0.691849	0.940949	1.42711	0.382908	0.345546	0.795058	0.856606	0.567468	-0.143263	0.707336	0.827564	-0.710878	-0.972693	1.50844	0.907766	-0.0467006	0.165192	0.67512	1.22674	-0.59684	-0.416083	1.02926	0.479854	0.166082	1.27195	-0.166844	0.515975	0.393311	0.112958	-0.372172	0.0391621	0.322956	0.580988	0.0986291	0.402006	0.79517	1.06124
0.735552	-0.175812	-0.325899	0.304541	0.25991	-0.80686	-0.439038	-0.387804	0.0205453	-0.733528	-0.866077	0.752442	-0.954866	-0.314986	-0.428678	-0.626486	-1.35665	-1.37968	-0.237319	-0.402286	-1.04747	-1.2047	-0.712552	-1.09444	-1.18479	-0.916171	-0.345283	-0.757113	-0.507313	-0.593975	-0.835601	-0.737773	-1.32308	-0.823016	-0.2929	-0.711407	-1.13212	-0.761966	-0.998412	-1.30999	-1.06785	-1.09146	-0.609377	-1.11197	0.0217365	-0.385582				+
1.96468	0.81246	0.959409	2.09185	1.69124	1.51887	0.778432	0.53366	1.37898	0.702914	1.5368	1.3823	0.485095	0.803292	0.629657	0.825721	0.129418	0.00972764	0.454822	-0.24987	1.45601	1.10147	0.571172	0.457375	0.40234	0.0464889	0.425753	1.11214	0.631399	0.769699	0.183359	0.584025	0.489625	0.164432	0.523836	-0.35321	0.177719	0.791308	0.66653	1.02008	0.798216	0.319161	0.708019	-0.0781035	1.18192	0.948994				+
1.74814	7.00915	#NUM!	4.73017	3.81494	5.04244	5.23357	3.28999	5.98311	3.92229	4.84228	3.45645	3.2558	5.89643	5.15062	4.75692	3.0275	2.80945	5.6422	5.11739	5.15718	4.62376	4.89608	2.41535	4.53071	4.75155	3.78329	4.29087	4.87349	4.16266	5.39156	2.97177	4.28448	3.85015	2.96477	5.3698	4.74144	3.83809	4.05175	5.10885	5.07841	4.46061	3.60547	0.733679	1.236	2.21445
0.906784	1.322	#NUM!	0.430023	#NUM!	#NUM!	0.9127	-2.879	0.186968	0.75877	#NUM!	0.670251	0.480691	#NUM!	#NUM!	#NUM!	#NUM!	#NUM!	-2.32792	-0.169524	#NUM!	0.679873	#NUM!	0.785353	-1.48795	-0.394138	#NUM!	0.0481885	#NUM!	0.0867219	-0.606158	#NUM!	0.391617	#NUM!	-1.42605	#NUM!	#NUM!	#NUM!	#NUM!	0.603424	#NUM!	0.385017	0.359476	0.405008	0.583793	0.393728
4.1029	#NUM!	#NUM!	3.8085	3.51549	2.76121	1.88177	1.97024	3.5456	#NUM!	#NUM!	#NUM!	#NUM!	#NUM!	2.63218	#NUM!	#NUM!	-0.0224743	#NUM!	#NUM!	#NUM!	#NUM!	#NUM!	#NUM!	#NUM!	#NUM!	#NUM!	#NUM!	#NUM!	#NUM!	#NUM!	-0.0067647	#NUM!	#NUM!	#NUM!	#NUM!	#NUM!	#NUM!	#NUM!	#NUM!	#NUM!	#NUM!	#NUM!	#NUM!	#NUM!	#NUM!				+
-0.143589	-0.500904	-0.674439	-0.289952	-0.217975	-0.736042	-0.851119	-0.624522	-0.662023	-0.199876	-0.425459	-0.566938	-1.09909	-0.870503	-0.768333	-0.655901	-1.07197	-1.07183	-0.751464	-1.6727	-0.802565	-1.23039	-0.834792	-0.943359	-1.64113	-1.29561	-0.88049	-1.02993	-0.990011	-1.07929	-1.01386	-0.884324	-1.2112	-1.77775	-1.16337	-2.16941	-1.25435	-0.177982	-1.11597	-0.46999	-0.853197	-1.3446	-0.424922	-1.1237	-0.555467	-1.03036
-1.57845	0.598894	1.10318	2.01952	1.18948	0.514764	#NUM!	0.869096	0.731015	0.858724	#NUM!	-1.36084	0.635495	0.176283	0.625044	1.2257	0.614183	-0.838992	0.124116	0.318146	-0.439031	-4.67926	-0.376616	0.177539	-0.338225	-0.980245	#NUM!	#NUM!	#NUM!	#NUM!	0.562788	0.313352	-0.293791	0.447879	#NUM!	#NUM!	-0.0468976	#NUM!	0.143532	0.257723	0.372102	0.42224	0.450676	-0.127298	#NUM!	-1.24002
1.79861	0.421535	1.30021	1.5791	1.52945	1.81894	2.47963	1.45894	1.57102	1.48608	1.76685	1.6058	1.8998	1.92035	1.3095	1.05218	1.47505	1.30586	1.773	1.52375	1.29786	1.41581	1.96263	1.36253	1.16362	1.85956	0.746592	1.61415	-0.566184	0.403351	1.30294	0.566998	1.6458	1.04925	0.490416	0.655399	2.09265	1.72209	1.60533	0.914358	2.07516	0.4924	1.42384	2.02122	1.46701	1.58006
1.81959	0.402702	1.72528	0.796686	1.42911	1.60529	0.505656	0.711299	1.0405	0.511135	0.774281	1.43709	0.215563	0.46335	0.64801	0.71461	0.570529	0.0714667	0.621111	0.722039	-0.55719	-1.61339	1.57368	0.653514	-0.0274371	0.206262	0.963672	1.05133	-0.730053	-0.56511	0.950258	0.595271	0.134192	1.10151	-0.165172	0.46939	0.0300152	0.226763	-0.503959	-0.304861	0.29658	0.54741	0.0693156	0.306853	0.409484	0.993695
#NUM!	0.874455	#NUM!	0.567164	3.37741	-1.59326	-0.923415	#NUM!	-0.368777	#NUM!	#NUM!	#NUM!	-0.9698	-1.88229	2.5751	-1.57918	2.27097	-1.45233	-1.4691	2.48786	-1.89809	#NUM!	-1.99285	#NUM!	-2.19052	-1.78581	-0.876487	#NUM!	-0.473956	-0.443076	-1.70366	-1.4441	1.84011	-0.953451	-0.298152	#NUM!	-1.06954	-0.451402	#NUM!	#NUM!	0.133448	0.629241	-0.520447	-2.65271	-0.896001	#NUM!
#NUM!	-0.491186	0.533618	#NUM!	-0.400892	#NUM!	-1.00511	0.0702242	-1.31964	#NUM!	-0.61744	0.547826	-0.300885	-0.361432	-0.440508	-0.873183	-0.543397	#NUM!	-1.08563	-1.2475	-0.5697	-0.79585	#NUM!	-0.357045	-1.59292	-0.971148	-0.202575	#NUM!	-0.843903	0.115472	-0.542407	-0.677621	-0.817735	-0.240497	-0.0115355	-0.651408	-0.347099	#NUM!	-0.369924	-0.790689	-0.319155	-1.10459	-0.683905	#NUM!	-0.279293	0.0308255
-0.0362397	-0.145482	-0.114515	0.41835	0.35631	-0.400538	-0.375401	-0.815903	-0.279412	-0.266157	0.309216	0.243214	-1.30451	-0.548042	-0.343692	-0.941632	0.291204	-1.02758	-1.0561	-0.422879	-0.467592	-0.635708	0.0555013	-0.852718	-1.62541	-1.2728	-1.15834	-0.935155	-1.3202	-0.925696	-0.531369	-0.452595	-0.558464	-1.22694	-0.885262	-1.22651	-0.833011	-0.708849	0.494983	-0.0885487	0.425269	-1.26799	-0.286999	-1.39817	-0.269081	-0.845623
3.19429	#NUM!	#NUM!	#NUM!	1.38206	0.919325	#NUM!	0.00702857	-0.358675	#NUM!	#NUM!	1.04409	0.58208	0.154425	0.871627	0.536964	#NUM!	-0.56754	0.607375	#NUM!	-0.432803	-1.24592	0.673095	#NUM!	-0.344033	0.0525807	0.633524	0.334589	0.0172127	#NUM!	0.364348	0.309731	0.359561	0.546077	-0.306029	#NUM!	#NUM!	0.27412	0.30818	-0.062398	#NUM!	0.318959	#NUM!	#NUM!	0.97567	#NUM!
3.0706	-0.425244	#NUM!	#NUM!	3.51654	1.60038	0.770486	#NUM!	1.38512	1.79887	0.821559	3.10836	1.6387	#NUM!	1.89136	1.0117	2.98369	1.97699	0.162105	1.72023	-0.613626	1.05403	#NUM!	0.864202	1.25339	1.1805	4.45264	1.40854	-0.807685	0.747463	1.57244	1.78036	1.27306	-0.322159	0.90053	0.907982	2.5341	1.98402	1.55249	0.851417	2.11545	-0.222204	1.0341	0.579071	1.24119	0.819322
0.484513	0.46943	0.478829	-0.0648829	0.652879	-0.196607	1.44808	0.870598	0.336501	1.89615	0.852381	0.793611	0.821585	1.17049	2.11067	0.594487	1.18459	1.95182	0.712882	0.766186	1.87853	0.322054	0.42254	1.15088	1.65041	0.748384	2.41658	0.422555	-0.677144	0.554295	1.22412	2.01771	2.03546	1.06235	-0.122341	0.891375	0.809423	1.47687	0.289827	0.883609	0.956488	0.795177	-0.0399806	0.501176	0.305316	0.246088
0.964233	0.660315	2.43887	0.878666	0.747027	0.982648	1.3426	0.50584	1.24835	0.577293	1.2188	0.537725	1.05841	-0.0110662	0.867621	0.400625	0.496488	0.611932	-0.0487942	1.09496	-0.855575	-0.0818869	0.0392214	0.630729	0.547636	-0.451963	0.348152	0.0581776	-0.081067	0.622932	1.24059	1.56644	0.119213	1.04433	-0.0797024	0.876652	0.982021	0.929199	-0.278347	0.745648	-0.215368	0.489604	-0.28404	-0.0982954	0.325762	-0.800826
0.645885	1.18804	#NUM!	3.55045	2.95893	2.79678	2.00619	#NUM!	2.6643	1.01456	#NUM!	-1.66924	0.40901	2.13429	#NUM!	#NUM!	#NUM!	#NUM!	#NUM!	#NUM!	#NUM!	#NUM!	#NUM!	#NUM!	#NUM!	#NUM!	0.0163799	#NUM!	#NUM!	1.22193	#NUM!	-0.032524	#NUM!	#NUM!	#NUM!	#NUM!	#NUM!	#NUM!	#NUM!	-1.43717	#NUM!	#NUM!	#NUM!	0.792007	#NUM!	#NUM!				+
0.746694	-0.169668	0.426045	1.48924	0.849076	0.100623	0.224014	0.393596	0.728311	0.529656	0.144106	0.941212	0.132277	0.355682	0.283931	-0.0973411	0.297679	0.440949	-0.0139266	0.59081	-0.0426443	-0.132906	0.208311	0.109079	0.432377	-0.525367	1.28353	0.00746306	-1.46723	-0.497434	0.590549	0.0863388	0.0719519	0.57145	-2.4347	-0.281906	-0.152638	0.170589	-0.727877	0.0241351	0.199139	0.389823	0.335335	0.756974	0.591062	-0.426647
-1.27235	-0.455018	-1.35693	-0.633571	-0.908659	-0.614003	0.0681657	-0.457437	-0.60526	0.252879	-0.411535	-0.00943444	-1.07307	-0.269632	-0.631058	-1.16221	-0.706729	-1.10299	-1.30012	-0.501312	-0.811389	-0.942608	-1.48052	-0.404857	-1.5877	-0.587749	-0.750607	-1.16059	0.177474	-0.217727	-0.944109	-1.03682	-0.724301	0.219892	0.500994	-0.42975	-0.525367	-1.19194	-0.441165	-0.5889	-0.649018	-1.07788	-0.279887	-0.813774	-1.57811	-0.924381
-0.0251783	-0.651316	-0.0954077	-0.286763	-0.411752	-0.773912	-0.872868	-0.325732	-0.623305	-0.442015	-0.646439	-0.318876	-0.975997	-0.524665	-0.723602	-0.986884	-1.10762	-1.14078	-0.570269	-1.34136	-1.33982	-0.957766	-0.85989	-0.975117	-0.682214	-1.03083	-0.817541	-0.703633	-1.08468	-1.7649	-0.902653	-1.01414	-1.06088	-0.655535	-0.584482	-1.08536	-0.318577	-0.738379	-0.4755	-1.48156	-1.30725	-1.09703	-1.19831	-0.941074	-1.48015	-0.974413				+
2.04635	-0.368489	#NUM!	-1.17875	0.416513	1.29276	0.628608	#NUM!	-0.0384361	#NUM!	-1.18636	#NUM!	3.33151	-1.48347	-0.68715	#NUM!	#NUM!	#NUM!	0.68067	-0.698307	-2.15075	#NUM!	-2.04619	#NUM!	#NUM!	#NUM!	#NUM!	0.981081	#NUM!	#NUM!	#NUM!	#NUM!	-1.82566	2.08326	#NUM!	#NUM!	#NUM!	#NUM!	#NUM!	-2.56348	-2.81983	#NUM!	#NUM!	#NUM!	-1.67134	#NUM!
2.11147	0.552812	0.87808	1.81944	1.72891	0.944915	0.738481	0.528615	1.25364	0.738553	0.61595	1.81667	0.828639	1.11463	0.58489	0.738626	0.42283	0.935614	0.319118	0.358602	0.584047	0.450597	0.399083	0.397182	0.657673	0.635181	0.543404	0.612968	0.459913	0.379226	0.492789	0.25758	0.465779	0.320306	0.248279	0.415923	0.611359	0.690358	0.464664	0.551628	0.59909	1.00802	0.737904	1.33654	0.973788	0.496073				+
2.05634	0.315558	2.18675	1.85595	2.00567	1.20699	2.1235	1.74754	1.70854	1.71274	2.2739	2.36821	2.48205	1.91202	2.06214	3.23067	-0.248899	2.26701	2.16211	1.04347	2.61458	1.59153	2.63909	1.25943	2.23868	0.968435	1.16566	2.42757	-0.608147	1.046	2.12683	2.62522	0.261224	1.65594	0.418466	1.48548	2.03304	2.3065	1.88651	2.4362	2.52508	2.47977	1.59453	2.97403	2.03076	1.71462
-0.978909	0.169274	-0.521954	-0.057648	0.0764629	0.0404375	-0.38637	-0.246469	0.358805	0.709623	0.530552	1.24446	0.609751	0.410121	0.347436	-0.130404	-0.0126402	0.51579	-0.00345838	0.484833	0.425889	0.241441	0.131708	0.1811	0.635203	0.74899	0.824367	0.0818988	0.582771	-0.381616	0.103488	-0.066537	0.306716	0.256528	0.566934	0.681492	0.456247	0.16196	0.0498751	0.205364	0.364905	0.293632	-0.629473	0.588523	0.152875	0.28321				+
0.962159	0.498688	0.848531	0.913896	1.15795	0.182508	0.0387175	0.155855	0.565161	-0.213005	0.480438	0.760692	0.569929	0.273204	0.204798	0.0885768	-0.288772	-0.925999	0.475916	-0.0954519	-0.373175	-0.417812	0.0289697	-0.325502	-0.120086	0.00721704	0.536106	-0.222999	-0.0496307	-0.487692	0.468611	0.12078	-0.038998	0.675466	0.633793	-0.144699	0.154137	0.212267	-0.265197	-0.459956	-0.0942361	-0.0750434	-0.131853	-0.472942	0.135217	0.392415				+
1.40042	0.273884	0.453715	0.612467	1.5396	#NUM!	0.314697	-0.747141	0.781281	#NUM!	#NUM!	#NUM!	0.0187465	0.125982	-1.77091	#NUM!	#NUM!	-1.2455	#NUM!	-1.39994	#NUM!	#NUM!	-1.61451	#NUM!	#NUM!	-2.04556	-1.8216	#NUM!	#NUM!	#NUM!	-0.779302	-0.272262	#NUM!	#NUM!	#NUM!	#NUM!	#NUM!	-2.50988	#NUM!	#NUM!	#NUM!	-1.10205	#NUM!	#NUM!	#NUM!	#NUM!				+
1.06128	0.070209	0.802939	1.11951	0.91376	0.992489	0.254651	-0.15004	0.850272	-0.0799754	0.0879633	0.737021	0.164852	0.87205	0.704206	-0.654069	-0.466444	0.203768	0.101799	-0.253263	-0.732573	-0.383055	0.0201502	0.257545	0.0951884	0.206745	0.837197	-0.186401	0.753361	-0.117296	-0.0936954	-0.0082	-0.490159	1.51775	-0.48656	0.171092	0.7361	-0.269512	-0.22033	-0.0281448	-0.0531114	-0.106006	-0.15004	0.310546	0.25744	0.321899
1.51402	0.461104	0.877227	1.23916	0.959234	0.200896	0.353395	0.0862317	0.876519	-0.268195	-0.196607	1.0701	0.488046	0.650023	-0.157561	-0.468427	-0.708761	0.0779849	-0.00518438	-0.374177	-0.757535	-0.345623	0.390529	-0.0346383	0.224014	-0.15769	-0.283566	0.319785	0.0260876	-0.159242	-0.173255	-0.599889	-0.686164	0.367397	0.149185	-0.293488	-0.211012	-0.517628	0.231972	-0.363115	0.0910027	-0.103125	0.458901	0.112619	0.163029	0.0848276				+
1.07035	-0.0285691	1.03493	0.926859	0.711346	#NUM!	0.416946	-0.276684	0.674268	0.312815	#NUM!	0.77334	-0.102053	2.56781	-0.762886	0.804678	1.00352	-0.296545	0.419063	0.118645	-0.156385	-0.663572	0.559005	#NUM!	-0.146786	-0.186627	-0.354903	-0.0116838	0.711441	-0.422448	-0.0972062	-0.0768327	#NUM!	0.480594	#NUM!	-0.171437	#NUM!	-0.0890913	#NUM!	#NUM!	#NUM!	-0.660935	0.324708	0.356499	0.779387	0.877963
1.55837	0.059495	0.768098	1.44328	1.44953	0.160685	0.556775	0.514017	0.97852	0.504162	-0.0731847	0.597083	-0.00719549	0.689264	0.299862	-0.113567	-0.580339	-0.0180643	0.489362	0.292475	0.423043	-0.613154	-0.118758	0.0311109	-0.471552	-0.0402613	0.703807	0.0342512	-0.767316	0.0331709	0.160685	-0.0851526	0.495959	0.677518	-1.12466	-0.0775164	-0.303225	0.621444	-0.385597	-0.264957	-0.524465	0.41185	-0.420833	0.162592	0.4077	-0.380784				+
2.0103	0.482062	1.9872	1.74567	1.7374	1.69628	1.32279	1.15129	1.40886	1.26385	1.43082	1.75174	0.760724	1.21632	0.986695	1.30269	0.948614	0.801355	1.00787	0.801732	1.07992	0.275734	1.0017	1.05968	0.855719	0.474773	1.03041	1.13701	0.679672	-0.25181	0.885047	1.15917	0.821712	1.29191	0.154988	0.836888	0.863415	1.04237	0.218288	0.587815	1.02865	1.50383	0.277027	0.887638	1.86472	0.946626				+
1.95106	4.7096	2.26348	3.78277	3.32813	2.30722	2.67724	2.33148	3.5567	1.19982	1.46799	2.79321	3.3978	1.61595	3.80929	1.73384	2.72042	2.26833	3.02515	2.99574	1.4369	2.09246	1.85302	2.50471	0.896281	0.25068	2.82538	1.10256	3.29124	2.06353	3.47497	1.01666	1.31498	1.38492	1.42763	2.68771	2.11929	2.20091	2.68214	2.22654	2.50684	1.88314	2.12293	1.11471	1.33891	1.56574
1.68067	0.798567	0.19135	1.68961	1.60709	0.354188	0.380052	0.641109	1.08443	0.405069	0.235926	1.46515	0.00304731	0.536294	0.668776	-0.0538064	0.167037	-0.263155	0.428527	0.292723	0.244753	-0.0881415	0.250612	0.0367922	0.0261757	-0.0657101	0.189795	0.346343	-0.130667	0.576131	0.845987	0.693038	-0.226755	0.835214	0.820413	0.16929	-0.432104	-0.375623	0.223913	-0.570074	-0.0720372	0.444592	-0.0923428	0.0656855	0.400051	0.785382				+
#NUM!	0.340843	0.537975	-0.109534	-0.00609012	0.66857	-0.471031	-0.0220482	0.760724	0.110762	0.148081	0.562133	0.411829	0.868173	0.871179	-0.00748262	1.22617	-1.19061	0.673253	0.38163	-1.51273	1.22364	0.710048	-0.465672	0.90053	0.137664	0.692875	-0.297602	#NUM!	#NUM!	-0.439889	0.379993	0.421477	#NUM!	0.823652	-0.824483	0.812967	-0.307895	0.10417	-0.195573	1.94503	1.30415	0.0849152	0.652363	-0.612677	-1.28607
1.69031	0.0548119	0.451771	1.99154	1.44136	1.01377	0.75047	1.49139	1.22783	1.51441	0.568345	1.88731	1.2133	0.762852	0.742603	1.28799	0.324347	1.45997	0.668295	0.716576	0.344337	0.0151846	0.264703	1.31969	1.09459	0.0239004	0.191557	1.23565	0.446109	0.613785	1.12523	1.44804	1.09191	1.20237	0.0575868	1.09619	0.666691	1.22428	0.626357	-0.10916	0.979089	0.134227	0.312294	1.98531	0.464931	0.649335
5.27076	6.34896	4.10415	5.89299	5.26557	4.45233	4.67798	3.78791	4.85154	3.83169	2.37535	4.79379	4.28785	4.51837	4.18805	3.8106	3.52531	3.48662	3.77122	4.24395	3.35937	4.04551	3.99868	3.00127	3.51223	4.45745	3.81809	2.99819	4.05431	4.11057	4.68918	4.24146	3.29577	2.32431	3.70862	3.5516	3.98256	3.93664	3.56865	3.78789	3.84873	3.52952	4.23067	2.41872	2.98497	2.10032				+
-0.494294	-1.17887	-0.343823	-0.523462	-0.678342	-0.657366	-1.38466	-1.88596	-0.549423	-1.12148	-0.323197	-0.0526892	-0.0932897	0.223475	-0.977023	-2.58186	0.0217604	0.133448	-1.42514	-0.936742	-1.43749	-1.10474	-0.470198	-0.348572	0.0652495	-0.422879	-1.2584	-0.33869	-0.852239	-0.974015	0.0938175	-1.43808	-1.60117	-0.850559	-1.15432	0.265327	-0.820649	-0.914871	-0.941632	-1.68823	-0.367147	-0.14785	-1.3883	0.801935	-0.485934	-1.09255
0.57317	0.984445	1.42482	0.0473533	0.817155	1.28177	1.70736	2.12092	1.45399	2.627	0.393008	-0.260144	1.92846	-0.241596	1.93181	-0.266277	0.170053	0.343311	-0.28155	1.08088	1.24914	-0.673556	0.614227	0.911994	-0.136716	-0.605968	2.75088	1.54905	-0.772646	0.738385	0.988275	2.93954	1.79631	1.72891	1.32713	-0.340619	1.45324	2.92391	0.248433	-0.400756	0.697804	0.0967	1.2768	-0.697872	0.0217458	0.706648
0.317968	2.45475	#NUM!	#NUM!	#NUM!	-0.188021	#NUM!	#NUM!	1.40293	1.12778	1.40495	0.0464489	-0.662023	-0.622743	0.250594	-0.450697	-0.368018	#NUM!	1.02753	0.480208	0.669419	0.526743	0.482006	#NUM!	0.129166	0.204717	0.301959	0.215577	0.597353	0.143479	0.212797	-0.260435	#NUM!	-0.554557	0.0349287	-1.14893	-0.788352	-0.939527	-1.04112	0.138045	-1.06774	0.414545	-0.311271	-0.359763	-0.0601663	0.0885324
5.51614	7.03268	3.60126	5.92893	3.21571	5.34684	4.1823	2.73063	4.64617	4.46012	5.28743	4.06643	3.97819	4.59033	3.43428	2.70003	3.81813	3.28391	2.63299	4.66999	3.5974	3.81054	4.72109	4.76985	2.81655	3.0619	3.7715	3.09993	3.75102	3.9677	4.7152	3.86836	3.77916	5.23955	4.14543	4.56126	4.81665	3.57537	3.484	3.29039	3.95657	3.84186	5.54389	3.73468	4.524	4.45056
-0.778965	1.10281	0.900131	#NUM!	1.33283	2.09869	1.2348	1.10226	0.98054	1.93192	#NUM!	#NUM!	2.01339	#NUM!	0.638254	#NUM!	-0.329642	-1.36905	1.4155	3.79989	-0.368824	4.20548	-0.0936224	1.37269	0.400549	-0.755877	#NUM!	2.55975	1.59107	#NUM!	0.114613	0.230888	#NUM!	#NUM!	0.43735	#NUM!	#NUM!	#NUM!	0.953383	#NUM!	1.34621	#NUM!	#NUM!	#NUM!	-0.143524	#NUM!
1.27195	0.405241	1.50746	2.09832	1.6858	0.53598	0.856685	1.01745	1.17622	-0.692249	0.19314	2.08924	0.670291	0.147729	0.0305013	-0.393306	-0.1956	0.448863	-0.464564	0.500463	0.895154	-0.204642	-0.093425	0.111446	0.0358306	0.214106	0.548333	0.0802871	-0.0406811	0.849544	-0.779638	0.648575	0.669969	-0.840483	-0.357271	0.660406	0.252552	0.0913869	-0.0802148	-0.686702	-0.569199	-0.276942	-0.334225	0.644985	-0.0330137	-0.0724756				+
#NUM!	-1.25139	0.00707212	#NUM!	#NUM!	#NUM!	#NUM!	#NUM!	-0.489646	#NUM!	-1.86963	#NUM!	#NUM!	-2.41612	-1.44644	-1.76124	-2.18146	-2.21524	-1.01643	-1.59197	-1.89299	-0.569102	-2.61822	#NUM!	-2.2085	-1.44848	-1.89631	-0.456596	-0.23842	-0.311968	-2.11972	-1.76197	-1.92212	#NUM!	-0.564817	-2.29328	-1.01898	-2.35627	-1.24318	-2.61767	-2.82849	-1.96905	-1.61009	-2.45499	#NUM!	-1.63385				+
0.998525	-2.59378	#NUM!	#NUM!	-0.106616	#NUM!	#NUM!	-0.452806	0.282404	#NUM!	#NUM!	-0.0772759	0.182246	-0.0278618	#NUM!	-0.688494	-0.461843	-0.550254	-0.476019	-0.246834	-0.52652	-0.717965	-0.399116	#NUM!	-0.821465	-0.31933	-0.736648	-1.22964	#NUM!	#NUM!	-0.980932	-0.43478	-0.52095	#NUM!	#NUM!	#NUM!	-0.19131	-0.704783	-0.459851	-0.0787465	#NUM!	-1.12118	#NUM!	-0.0416719	-0.0478175	0.0282781
1.03685	-0.309525	#NUM!	0.536922	0.460945	0.599637	0.312366	-0.263395	0.338305	-0.53082	0.0322117	0.091993	0.180266	-0.351967	0.166001	0.433117	0.430509	-0.269991	-0.262313	-0.858538	-1.12677	-0.757279	-0.116232	0.186984	-0.705137	-1.76825	-2.14499	0.122161	-1.53701	-0.370834	-0.225398	0.125054	0.632562	-0.0639171	-0.734048	-0.673554	-0.120086	-1.3003	-0.301588	-1.05311	-0.329742	-0.343446	0.0094953	-0.0829729	0.510909	-0.787553
0.375118	0.0277632	0.602852	0.483743	0.555821	1.27704	0.411368	0.582771	0.59018	1.1372	0.85658	0.533618	0.506804	0.404229	0.306734	0.127904	1.94742	0.902389	-0.567059	0.571472	-1.42336	0.220009	-0.432425	0.0565512	0.812486	0.342616	-0.733181	0.757761	-0.376402	0.559154	0.828793	0.265605	0.205214	-0.361207	-0.0321009	0.234839	0.924426	0.627806	0.324202	0.684457	1.21514	-0.484207	0.210346	0.0332344	0.382261	0.190493
1.81853	0.505369	1.12604	2.41827	1.78732	0.924289	1.04421	0.988877	1.08003	0.746882	0.598195	1.63178	0.848921	0.943417	0.856816	0.756185	0.679227	0.761286	0.753507	0.144935	-0.081476	-0.132116	-0.00129789	0.814692	0.159299	0.402664	2.2567	0.584307	1.0206	0.668111	0.536482	0.717548	-0.0247452	1.15018	0.602745	0.390661	0.495166	1.10175	-0.0846086	0.248639	0.434383	0.625993	0.950509	0.796887	0.847744	0.162422				+
1.03705	0.173612	1.45702	2.29931	2.02011	1.32681	1.3305	1.50385	1.70411	0.805686	#NUM!	2.13278	1.05736	1.2344	0.158526	0.146595	0.708821	0.589898	0.0211747	0.751781	0.477583	1.06504	1.44363	0.868413	0.814159	1.12328	0.0769773	1.1347	-0.708761	0.382382	0.349291	0.818656	1.21712	#NUM!	0.471229	0.815123	0.278601	0.491085	0.229129	0.325594	#NUM!	0.819173	-0.253142	0.939132	1.13345	0.686116				+
#NUM!	0.49076	-1.12922	2.49875	1.2683	1.2183	0.789661	0.310683	1.45613	-0.0699771	-0.791178	1.6487	1.1399	1.34894	0.775367	0.120326	0.747996	0.637267	0.652629	0.713284	-0.766892	0.0490688	-0.286763	0.0872443	0.597605	0.299791	0.415634	-1.12856	0.992805	0.376152	0.344373	0.63895	0.722397	0.0210723	-0.0848807	0.548522	0.556839	0.529135	-0.00158601	0.0419963	0.913624	0.858216	0.660406	1.3818	#NUM!	-0.937796
1.05601	0.0821024	0.392584	#NUM!	0.958953	1.97989	-0.545672	0.447957	0.129765	0.975567	1.7051	1.37437	1.63886	-0.0333836	1.45001	0.664974	1.97007	-1.02807	1.65681	1.43913	1.74652	1.2964	1.61745	-0.482126	-0.594122	2.36349	0.774799	0.751845	-0.335483	0.686225	0.68571	1.33392	1.20779	1.19373	0.0597188	1.76994	0.329305	#NUM!	0.561579	1.22304	0.492054	2.06112	-0.613697	1.34111	1.06534	0.591538
1.41317	0.0719815	#NUM!	0.783291	#NUM!	1.06236	2.26355	#NUM!	0.781628	#NUM!	0.361962	1.51317	0.443401	0.537194	0.0675686	-0.257414	#NUM!	-0.150949	-0.371949	0.172768	-0.150212	-0.357608	0.471209	-0.241962	-0.935761	0.1121	-1.03506	2.59562	-0.0569996	#NUM!	0.260186	0.105787	-0.067914	0.658447	-0.53108	#NUM!	0.292528	-0.210264	#NUM!	-1.17856	1.79436	1.4938	#NUM!	0.149889	#NUM!	#NUM!
1.41307	0.050607	#NUM!	1.38896	1.91615	1.50824	1.11475	1.09191	1.99355	0.896474	0.371758	1.27954	0.376302	1.30982	1.52486	0.428197	1.34022	0.753799	1.18475	1.00729	0.205081	0.548776	1.10693	-0.0764222	1.3954	0.106451	0.485236	0.659426	-0.917852	-0.356369	0.566528	0.749111	1.30979	0.13768	0.250389	0.234652	0.777171	0.341391	0.314356	0.89112	1.24352	1.08464	0.965249	1.22939	0.563832	-0.0282595
#NUM!	#NUM!	#NUM!	-0.469782	-0.5431	-0.154194	-0.101914	-0.203098	#NUM!	-0.0574155	1.31007	#NUM!	-0.0565835	-0.52095	0.827128	#NUM!	0.765033	#NUM!	-0.0308304	0.690622	-0.492622	-0.545375	-1.38167	#NUM!	-0.56774	-0.692606	#NUM!	#NUM!	-0.0709938	-0.33674	-0.650755	#NUM!	0.395933	0.559151	-1.85988	0.644427	0.514874	-0.529271	-0.546167	0.74384	-0.0601858	-0.0452772	-0.43328	#NUM!	#NUM!	#NUM!
1.45553	-0.00863037	0.628488	1.05811	1.47121	0.518908	0.131819	0.30986	0.653401	0.233888	0.389319	1.08526	0.495349	0.341025	0.30668	0.646632	0.471109	0.491308	0.24366	-0.259544	-0.159888	0.04989	0.557858	0.199852	-0.0164963	-0.0243196	-0.132643	0.383891	-0.561204	-0.522357	0.102899	0.315917	0.0822704	-0.136716	-0.419431	-0.681764	-0.24245	1.0028	0.285266	-0.695103	0.426839	0.340193	0.364088	0.991152	0.309553	0.229337
-0.637196	-0.808509	-1.61518	-0.673918	-0.794021	-1.57061	-1.93817	-1.76549	-1.49897	-1.88065	-2.14945	-1.26314	-2.35854	-1.77391	-1.86164	-2.35814	-2.79021	-2.40801	-2.279	-2.3983	-2.64752	-2.18005	-2.4232	-2.34341	-2.3251	-2.27146	-2.00177	-1.74504	-1.66184	-1.60036	-2.24613	-2.52574	-2.69855	-2.70279	-1.4143	-2.39229	-2.72467	-1.1354	-1.67564	-2.4143	-1.90781	-2.57202	-1.6845	-2.64612	-2.64491	-2.57343				+
#NUM!	#NUM!	#NUM!	#NUM!	0.675302	#NUM!	#NUM!	#NUM!	0.218833	#NUM!	0.357842	#NUM!	0.290921	-1.48285	1.77843	#NUM!	1.06091	-2.89829	#NUM!	1.03496	-0.187641	0.335044	-2.06601	0.100036	-2.26115	#NUM!	-1.61113	-1.44864	#NUM!	#NUM!	-0.51339	-0.0339339	#NUM!	#NUM!	#NUM!	#NUM!	#NUM!	#NUM!	0.12915	0.180021	#NUM!	-0.360982	#NUM!	-1.63877	#NUM!	#NUM!
1.04562	-0.0122111	-0.124273	1.22415	0.508834	-0.100036	-0.638954	-0.342397	0.257563	-0.426104	-0.402831	0.914869	-0.218099	-0.0859685	-0.0912597	-0.593688	-0.866156	-0.184852	-0.821057	-1.30089	0.417675	0.453399	-0.937947	-0.516015	0.276188	0.503957	-0.290188	0.125089	0.203635	0.501239	-0.710966	-0.821547	-0.328377	-0.939377	-0.301119	-0.534161	-0.909197	-0.582511	0.0237097	-0.400756	-0.571329	-1.03463	-0.909658	-0.375675	-0.573425	-0.627033
0.360913	0.674015	1.92648	1.2855	1.02377	1.07175	1.36714	-0.735609	1.18971	-0.604194	0.531823	0.242274	1.92057	-0.434932	-0.157173	0.682835	-0.128425	-0.959251	-0.458067	-0.258338	-0.946282	0.0273367	1.41139	0.400758	0.3876	-0.904195	#NUM!	0.520081	-0.638398	-1.02722	-0.0469799	-0.166133	-0.265437	0.280352	#NUM!	-0.267116	-0.478713	0.366101	0.356347	-0.330673	#NUM!	-0.307161	0.464206	-1.65757	1.36022	0.161724				+
#NUM!	#NUM!	-0.0752585	#NUM!	#NUM!	#NUM!	#NUM!	#NUM!	-0.845467	-0.195593	2.24017	-0.151599	#NUM!	#NUM!	#NUM!	0.0894515	0.23511	#NUM!	0.0165412	0.327498	#NUM!	#NUM!	#NUM!	#NUM!	#NUM!	#NUM!	#NUM!	-0.794437	1.45162	-0.131853	#NUM!	#NUM!	0.205996	#NUM!	0.885073	1.2667	-0.125444	#NUM!	0.267062	0.567682	-0.553754	-0.055134	-0.382354	-0.105276	-0.634332	-0.0992369
0.456636	-0.0190613	0.56767	1.53604	0.881374	0.144808	-0.105384	-0.00673109	0.651065	-0.617528	#NUM!	0.829438	-0.00791302	0.223677	0.104217	-0.347892	-0.727289	-0.216486	0.432571	-0.396159	-0.36793	-0.00115371	-0.132906	-0.177089	-0.854075	-0.848398	0.331391	0.0573234	-0.405666	-0.941557	-0.619366	-0.625551	-0.597412	#NUM!	0.435105	-0.532879	0.0838903	-0.924556	0.142927	-0.691534	-0.602221	-0.850384	-0.802949	0.246675	0.149942	0.608394				+
1.13778	0.0571815	-0.125116	0.627939	0.990022	0.257908	0.0315774	0.494942	0.550148	0.841069	1.148	1.23494	0.65699	0.658629	0.367546	0.776751	0.830819	0.789586	0.554697	0.577229	-0.015212	0.384602	0.177327	0.729196	0.374038	0.346371	0.51562	0.588609	0.233227	0.179074	0.185622	-0.0588013	-0.0610158	1.02462	-0.370611	0.91463	0.0259701	0.402931	0.614956	-0.797096	0.855144	0.952774	0.600862	1.23929	1.06856	0.768552
#NUM!	0.0903728	#NUM!	0.39451	#NUM!	0.455871	-0.199058	0.588227	0.182033	0.664585	0.344355	#NUM!	0.11749	0.367159	0.184425	0.107182	-0.0958569	-0.442758	0.0555662	0.0210137	0.0666993	0.279459	0.161395	-0.0514036	0.600337	0.0837374	#NUM!	#NUM!	#NUM!	#NUM!	0.215211	#NUM!	0.257011	#NUM!	0.0202234	#NUM!	-0.944019	0.487873	-0.344147	-0.40237	0.426222	0.468931	#NUM!	#NUM!	#NUM!	0.52264
0.482086	0.0834385	-0.626764	0.594443	0.142974	-0.121281	-0.342896	0.0532243	0.0120143	-0.785174	-0.599508	-0.322432	-0.212507	#NUM!	0.0122717	-0.154024	-0.409147	0.141892	-0.300856	-0.241474	-0.335369	-0.312723	-0.106616	-0.538564	-0.0607391	-0.286763	-0.00733906	-1.81098	-0.220701	-0.715527	0.527242	-0.243547	-0.973795	-0.403567	-1.24242	-0.250971	-1.38797	-0.365926	-0.710525	-1.07732	-0.35802	-0.106427	-0.289716	-1.94461	-1.90258	-2.44266
2.22497	0.39424	1.05019	1.79416	1.58005	0.644893	0.248211	0.124031	0.836424	0.3138	-0.715542	0.952537	0.20312	0.368961	0.260567	0.855249	-1.31522	-0.489543	0.59194	-0.366588	-0.47892	-0.404031	0.0637258	0.604038	-0.0507454	-0.150949	1.03478	0.249944	-0.80892	-0.403486	0.0337467	-0.113967	0.268851	-0.0798389	0.238527	-1.39028	-0.45586	0.565332	0.00177561	-0.273098	-0.440846	-0.92742	-0.416732	-0.060032	0.0388982	0.405572				+
#NUM!	#NUM!	0.869623	#NUM!	0.359379	#NUM!	#NUM!	0.837441	#NUM!	#NUM!	#NUM!	-0.399116	0.54856	0.988791	0.300608	0.848222	#NUM!	#NUM!	#NUM!	-0.709996	0.841301	0.709862	1.08051	#NUM!	#NUM!	-0.175916	#NUM!	0.870862	#NUM!	#NUM!	#NUM!	#NUM!	0.067198	#NUM!	#NUM!	#NUM!	#NUM!	#NUM!	#NUM!	#NUM!	0.422733	#NUM!	#NUM!	#NUM!	0.187865	0.878215
0.329048	#NUM!	-0.280244	0.357939	0.298243	#NUM!	-0.429643	1.70106	#NUM!	#NUM!	#NUM!	0.245492	-0.0313984	-0.470094	0.730799	-0.618172	-1.07128	#NUM!	1.46749	-0.289126	0.145526	#NUM!	-0.696261	-0.817132	-1.14578	-0.91178	1.96274	-0.694212	-1.18117	-0.720716	-0.848718	1.87687	0.405585	#NUM!	-0.255924	#NUM!	-0.27786	#NUM!	#NUM!	-1.38952	#NUM!	#NUM!	#NUM!	-0.839769	#NUM!	-0.513873
#NUM!	0.174328	0.122256	1.86691	-1.23983	#NUM!	1.13937	-1.46451	#NUM!	#NUM!	#NUM!	#NUM!	0.168317	-0.130931	-0.452657	#NUM!	0.0902499	-0.390668	-0.46069	-0.0370016	-0.974823	-0.473527	-1.34238	#NUM!	-0.858936	-1.06164	-0.446786	#NUM!	#NUM!	#NUM!	-1.07854	0.015695	-0.656908	#NUM!	-2.20063	#NUM!	#NUM!	-0.603122	#NUM!	#NUM!	#NUM!	0.460621	0.547194	-2.53503	-0.317961	-0.289952
0.549936	0.416751	0.0881515	0.346096	0.260273	-0.618239	-0.47415	-0.514501	-0.0137839	0.142624	-0.504976	0.16537	-0.78266	-0.192321	-0.551196	-0.104068	-1.05401	-1.17811	0.112319	-0.635429	-0.277866	-0.372395	-0.965323	-0.587173	-0.429857	-0.779302	-0.971884	-0.846089	-0.99675	0.0392956	-0.92486	-1.04292	-0.330558	-1.10735	-0.217603	-1.22021	-0.86758	0.179172	-0.372172	-0.759071	-0.847356	-0.997365	-0.36614	-0.508345	-0.925544	-0.248737				+
1.85585	2.2567	#NUM!	1.46128	2.84996	2.12803	2.46873	1.89282	2.67153	3.05026	0.960805	0.961135	2.48277	0.929501	3.21116	0.620882	1.17436	2.02198	2.59693	2.40369	0.224317	0.377318	1.87864	1.96229	1.12221	0.481868	3.2492	3.04292	0.0754896	2.12727	2.28336	3.94548	0.47905	2.86092	0.547257	-0.422039	1.89486	3.51446	1.9737	1.51478	-0.12677	1.15665	1.70727	-0.0358082	2.11437	2.47209
-0.137676	0.297041	1.39326	0.230313	0.627516	1.50545	1.64584	1.1291	1.26171	1.08403	1.98245	0.658226	1.57656	2.04746	0.858463	0.733291	0.918279	1.86171	#NUM!	1.3437	0.840629	2.18633	0.941032	1.09881	1.23284	1.7616	-0.270828	-0.980139	-0.921589	0.747476	1.38387	0.906386	0.970187	1.78071	-0.0754641	2.09043	1.67448	0.928814	1.09724	2.03759	1.6453	1.52965	2.14874	0.968029	1.06243	-0.101112
#NUM!	0.521588	#NUM!	0.501116	#NUM!	#NUM!	#NUM!	1.19166	0.362232	1.48961	#NUM!	#NUM!	0.392364	0.906223	0.611601	1.83965	-0.0476779	1.20503	0.552241	0.0482192	1.75219	0.212216	0.845469	0.370545	0.529677	0.755825	1.55911	#NUM!	#NUM!	-0.343578	0.62251	0.867718	1.34688	#NUM!	-0.343692	-0.151339	1.26404	1.035	0.326823	#NUM!	0.142656	#NUM!	0.409566	#NUM!	0.0443012	0.053329
4.32655	5.80108	5.12483	4.06961	5.72234	4.21087	3.32975	4.7355	5.79786	3.41843	3.62428	4.64576	4.13936	5.40458	5.45173	4.61359	4.6381	4.22499	4.67278	5.56668	4.57625	5.37422	4.98782	3.96601	4.78611	4.96867	3.8922	3.63262	3.70067	3.75399	5.42043	3.78588	3.69483	3.16631	3.40837	3.70454	4.37857	4.59321	4.24764	3.66799	2.68585	3.09668	3.61331	2.8829	3.69038	3.83313			+
1.08039	-0.0723116	0.908559	0.794708	0.39741	0.350798	0.00527548	-0.195726	0.220513	-0.527271	0.371236	0.47163	0.296155	0.0210868	-0.299948	-0.13606	0.00121239	-0.229096	-0.677892	-0.499782	-0.0398403	-0.640436	-0.225028	-0.00662125	-0.564134	-0.472072	-0.747774	0.227926	-0.00144204	-1.20902	-0.288772	-0.297602	-0.23842	-0.403268	-0.451435	-0.325386	-0.449429	-0.109294	-0.27262	-1.0285	-0.631151	0.529076	-0.139339	0.095709	0.0601206	0.263388				+
0.633546	-0.419862	1.10493	0.10684	0.524194	-0.0856966	0.243062	#NUM!	0.223273	#NUM!	-0.00288247	0.471	-0.0560286	-1.16053	-0.291368	-0.849199	-0.0787465	-0.61813	-1.57075	-0.454492	-3.37675	-1.41478	0.379095	-0.00374607	-0.181166	-0.663663	-0.689478	-0.578086	-0.303911	-0.134221	-0.389677	-0.53822	-0.858458	0.0324407	0.332571	-0.422879	-0.614474	-1.07813	-1.08379	0.126675	-1.43525	0.211221	-0.244271	-0.446605	0.443529	-0.377451
1.64363	0.175175	2.11373	1.05625	1.58472	1.98309	0.873318	#NUM!	1.80143	#NUM!	2.15624	1.62031	1.15589	1.95724	-0.775683	-0.508327	1.7238	-0.935893	0.372393	3.56856	-1.09936	-2.5877	1.975	1.56815	2.59588	3.09604	-0.740194	0.507357	#NUM!	#NUM!	2.62442	0.661798	-0.337426	2.33301	#NUM!	2.68103	1.21073	-1.092	-0.762306	-0.712528	-0.524766	1.61043	-0.8118	1.35692	1.58185	1.29254
1.34793	-0.58635	0.577321	0.825721	0.673371	0.303312	0.0128102	0.122004	0.808084	0.307829	-0.293959	1.18237	0.277621	0.23226	-0.127897	0.503282	-0.387032	0.0704665	-0.204642	-0.0817487	-0.293184	0.320414	0.22398	-0.00115371	-0.329985	-0.184725	-0.0550568	-0.0750644	0.307876	-0.103531	-0.282855	-0.108625	-0.207268	0.553523	-1.00971	0.0109918	-0.111966	-0.162468	-0.540127	-0.0289935	-0.528671	0.112841	-0.24306	-0.0919942	0.299677	0.225146
1.63173	0.0994945	0.699491	1.30768	1.67503	0.65136	0.769772	0.829485	0.664677	0.732932	0.146755	1.36854	0.36803	0.51678	0.303436	1.00584	0.49287	-0.147697	0.87917	-0.0127833	-0.205643	-0.175684	0.480418	0.389319	0.0426203	-0.015212	0.33248	0.266196	-0.543595	-0.253747	0.159041	0.0187172	-0.301002	0.35369	0.168058	-0.0877344	-0.209391	0.719067	0.425714	-0.409364	0.44906	0.707326	0.592397	0.653462	0.624354	0.801912				+
0.980706	0.16795	#NUM!	0.613841	1.18044	#NUM!	1.48181	1.89588	0.261606	0.414498	0.112631	1.36144	1.11226	0.783142	1.2708	0.131511	0.74635	0.585128	0.765008	-0.0504102	0.990658	0.315504	0.614735	1.41708	0.251322	0.197881	1.83239	1.48621	0.0757024	-0.188494	0.921445	1.36917	0.277097	0.702844	0.116676	0.732016	0.510108	1.74831	0.530614	0.278059	-0.214326	0.208443	1.11904	#NUM!	-1.16371	0.0515289
-0.406221	#NUM!	-0.118443	#NUM!	#NUM!	#NUM!	#NUM!	#NUM!	#NUM!	#NUM!	-0.398131	-0.236183	-0.345964	-1.62415	-1.70673	-1.76069	-1.56876	-2.31444	-1.97634	-0.580628	-2.53772	-0.028852	-2.21086	-0.955938	-1.28451	-2.33457	-2.32025	-0.72806	#NUM!	#NUM!	-1.71392	-2.35777	-0.678162	#NUM!	#NUM!	#NUM!	-1.34016	-0.352871	-0.0764222	#NUM!	#NUM!	0.431112	#NUM!	-1.00514	-1.25715	-1.9179
0.321936	0.334334	-1.38567	0.824878	1.43035	-0.502025	-0.59684	0.153094	1.08476	-0.143524	-0.405666	1.25885	0.174475	0.442007	0.258995	0.300857	-0.167486	-0.252295	0.175436	0.452471	-0.362105	0.448587	0.574562	0.0578571	0.0771019	0.0543773	-0.189919	-0.25125	-0.52647	-0.638398	-0.20364	-0.0398403	-0.848077	-0.18574	-0.486251	0.363642	-0.40294	-0.309525	-0.0801119	-0.376846	-0.189287	-0.185284	-0.00360232	0.214737	0.297409	0.332201
1.46432	0.426218	0.980545	1.10299	0.967335	0.530656	0.176772	-0.0790197	0.642549	-0.402176	-0.147046	0.821301	0.219841	0.124126	0.125274	0.0181327	-0.0892269	-0.0927488	-0.322851	-0.419323	0.223862	-0.485221	-0.196985	0.0284399	-0.361207	-0.308244	-0.433707	-0.279979	0.0277926	-0.786262	-0.264717	-0.0776532	-0.181548	-0.585828	0.136759	0.00122684	-0.445409	-0.161823	-0.482745	-0.978781	-0.158983	0.221722	0.0907108	-0.157144	-0.191968	0.0376664				+
1.8078	-0.444991	1.03056	0.494638	0.221977	1.32659	0.569115	0.741083	0.547236	1.26413	1.26241	1.01267	0.523629	0.249661	0.446659	1.66575	-0.0657101	-0.316725	0.632607	-0.015212	0.615823	0.0835539	0.367248	0.432532	0.383322	0.0248981	-0.652968	0.404845	0.436119	-0.253895	0.159219	0.965221	1.36405	0.142592	-0.251083	-0.394206	1.49082	1.73937	0.158381	1.18629	1.10967	0.650141	1.4667	0.13072	0.525992	-0.0943059
3.10175	6.8809	2.68968	2.57785	3.99475	4.00136	3.80704	3.14229	4.57386	2.67927	3.57653	3.73603	2.98484	4.17256	4.61525	4.65029	3.14867	2.65854	4.37515	4.20572	3.89935	3.88462	4.83317	3.7926	3.52226	4.47782	3.3475	3.69549	3.82349	1.93038	4.12434	2.11685	2.83877	2.21926	1.8469	2.23162	3.59579	4.18608	3.85271	3.16457	3.04036	1.67274	3.04359	2.78542	2.4297	2.57047			+
2.24283	4.00537	1.32063	2.21954	3.45683	#NUM!	1.93875	-0.257252	2.15766	#NUM!	0.623087	1.32446	1.11882	3.17106	2.3764	1.67678	-0.0647449	2.42718	1.17596	1.95898	1.5649	0.780463	3.27021	0.320035	1.5911	2.65717	2.67678	-2.08473	1.64543	0.342195	2.55393	2.61538	1.24448	0.810814	0.168966	-0.305212	1.63505	2.22783	0.332738	0.316869	0.979487	-0.341645	2.25517	-1.84614	-1.96994	-0.107286
-0.111989	-0.625551	-0.0359704	0.0480244	-0.172487	#NUM!	#NUM!	-1.06447	-0.782502	0.170313	#NUM!	-0.401092	-0.973354	-0.577924	-0.0460021	-0.518334	0.349576	-1.94864	-0.501189	-1.56057	-1.61301	-1.44837	-0.992333	-0.942052	-1.17473	-1.31104	-0.450802	-0.442498	#NUM!	-1.26616	-0.848157	-0.878137	-0.664938	-0.33948	0.356605	#NUM!	-1.15381	-1.18783	-0.334568	#NUM!	0.733747	-0.785909	-1.15192	-0.286017	-1.48267	-0.323617
#NUM!	-0.229588	-10.7657	-0.0521377	0.0558462	-0.650673	#NUM!	0.23783	-0.536749	#NUM!	-0.239031	1.14124	-0.724202	-0.773574	-0.613154	-0.975924	-0.429857	-0.207478	-0.450485	-0.772055	-0.478862	-0.413052	0.605049	-0.86584	-0.586693	0.736677	0.519032	-11.6532	-0.865998	0.9258	-0.837701	-1.14958	-0.457542	-0.0669503	-0.553262	2.07668	1.30875	-0.986103	-1.15614	-0.731371	-0.570171	0.919961	-0.0153967	#NUM!	1.92782	#NUM!
#NUM!	-0.176887	#NUM!	#NUM!	-0.978791	-0.648682	#NUM!	-0.963548	-0.747602	0.975976	-0.0104603	#NUM!	-0.756868	1.52841	-0.673466	-0.0803989	-0.960215	-0.366252	#NUM!	-0.811062	-0.257289	-0.686523	0.458346	#NUM!	0.336501	-0.630312	0.191755	#NUM!	-0.363339	-0.508819	-0.782409	#NUM!	0.0174609	-0.339499	0.245181	#NUM!	-0.808838	#NUM!	-0.00705191	-0.827738	-0.210638	#NUM!	0.033348	#NUM!	4.96004	#NUM!
1.34032	0.640164	1.84415	1.4829	2.00723	2.07619	1.51375	1.40744	1.62469	0.499259	1.6669	1.39084	2.30351	2.15579	1.99942	1.8097	1.7619	1.87366	2.70991	1.34957	1.15123	1.88305	1.61048	0.923167	1.9568	1.197	2.54221	1.19189	-0.546875	0.142449	2.05355	2.28504	1.05655	1.91273	0.432104	-0.531569	1.43035	1.12986	0.686893	0.756867	1.43242	1.65711	2.51911	0.737434	1.84202	0.435105
#NUM!	-0.778209	#NUM!	-0.00519244	0.356847	0.628898	1.17374	0.669281	-0.10809	1.62083	-1.01135	#NUM!	#NUM!	#NUM!	#NUM!	#NUM!	#NUM!	#NUM!	#NUM!	#NUM!	-1.47757	#NUM!	-1.68757	#NUM!	-2.35456	-0.131194	#NUM!	#NUM!	1.20873	#NUM!	#NUM!	-2.07957	#NUM!	1.34439	1.3924	1.56653	#NUM!	#NUM!	#NUM!	0.664183	#NUM!	1.06073	#NUM!	#NUM!	#NUM!	#NUM!
-0.483245	-0.519039	0.1443	-0.748976	-0.0862914	#NUM!	-0.925544	-0.943509	-0.683113	1.27143	-0.823179	-0.447498	-0.202637	0.0336286	-0.539432	-0.646716	-0.193355	0.490452	-2.58335	-0.977438	-0.99098	#NUM!	-0.717912	#NUM!	-0.452912	-0.914947	-1.60379	-0.402594	0.0659289	#NUM!	-0.663324	0.441321	-0.268315	-0.811224	0.389246	#NUM!	-0.527891	-1.28066	-0.277271	-0.539417	-0.170884	-0.481402	0.251713	0.129116	-0.135031	-0.403238
2.07387	0.373626	1.09364	1.69792	1.82077	0.823116	0.877049	0.631198	1.30961	0.545972	0.236452	1.73952	1.12677	0.605486	0.910312	0.502321	0.428216	0.273378	1.22031	0.605705	0.192447	0.464823	0.381235	0.928429	0.257218	0.511896	0.982363	1.50249	0.785651	-0.49334	0.805509	0.0718457	0.0845021	1.15457	-0.0635029	0.763318	0.347601	0.757111	0.579103	-0.235605	-0.0870554	0.677673	0.401044	0.604006	1.03312	0.981524
1.76812	0.993953	0.288997	2.67323	2.50291	0.906751	-1.09248	1.58441	2.45759	0.963166	-0.00211701	2.12467	0.510413	2.02926	#NUM!	1.51986	0.98299	0.7792	#NUM!	0.977156	0.491896	0.223959	0.438386	#NUM!	0.651201	0.946666	0.800626	0.860689	-0.359586	0.480802	0.886966	0.44243	0.892506	1.48157	-0.80228	-0.188781	-0.230572	0.474256	0.529073	1.15801	0.229924	0.202213	0.133237	0.509743	1.15292	0.0223819
4.43473	4.73328	3.03968	5.92796	5.35278	4.53687	4.6589	5.38691	2.26958	4.02458	4.78651	5.98865	4.5747	3.43105	4.66749	3.23419	5.0291	2.81451	3.90864	4.30255	5.70696	4.22332	4.75026	5.04936	3.62561	4.2437	4.13774	3.52553	4.74124	4.70005	4.93929	2.78588	4.10862	4.56706	3.91204	4.85183	3.65535	4.10877	4.21636	4.96605	4.65236	5.8954	4.76764	3.7605	3.00064	3.516
-0.281509	0.0189727	0.301248	#NUM!	-1.63789	#NUM!	#NUM!	-2.25275	#NUM!	#NUM!	#NUM!	#NUM!	-1.36793	-1.69551	-1.46388	-4.71929	0.18797	-0.547746	#NUM!	0.342232	-2.55981	-1.19067	-3.16487	-1.02751	-1.54691	-2.12178	#NUM!	#NUM!	#NUM!	-1.27757	-1.70567	#NUM!	-1.87511	-2.05426	-0.156885	#NUM!	-1.80488	#NUM!	-1.51122	#NUM!	-1.47176	#NUM!	#NUM!	#NUM!	-1.42281	#NUM!
2.02116	#NUM!	1.67337	#NUM!	2.15727	3.09222	2.44827	3.00418	#NUM!	1.42701	2.3658	1.93533	0.398846	2.3105	#NUM!	2.04281	2.18377	#NUM!	2.6765	1.54911	1.39123	#NUM!	0.738066	#NUM!	#NUM!	-0.492315	1.59076	1.98993	#NUM!	1.55419	1.20454	1.80506	0.644893	#NUM!	#NUM!	#NUM!	1.07915	1.20713	#NUM!	1.39051	2.67685	2.4631	#NUM!	1.86291	2.83981	3.07327
1.32449	#NUM!	0.308112	#NUM!	1.53705	1.61171	#NUM!	2.13974	1.39202	#NUM!	#NUM!	1.19021	0.619681	1.47389	#NUM!	-0.653702	0.372206	1.13967	-0.25181	0.663054	1.54751	#NUM!	0.234516	-0.0321447	-0.321928	0.065237	1.90236	-0.838185	1.19708	#NUM!	1.38764	-0.632268	-0.233397	#NUM!	-2.12631	-0.606632	1.58312	#NUM!	1.0936	2.245	#NUM!	-0.524565	#NUM!	-1.15898	#NUM!	-1.98406
1.89362	#NUM!	0.645548	1.35148	1.29099	#NUM!	#NUM!	0.745019	1.49228	#NUM!	0.252449	1.53228	0.20536	1.28062	#NUM!	0.0247367	0.0858488	0.915119	0.394961	-0.0881415	-0.558464	#NUM!	0.415595	#NUM!	-0.407407	0.734971	#NUM!	0.918524	0.0117771	#NUM!	0.517689	#NUM!	-0.393675	#NUM!	0.0661409	#NUM!	0.288294	0.77769	0.380709	#NUM!	#NUM!	-0.0176369	#NUM!	#NUM!	0.462615	0.710307
-0.905799	-0.71914	-0.428771	#NUM!	#NUM!	-0.452701	-0.777617	0.11322	-1.22698	0.803216	-0.725698	-1.17568	-0.224411	-0.940679	1.68847	-1.11756	-1.35177	-0.465925	-0.627794	-0.666847	-0.173767	0.315415	0.0503082	-0.609808	0.155679	-0.0306892	-0.49568	-1.42492	-0.326422	0.175599	-0.0828389	-0.708761	-0.305679	-0.459988	0.347729	-0.388738	-0.155879	0.414761	0.142178	0.567618	0.212083	-1.72146	-0.269632	-1.17399	-1.61298	-1.30195
#NUM!	-0.262553	#NUM!	0.32945	-1.70801	0.296541	0.18595	#NUM!	-0.176097	0.192304	0.10622	#NUM!	#NUM!	#NUM!	-1.72923	#NUM!	-3.74943	#NUM!	#NUM!	#NUM!	0.547236	#NUM!	#NUM!	0.0615862	1.01245	0.444591	#NUM!	#NUM!	-0.591439	0.232023	1.50059	#NUM!	-4.9656	-0.0989509	-0.190046	0.213554	#NUM!	#NUM!	-4.08286	-0.0729976	-0.191942	-0.374622	0.632785	#NUM!	#NUM!	#NUM!
-0.224693	-0.172231	0.975899	-0.741143	-0.774418	-0.986229	-0.654985	-2.43664	-0.182565	-2.56995	-0.667302	-1.5564	0.832488	-1.8182	-1.63064	-2.413	-1.47959	-2.77121	-1.00447	0.868358	-3.12537	-2.89121	-2.59741	-1.46367	-2.01578	-2.08103	0.0971315	-1.51801	-0.492007	-1.52907	-0.330558	-1.90966	-2.26138	-0.598651	-0.847676	-2.95474	-1.95315	-0.553262	-1.65837	-2.74149	-2.22866	0.308125	-1.4225	0.214875	-2.30312	-2.71202
1.12716	0.118351	1.06531	1.02506	1.09416	0.972733	1.43507	0.893169	0.983618	0.284897	0.336227	0.927373	0.817003	0.888568	1.47373	0.0168039	1.24753	0.644848	0.375403	0.336938	1.30864	0.624577	0.863861	0.572029	1.38323	0.243557	1.90493	0.648518	-0.583038	-1.00475	0.215446	1.238	1.25443	0.726759	-1.59998	0.167426	1.07725	-0.817296	0.299312	0.912537	0.705241	0.664705	0.631757	-0.0433995	0.867436	-0.536879
1.97644	0.257718	1.53682	1.57527	1.61251	1.03579	1.10058	0.955396	1.10659	1.15072	0.882358	1.38052	1.027	1.21742	0.673923	0.737807	0.433175	0.934345	0.835445	0.204283	0.599178	0.5771	1.12164	0.581907	0.978606	0.279196	1.01398	0.709312	0.493561	0.264668	0.649073	0.764665	0.525206	1.07497	0.785005	0.770732	0.869069	0.648123	0.714397	0.519859	0.58342	0.616882	0.90763	1.34258	1.09054	1.00883				+
0.150665	0.110417	0.0344351	-0.0467006	-0.00460933	-0.121281	0.25953	-0.330673	-0.172744	1.1399	-0.0237522	0.279059	-0.217727	-0.100978	-0.200253	-0.133432	0.0967457	-0.0740944	-0.353323	-0.285698	-0.272382	-0.0949116	-0.476122	-0.396707	-0.908505	0.139109	0.330247	0.12723	-0.187134	-0.40414	-0.214498	-0.250598	-0.264476	-0.121546	0.287607	0.0847774	-0.31742	-0.310456	-0.132643	-0.795518	0.138823	-0.00829989	-0.399007	-0.0259687	-0.109427	-0.212048
0.521652	0.240248	0.677193	0.100995	0.112116	0.34077	0.314643	0.227168	0.327819	0.0537033	-0.171335	-0.146459	-0.296545	0.135634	-0.343919	0.239123	0.495797	-0.499578	-1.67667	-0.158337	-1.35293	-0.790105	-0.269392	0.0997727	-0.587845	-1.38317	-1.50914	-0.400892	-1.08454	-0.574053	0.179711	-0.384934	0.241168	-0.361432	-1.29137	-0.377735	-0.482332	-0.710614	-0.58246	-0.598556	0.256925	-0.678931	0.074593	0.0746962	0.0738891	-0.0147286				+
2.34836	3.74609	1.77239	3.08351	3.87934	2.68251	2.43487	1.5507	3.5837	2.52151	2.24674	1.16858	2.3176	1.34454	3.37671	3.44011	1.09043	1.77878	3.52797	2.34527	1.49549	2.32417	2.40339	2.13498	2.54743	2.16249	2.43549	0.30213	#NUM!	0.460772	2.01958	1.76503	2.58018	1.66716	1.74623	#NUM!	2.6346	1.87647	1.99862	2.94253	3.11491	1.76462	1.70148	0.917362	0.940135	1.24147
-1.21023	0.40255	-1.03039	-0.345623	1.25856	-1.98681	-1.38929	-1.39966	-0.775346	-1.9087	-0.869161	-1.35825	-2.15921	-1.55979	-1.03161	-1.72809	-1.86358	-2.45507	-1.30457	0.358047	-2.21903	-1.55361	-2.03443	-1.67279	-2.24501	-1.74002	-1.95408	-2.05138	-1.56213	-1.89255	-1.34976	-1.90018	-2.60628	-2.04247	-2.08726	-1.903	-1.96073	-1.21853	-1.78027	-2.01468	-2.21946	-1.53771	-1.48083	-2.0582	-1.78331	-2.07791				+
1.13222	0.06608	0.209316	0.828562	0.774577	-0.193583	-0.158983	0.220967	0.146515	-0.0968015	-0.51167	0.565905	-0.290896	-0.177599	0.10149	0.0889297	-1.04446	-0.107688	-0.268195	-0.62499	-0.226878	-0.946506	-0.992116	-0.309642	-1.11116	-0.291368	-0.139208	0.0856169	0.279616	0.465978	-0.156785	-0.265677	-0.621431	-0.228603	-1.40141	0.138235	-0.470511	0.354483	0.123402	-0.794603	-0.208143	-0.681844	-0.722641	-0.794074	-0.772304	-0.463674				+
1.78007	-0.245496	#NUM!	1.50238	1.26064	0.386414	1.12378	0.639467	0.639085	0.408202	#NUM!	1.37386	1.04985	1.26656	0.363255	0.337284	0.265744	0.263594	0.980227	0.648124	1.09608	0.0234857	0.726851	-1.70119	0.348471	0.66802	1.45451	0.536383	0.351921	-0.232814	-1.16299	0.204378	0.795584	0.443668	-0.802235	-0.463204	0.952294	0.554528	-0.1377	#NUM!	#NUM!	0.495481	0.435807	-0.196607	1.66886	1.37534
-1.10406	0.490172	-1.03667	-0.690909	-1.0579	-1.90103	-1.11783	-1.80941	-0.565597	-1.51697	-1.51369	-0.728439	-1.07512	-1.15329	-0.958806	-2.07799	-1.26027	-1.86068	-1.64496	-1.29478	-0.0207689	-1.93346	-1.09552	-1.41484	-1.24945	-1.25719	-2.03429	-2.08906	-1.5635	0.424959	-1.29266	-1.63431	-1.54552	-1.55881	-1.77189	-1.47015	-2.13086	-2.149	-1.36239	-1.51369	-2.1336	-1.55728	-1.47436	-2.82332	-1.83661	0.766232
0.370265	0.550055	2.04173	0.754091	0.453793	0.841482	1.89273	0.0852518	0.928182	0.338488	2.30066	1.51384	2.79576	0.935087	0.720645	0.976901	2.05739	0.629746	0.831178	-0.572599	0.125022	2.73447	2.44835	2.26847	1.27911	1.39483	-0.513693	1.82918	-0.761315	-0.251204	1.79256	0.657764	0.0970234	1.61551	-0.217479	-0.391328	1.68353	2.47213	2.50816	1.20075	2.7732	0.520936	1.24127	0.978242	2.21887	0.859293
1.32037	1.37303	2.32858	1.13353	1.47701	2.02597	2.54759	1.69803	3.08939	2.593	0.569993	2.75348	2.61131	#NUM!	1.74972	3.12885	2.64142	#NUM!	2.14759	2.81279	-0.259296	2.04967	#NUM!	2.55521	-0.202637	-0.111031	#NUM!	2.25936	2.98896	3.06649	#NUM!	#NUM!	1.08026	2.11913	#NUM!	3.28173	2.83856	#NUM!	2.02257	#NUM!	2.04985	1.84695	#NUM!	1.33225	2.49643	2.25551
0.478519	-2.1714	-1.2597	#NUM!	-1.94711	-1.66157	-1.30089	-2.02322	#NUM!	#NUM!	-1.51969	0.207928	-1.54102	-2.36463	-1.82823	-1.46634	-1.91158	-1.66854	-1.43441	-1.75775	-1.4518	-1.90551	-2.44639	-1.62387	-1.96477	-1.45996	-0.911469	-1.15063	-1.22336	-1.12545	-1.56413	-2.00992	-1.79842	-1.91636	-0.265557	-1.79056	-1.81648	#NUM!	-1.30001	-1.47009	-1.66166	-2.17384	#NUM!	-1.36877	-1.74052	-1.15835
#NUM!	-0.1145	-0.393855	-0.600597	-0.827494	-0.686075	-0.895147	-1.0145	-0.561986	-0.50019	#NUM!	0.83957	-0.305878	0.487811	1.28518	0.333462	-0.380689	0.309091	0.0263961	0.479432	0.732579	-0.160533	-0.156008	-1.38034	-0.102322	0.155582	-0.137766	-0.207017	0.0343376	-0.347666	-0.170053	-0.370945	-0.589284	-0.340303	0.238425	-1.06571	-0.601758	-0.0604624	-0.400975	0.142943	0.212885	-0.178727	-0.0589399	-0.135111	-0.980683	1.01938
1.08752	0.0237977	0.153943	0.930628	0.932389	0.426994	0.0363188	-0.182057	0.531323	-0.25411	-0.168129	0.872184	-0.124725	-0.204391	-0.31545	-0.317999	-0.323428	-0.754118	0.00174668	-0.392537	-0.0226164	-0.351741	-0.414785	-0.47633	-0.706818	-0.417164	-0.185867	0.195735	-0.235482	-0.60521	-0.56988	-0.332278	-0.266517	-0.232906	-1.10044	-0.646163	-0.809332	-0.139339	-0.109561	-0.776104	-0.118626	-0.509206	-0.361768	-0.330382	0.166153	0.194837				+
0.0804993	-0.202512	0.371814	0.0800517	-0.394185	-0.532666	-0.653794	-0.855751	-0.666484	-0.4665	#NUM!	-0.139055	-0.365133	-0.62293	-0.0150693	#NUM!	-0.718	-0.396817	-0.460481	-1.11734	-0.9022	-0.987103	-0.641176	-0.620305	-0.961327	-0.411535	-0.49774	-0.176232	0.504059	-0.763412	-0.856309	-0.818851	-0.775093	-0.435736	-0.0319308	-1.17114	-0.858538	-1.28024	-0.569783	-1.22361	-1.30424	-0.461969	-0.820485	-0.318924	-0.633928	0.0409753
1.61634	0.594356	0.626225	1.65854	1.60582	0.680706	0.624154	0.366039	1.09764	0.177523	0.598064	1.29862	0.173482	0.680012	0.609244	0.594443	0.838641	0.442066	0.410352	0.736677	-0.199123	-0.016211	0.896684	0.0285576	0.0572115	0.184769	1.05221	0.243868	-0.260026	-0.130931	0.473691	0.0800269	0.655626	1.03552	0.105116	0.263508	-0.0370308	0.270017	0.12191	-0.418892	0.0198138	0.580319	0.67858	-0.877915	0.57879	0.0753422				+
1.44396	-0.0223323	0.767601	1.40622	0.828537	0.53026	0.321586	0.288523	0.701811	0.0674701	0.326661	1.27089	0.179155	0.459635	0.373944	0.561686	0.731709	0.504366	0.210746	0.398475	-0.098689	-0.167615	0.757721	0.0769193	-0.0703893	-0.312665	0.725804	0.259543	-0.340163	-0.225152	0.124582	-0.117961	0.377182	0.750737	-0.642748	-0.144568	0.0950651	0.111945	-0.224534	-0.467905	0.0459377	0.604363	0.447348	-0.870925	0.692301	0.255712
-0.0227962	0.242891	0.425395	-0.219339	-0.143132	-0.201634	0.409834	-0.845189	0.154233	-0.113834	-0.107688	0.582356	0.842077	0.254272	0.212233	-0.445409	-0.660564	0.257839	0.55385	0.381348	-0.761711	-0.927517	-1.12506	-1.07772	-0.451857	0.205397	0.884514	0.132019	0.428605	0.142974	0.345913	-0.0905825	-0.547943	0.855275	0.289369	-0.210264	0.504469	0.381367	-0.470198	-0.374845	-0.384271	0.074072	-0.0454429	0.710475	0.120988	0.178923
1.66318	-0.120352	-0.186539	1.54886	0.841741	-0.567253	0.341103	0.124204	0.771003	0.227563	-0.0556121	1.04771	0.0584129	0.468711	0.23669	-0.0564447	0.0460718	0.649661	-0.603692	-0.243791	-0.145221	-0.1644	0.228706	-0.171591	0.240708	-0.107554	0.215932	-0.037563	0.333607	-0.214871	-0.210888	0.214424	-0.201759	-0.211386	0.0561312	-0.0787465	-0.0805212	-0.000288558	-0.217851	-0.0927488	0.0233871	-0.982396	0.368272	1.24753	0.786542	-0.0135313
1.57619	0.77596	1.72405	#NUM!	1.42778	2.05805	1.13851	0.61637	1.64449	0.860504	1.5741	1.24154	0.468651	0.814514	0.719376	1.13514	1.26313	1.12189	0.44603	1.30141	1.05658	0.21744	0.697804	0.357289	0.755746	0.539708	1.05916	#NUM!	#NUM!	-0.63171	0.60154	0.588183	0.90247	0.924554	-1.26033	1.13502	0.250577	0.526375	0.467853	0.527096	1.3337	1.41208	1.53956	0.204848	0.75062	0.760368
-0.856704	-2.37267	-1.04292	-1.95951	-3.30874	-0.929028	-1.19768	-1.06364	-1.9327	-0.0908535	-0.880803	-0.778748	-2.29175	0.0467273	-0.909351	-1.40887	-2.26306	-1.42653	-1.35197	-1.1137	-0.457332	-1.96805	-0.936666	-0.664301	0.856189	-1.01357	-1.60512	-1.48456	-2.20717	-0.165944	-1.26039	-1.37912	-2.99915	-0.599984	-0.457962	-0.455439	-0.89033	-2.25659	-1.12658	-0.47415	-2.88992	-0.621104	0.0244285	-0.992248	-0.469736	-0.916859
-0.271129	-1.35411	0.980243	-0.756682	0.251316	1.36182	0.00921937	-1.04138	0.139808	-1.41386	-0.388465	-0.34249	-0.0250289	-1.61598	-0.707878	-2.68874	0.358565	0.0930633	-2.45943	0.444792	-0.328492	-1.80937	0.0830495	-1.74765	-0.73907	-0.925999	-3.11603	-2.41669	-2.72006	-2.86633	0.592332	-1.95717	1.71128	0.879489	-3.36022	-1.27584	0.238647	-1.90227	-3.08551	-0.124725	-0.0529723	0.751092	-0.162726	-1.68493	0.187752	-2.69106
1.46363	0.404267	0.546014	1.19753	1.04029	0.247166	0.217105	0.402512	0.650386	0.491267	0.274826	1.14958	-0.136716	0.476257	-0.130404	0.141191	0.0930017	-0.276913	0.688032	-0.720103	0.0927709	0.118962	-0.190804	0.209829	0.148801	0.118226	0.377276	0.0938992	-0.31487	0.437232	-0.00388999	-0.237441	0.13714	0.650204	-0.194844	0.817333	-0.0692898	-0.469157	0.139538	-0.916324	-0.470198	0.087643	-0.45586	0.522408	0.601708	0.344142
0.258067	0.453814	-0.276528	1.0768	0.624599	0.270434	0.0382815	-0.0304067	-0.157432	-0.439995	-0.2806	1.29944	0.109577	0.859143	-0.0309717	-0.480265	-0.398679	-0.533464	0.187461	-0.227248	0.244651	0.0778326	0.0435419	-0.163241	-0.0297002	0.406962	0.296828	-0.0209099	0.927195	-0.14444	-0.420294	0.060969	0.269999	-0.458064	-0.638954	-1.23217	-0.0480967	-0.378068	0.365239	-0.249385	0.0708453	0.0474347	0.507808	0.0806344	0.00347783	0.194723
0.42198	0.277709	0.843576	0.60942	0.625222	0.407478	1.281	0.834673	0.805182	1.18561	1.39475	0.765822	1.32323	0.907982	0.597824	1.22999	-1.10225	1.21337	0.393558	1.05191	1.14886	1.19522	1.16282	0.976958	0.365574	0.478788	0.554358	1.04932	-0.462995	0.784135	1.03623	1.25543	-1.1811	0.79804	-0.10044	1.03895	1.47714	1.0727	0.170703	1.53404	1.79396	0.381801	1.00761	1.21282	0.609122	0.288784
-1.08733	-0.0846086	-0.580772	-0.986957	-0.650029	-0.711195	-0.547549	#NUM!	-0.463099	#NUM!	#NUM!	-1.02354	-0.550802	-0.770517	-0.626953	-1.21816	-1.54473	-0.939227	-0.887993	-1.58948	-0.848878	-0.502617	-1.14183	-0.398524	-1.36502	-0.706818	-1.29408	-2.24003	-0.59746	-1.03471	-0.2806	-1.20045	-0.954271	-0.955003	-1.01585	-1.2292	-1.44332	0.0109337	-0.7589	-0.240375	-0.37988	-0.804054	-1.14663	-0.490881	-1.72944	-1.4428
1.78637	0.123481	1.12311	0.805434	1.57372	0.650793	0.910719	0.727356	1.24883	0.183589	0.0106139	1.36739	0.51837	0.587078	0.699396	0.625645	0.432318	0.664059	0.777542	0.209879	0.924919	1.29205	0.915201	0.764412	0.0870436	-0.134017	0.624799	0.007246	#NUM!	-0.372172	0.392383	-0.343919	0.139776	0.780983	#NUM!	-0.0633648	0.871839	0.0707089	0.29108	-0.67428	0.392061	-0.542208	-0.371615	-0.325081	1.01062	-0.32592
0.722299	0.48912	1.39437	0.84394	0.982021	1.08681	0.26067	0.49967	0.741282	0.347564	#NUM!	-0.0602665	0.579322	0.999683	0.390756	1.33665	#NUM!	#NUM!	#NUM!	0.851443	0.206479	-0.0602161	-0.0899067	0.704465	-0.230792	-0.414015	-0.785336	-0.506669	-0.148033	-0.34153	0.103467	#NUM!	0.66861	0.893866	-0.379066	0.362956	0.643834	0.48074	-1.21475	0.35156	-0.107286	0.279499	-0.231187	-0.253704	0.171687	1.08176
-0.476331	-0.346758	-0.0880671	-0.907362	-1.40141	-0.21646	-0.729183	-0.648005	-0.556126	#NUM!	-0.7433	-0.421338	0.0195798	0.526473	-0.40896	-1.19188	0.438737	-0.0936954	-0.191689	0.15888	-0.510449	-0.953153	-0.336512	-1.06412	-0.28155	-1.31933	-0.0766959	-1.59197	0.0972858	-0.319734	0.343275	-0.955097	-0.899098	-0.444455	-0.0565835	-0.321004	-0.271784	0.303668	-0.981707	-0.267716	-0.470762	-0.1712	-0.19333	0.0279984	-0.738732	-0.761953
3.19625	3.87788	4.07464	4.378	3.58897	3.92948	3.07279	2.86313	2.24914	2.85977	4.36909	2.60758	3.12444	2.03765	5.30124	2.58615	3.81527	1.78523	2.23494	4.00076	2.62843	4.12228	3.00231	4.64913	3.71555	2.81594	2.39676	2.45039	2.96996	3.28814	2.83111	2.54557	3.01252	2.83939	2.26701	3.18141	3.85119	2.24386	4.01954	3.32034	2.94064	4.17592	3.56274	2.12337	4.26647	1.79137
1.17505	0.352492	#NUM!	1.99597	1.92681	1.11554	-0.035066	0.904818	#NUM!	-0.118626	-0.256369	1.24533	#NUM!	0.528178	0.425676	0.292877	0.422076	-0.00189448	#NUM!	0.452643	0.555057	-0.46289	0.0184541	0.588498	-0.405121	0.096684	0.710331	#NUM!	0.0794264	-0.0321009	0.112802	-1.82271	-0.318924	0.0842879	-0.15017	0.0464442	-0.663299	0.585366	-0.248899	-0.853374	-0.216486	0.484599	0.248296	#NUM!	-0.183201	-0.184247
0.67381	-0.237564	0.313939	0.795634	0.830793	-0.0285691	-0.624803	0.164141	-0.421371	-0.177599	-0.499986	1.08731	-0.374956	-0.152378	-0.283329	-0.392757	0.131692	-1.0943	-0.255803	0.0794018	-0.454071	0.225261	-0.13829	0.244326	-0.724388	-0.485942	-0.583808	-0.385261	-0.407842	-0.608715	-0.69323	-0.436055	-0.369271	-0.405884	-0.619554	-0.0343565	-1.19251	-0.116764	-0.317999	-0.97541	-0.316493	-0.402843	-0.46069	-0.304329	-0.00956386	-0.0112977
-1.3681	-1.07492	-0.576861	#NUM!	-1.23063	-1.69724	-1.52982	-2.18702	-1.42143	-2.61427	-0.668989	-1.64909	-1.85862	-1.22284	-0.936693	-1.31013	-2.33449	-1.50187	-1.63631	-1.7891	-1.50548	-1.81064	-1.83914	-2.15581	-1.73162	-1.75241	-1.7126	-1.62607	-1.35851	-1.96606	-1.44869	-2.12502	-2.1976	-2.42766	-0.929109	-2.37298	-2.30132	-0.627327	#NUM!	-2.2867	-2.19585	-2.80587	-2.45278	-1.79566	-1.7741	-1.34277
1.52023	-0.177089	-0.0137008	1.39726	1.30782	0.407593	0.238153	0.188644	0.317517	0.100391	0.523491	0.152321	-0.433707	0.0618271	0.167944	0.0438392	-0.17645	-1.32131	0.268087	0.156193	0.563412	-0.820077	-0.242694	-0.0878702	-0.373286	-0.119954	0.114519	-0.274586	1.16871	-0.388575	-1.45849	-0.608603	-0.628447	0.334425	-0.432639	0.0417407	0.478728	-0.242084	-0.368936	#NUM!	#NUM!	-0.72764	-0.224911	-0.465504	-0.567317	0.235424				+
-0.324132	-0.89724	-0.899688	-0.292782	-0.434882	-1.20852	-1.1036	-1.32792	-0.820649	-0.932893	-1.26724	-0.573008	-1.16066	-1.12453	-1.51979	-1.84623	-0.939001	-0.939979	-1.67365	-1.00892	-1.98342	-1.9627	-1.04026	-1.53894	-1.73018	-1.8433	-1.33033	-1.25421	-1.31371	-1.74166	-1.28747	-1.429	-1.75561	-0.956874	-0.876723	-1.46011	-1.24799	-1.1157	-1.6778	-1.50223	-1.27864	-0.886713	-1.16575	-1.08809	-1.88087	-1.59986				+
#NUM!	#NUM!	#NUM!	#NUM!	0.757041	#NUM!	#NUM!	1.09823	#NUM!	0.673568	#NUM!	#NUM!	0.72934	0.461343	-1.06667	-1.27888	-0.0305479	-1.19079	0.954753	-1.29078	#NUM!	#NUM!	-2.88667	-1.02034	#NUM!	1.3637	1.29475	#NUM!	#NUM!	0.705312	-0.154682	-0.755144	1.08534	-2.60229	0.391376	#NUM!	0.984759	-0.647453	1.53166	-1.80323	1.08761	#NUM!	#NUM!	#NUM!	#NUM!	#NUM!
0.0879263	#NUM!	0.754723	1.97747	1.80995	#NUM!	#NUM!	0.272767	0.708279	#NUM!	#NUM!	1.74984	1.04418	0.466138	#NUM!	#NUM!	#NUM!	#NUM!	#NUM!	#NUM!	0.210546	#NUM!	#NUM!	#NUM!	#NUM!	0.94057	#NUM!	2.06028	#NUM!	#NUM!	#NUM!	#NUM!	#NUM!	#NUM!	#NUM!	#NUM!	#NUM!	#NUM!	#NUM!	#NUM!	#NUM!	3.06988	#NUM!	0.789359	1.5133	1.26899
1.03548	1.7565	0.782885	2.48956	1.72743	1.4069	0.981753	1.24226	0.396802	0.468172	0.594574	1.76949	0.866016	1.75326	1.09231	0.589464	1.37688	1.47361	1.84607	1.23865	0.716363	0.576798	1.45732	0.903738	1.05242	1.10448	0.903333	-0.0452294	0.012228	0.584934	1.33646	0.967956	1.20467	0.798316	0.665546	0.732069	0.371534	0.965615	0.986273	0.122816	0.754358	0.870452	1.46005	-0.0828589	-0.0713054	-0.402465
-0.825607	0.0381544	0.193769	#NUM!	-0.370722	-2.17396	-0.262193	-0.0193461	0.442164	#NUM!	0.626402	-0.292193	0.164739	-0.393087	-0.0226164	0.118774	0.472549	-0.103934	0.432883	-0.804872	0.699607	0.0946337	-0.27035	0.319388	-0.767485	-0.312665	-0.13014	-0.523562	-0.652418	-0.00104792	-0.529771	-0.366924	0.607968	#NUM!	#NUM!	-1.40926	-0.813935	-0.680324	-0.321235	-1.14104	-2.63529	0.630283	#NUM!	-0.729116	0.477507	-1.05109
1.47596	0.705453	0.645872	1.75677	1.26861	0.802235	0.464942	0.85212	0.757623	0.598806	-0.693498	0.468722	0.425249	-0.147567	0.159347	0.213437	-1.62106	-0.826355	0.667355	0.0447021	-0.421802	-0.751121	0.40463	-0.363339	-1.28511	-0.786764	0.591093	0.649705	0.0936173	-0.130008	-0.0267293	-0.567059	0.898108	0.678949	0.347839	-0.846554	-0.393526	0.965446	-0.9164	-1.00763	-0.999134	0.0490339	0.723372	0.143557	-0.364462	-0.269069				+
1.18401	0.497547	1.44868	1.36907	0.849388	0.973554	1.47293	0.369688	0.926646	0.26979	1.37936	0.866398	0.320108	0.918006	0.519569	0.771717	0.263819	0.553998	0.514099	0.541282	0.287836	1.1644	1.0686	0.794933	-2.53913	0.03143	0.732716	0.756014	-0.404031	0.357382	0.531573	-0.0632269	0.142099	-0.711407	-0.596935	0.30381	0.787966	1.46279	0.521142	0.0479348	0.881587	0.902466	1.62598	-0.394037	1.74262	0.785133
0.99381	0.169093	1.01762	1.08492	0.46336	#NUM!	0.425017	0.391967	0.463768	0.299649	#NUM!	0.323859	-0.393965	0.765376	#NUM!	1.09113	-0.605684	0.470998	#NUM!	#NUM!	-0.297837	-0.884715	-0.251568	#NUM!	-0.574441	-0.904051	-0.883386	-0.313588	0.6207	-0.0614458	-0.0190361	1.25491	1.13749	#NUM!	-0.0244884	-0.302875	-0.376179	#NUM!	-0.345915	0.157351	0.419022	-1.04596	-0.151469	0.332792	0.145286	-0.113993
0.43598	-0.924024	#NUM!	0.935283	0.592876	-0.409355	0.0875755	0.113936	0.477462	0.368961	-0.352194	0.610965	-0.0377336	0.0619175	-0.181166	0.221152	0.309932	0.235416	-0.435202	-0.137897	-0.65764	0.189845	-0.100305	0.334844	-2.65441	-0.133432	-2.27733	0.184667	0.24542	-0.526184	-0.0367495	-0.128953	0.278514	-0.0861043	-0.724214	-0.0251707	-0.480265	-1.94606	0.174475	-0.429857	0.248211	0.243277	0.126738	0.341718	0.648526	0.240591
0.832688	0.158848	0.998968	0.949868	2.34527	0.622088	-0.0450235	2.76788	0.313674	-0.097476	-0.575885	0.695715	-0.305212	-0.164786	-0.0391384	0.203734	-0.154194	-1.09228	-0.0829751	-0.0821575	-0.556962	0.0851753	-0.586931	-0.516217	-0.0450235	-1.21095	#NUM!	0.036868	-0.19711	-0.903578	-0.10742	0.0778783	-0.317999	-0.825704	-0.947479	-0.299362	-0.0936954	-0.515898	-0.639695	-0.782325	-0.705934	0.834612	-0.41446	-1.26474	-0.440874	0.00214396				+
-0.0939125	0.0571215	0.360805	0.721682	0.615795	0.194163	0.00644878	-0.0582473	0.392838	0.09985	0.432367	0.0160597	-0.127105	0.0677271	0.0971161	-0.160017	-0.0533895	-0.10165	0.0748057	-0.255803	0.115254	-0.223917	-0.044464	-0.126048	-0.140255	-0.0057592	0.164723	-2.02288	0.0151555	-0.0182068	-0.104337	0.181935	-0.0843364	-0.237931	0.559218	-0.0519985	-0.381948	-0.17031	0.0307961	-0.0874628	-0.262072	-0.164086	-0.10017	-1.55864	-0.135378	-0.791568
1.84769	1.0124	4.00691	1.74183	1.92895	2.92555	2.35698	1.12973	2.96466	2.52899	3.79156	3.72183	2.75166	1.92829	2.67494	3.2125	3.72788	1.84928	2.25065	3.22621	2.52757	2.34161	3.43867	1.85282	2.71454	1.60766	1.57768	3.88488	3.38344	2.60726	3.57252	2.44081	1.8039	4.19514	-4.20174	2.92183	3.02069	1.95741	1.89164	4.80044	2.28581	3.75361	2.88577	1.0972	4.51241	3.6037
#NUM!	1.6467	#NUM!	0.524192	#NUM!	0.204965	0.0447765	#NUM!	0.178627	#NUM!	0.211298	1.31258	-0.44615	0.0144413	0.516347	-0.187768	0.0265889	-0.510557	-0.236217	0.742086	-0.253142	-1.18419	0.0153342	#NUM!	-0.153935	-0.325156	-0.715454	0.111929	0.59739	-0.0216219	-0.283448	-0.560128	-0.650397	-0.214498	#NUM!	1.37771	-0.568195	-1.03735	#NUM!	0.00142553	-0.334911	-0.0223967	0.770855	#NUM!	0.74179	0.282562
-1.86188	0.897678	1.77973	#NUM!	2.15329	-1.09153	-0.816886	-1.40909	1.52255	1.58671	#NUM!	2.68782	0.8096	-1.6325	-2.03857	0.795333	-2.53503	-2.71033	-0.355918	-2.48836	2.24872	-0.219091	1.60801	-0.987976	-2.11357	-2.06233	-1.67157	1.69974	0.880418	-2.12662	-2.06736	0.761971	2.31682	2.30208	1.56914	0.273657	0.84187	1.35882	1.53391	-2.03069	-1.77686	#NUM!	-1.2397	#NUM!	1.74005	1.21287
0.167296	0.201244	0.188102	-0.00245056	0.295748	0.200364	0.108456	0.414422	0.289263	1.20903	#NUM!	-0.173919	-0.261471	-0.0250289	0.562346	-0.132116	-0.0797024	-0.318693	0.600862	0.12235	0.0389242	-0.581592	-0.52306	-0.578794	-1.1111	-0.743558	0.545993	-0.327334	-0.162339	-0.356595	0.290445	0.641176	0.199487	0.66027	-0.758644	-0.160623	-0.879235	1.03617	-0.291839	-0.324119	0.186221	0.152966	0.0244872	-0.388553	-0.152408	-1.54133
-0.459926	-0.00532815	-0.216962	-0.418892	-0.393636	-0.72718	-0.663481	-1.10004	-0.483158	-1.2966	-0.58477	-0.6419	-0.608052	-0.487795	-0.589092	-1.46378	-0.455649	-1.08495	-1.56725	-1.23438	-1.53157	-0.809744	-0.800165	-0.953973	-0.113567	-0.851679	-1.36003	-1.2697	-0.762136	-0.867817	-1.20006	-1.338	-1.58063	-1.54552	-0.763752	-0.517427	-1.10393	-1.48414	-0.603692	-1.10273	-0.583904	-0.549577	-0.930245	-0.167524	-1.10606	-1.12771
1.79314	0.477181	0.939272	1.17426	1.50939	0.641694	0.663808	0.494922	1.05212	0.396327	0.12762	1.47725	0.161153	0.419758	0.575658	0.629501	0.830434	0.438112	0.104728	0.610169	-0.0123541	0.0940946	0.807907	0.132784	0.158494	-0.115433	0.758428	0.290461	-0.112767	-0.309525	0.510683	0.157721	0.324816	0.736413	-0.457962	0.181215	-0.0231843	0.0893134	-0.0183493	-0.273098	0.257028	0.770232	0.700896	-0.92321	0.687682	0.218505				+
1.59308	0.376676	0.628799	1.29885	1.24298	0.776676	0.732764	1.04249	1.2413	0.327294	-0.171847	1.20475	0.605179	1.31176	0.69591	-0.725872	0.41275	0.427731	0.728861	1.5829	-0.153805	-0.178492	0.965446	0.514779	0.906061	0.440851	0.669487	0.056541	-0.345283	-0.319387	-0.197991	0.869464	0.713119	-0.0319598	0.894724	0.666851	0.59416	0.562176	-1.21909	-0.589668	0.266281	0.870476	1.00494	0.970391	0.949506	0.162795
0.190254	-0.27858	0.192137	0.500075	0.324238	0.235603	-0.192194	-0.38659	0.0938328	-0.77348	-0.197488	0.162276	0.189433	-0.310573	-0.399554	-0.206643	-0.0464211	-0.234011	-1.05457	-0.311503	0.0925863	-0.849919	-0.390338	-0.269273	-0.714136	-0.413594	-0.817541	-0.542378	-0.192952	-1.29719	-0.577054	-0.464877	-0.713168	-0.817642	-0.758388	-0.139208	-1.12353	-0.549521	-0.365469	-1.20511	-0.632175	0.25894	-0.405884	-0.439659	-0.438338	-0.297682				+
0.401394	0.397182	#NUM!	-0.10579	1.47233	0.559793	-0.42094	0.962675	0.270156	-0.170822	0.923238	1.30764	1.99464	0.694205	0.583052	1.08789	1.19103	0.873979	0.562836	0.489362	2.08131	0.469294	0.528781	1.11294	1.41612	0.723515	#NUM!	#NUM!	-0.50172	0.543572	0.862759	#NUM!	1.92785	0.0512945	0.287061	0.775688	#NUM!	#NUM!	0.907936	1.2263	0.815758	0.838595	0.495573	#NUM!	1.03103	0.683784
0.689898	-0.0592169	0.854909	0.379057	0.251033	0.497568	1.05454	1.14762	0.514594	0.511403	0.858803	1.13468	0.95646	0.913298	0.83046	0.749572	1.12026	1.17619	#NUM!	0.330355	0.609927	0.478266	0.671692	0.996455	0.621733	0.426606	0.455337	0.480637	0.357899	0.548776	0.62843	1.13632	0.410141	0.0703918	0.154137	-0.0840642	0.339391	0.433876	-0.117429	1.66493	0.533514	0.847279	0.568225	0.791118	0.825586	0.597019
0.34678	-0.569102	-0.146129	-0.375957	0.238749	-0.067088	-0.214374	-0.123534	0.107524	0.50453	-0.219215	0.134123	0.419526	0.10869	-0.589572	0.169323	-0.386921	0.419855	0.390188	0.0515636	-0.946057	-0.369829	0.115347	-0.0377336	-1.22583	-1.3961	-0.847436	0.0514891	0.316223	-0.435522	-0.351855	0.227084	0.0484569	-0.339594	0.459814	-0.440421	-0.42191	0.0458335	0.340751	-1.13027	-0.503349	-0.198326	-0.1595	-0.559714	-0.051199	0.0129146
1.34945	-0.0123624	1.21095	1.15859	0.93089	1.0503	#NUM!	0.0471894	-0.157044	0.857443	0.512068	0.952554	0.51897	0.513708	0.353719	-0.498966	0.850372	0.231508	0.452392	0.720873	0.244427	0.216652	0.817028	0.587511	0.698342	-0.0545011	1.00202	0.478978	-0.141433	0.278969	0.561963	-0.688074	0.370844	0.815402	0.0655514	-1.2135	0.897893	0.460131	0.10538	-0.111034	#NUM!	0.931234	0.638793	0.655153	1.03636	0.216991
#NUM!	0.474031	-1.17711	#NUM!	0.274143	-0.317651	#NUM!	-0.120883	#NUM!	0.0948634	-0.485942	-0.174151	-2.0635	-1.50381	-1.22001	-1.93866	-2.29337	#NUM!	-1.26449	-1.49354	-1.53859	-1.97339	-1.5579	-2.13636	-1.86068	-1.65134	-1.50691	-1.94127	-0.0478175	0.845002	-0.904889	-1.65846	-1.97563	0.193783	0.0958049	-0.247928	#NUM!	#NUM!	-1.90874	-0.876511	-0.629287	0.188726	-2.55535	-1.28047	-1.19366	-1.98937
0.828075	0.101908	0.547255	0.24501	0.159074	0.731542	0.191376	-0.406101	0.238204	-0.681404	0.0301625	0.408452	-1.19799	-0.456175	-0.501617	0.139967	-2.10185	-0.000144286	-0.583038	-1.47933	-1.34806	0.0167455	-1.45607	-0.827494	-0.801241	-1.99077	-1.20013	-0.337981	-2.35137	1.07097	-0.95561	-0.0278618	0.49769	0.0893287	-0.27262	-1.94553	-0.923339	-0.535157	-0.459641	0.588943	0.299329	-0.708194	-0.835277	-1.04696	-0.209374	-1.62677
#NUM!	-0.177599	#NUM!	#NUM!	-0.307872	#NUM!	-0.766722	-0.0408223	0.370687	#NUM!	#NUM!	#NUM!	#NUM!	#NUM!	-0.542803	0.246293	-0.382169	-0.957605	0.409612	0.223744	0.426412	-0.61155	-2.02977	-0.404794	-4.25119	-3.87578	-0.282598	-1.77897	0.0227421	-1.26319	-1.13396	-0.499068	-0.664847	#NUM!	0.0337024	#NUM!	-0.168901	-0.0610655	-0.195977	0.39703	-0.33754	#NUM!	-1.93701	-0.738465	-0.17997	-0.41075
0.539345	0.0340274	0.565571	0.142831	0.341062	-0.361207	-0.240497	-0.185486	-0.223793	-0.649569	-0.0822938	0.0739491	0.233532	-0.511974	-0.447738	-0.429321	-0.368042	-1.10595	0.279004	-0.698307	-0.847035	-1.17856	-0.76528	-0.554343	-0.596172	-0.995304	0.0141061	-1.14383	-0.0777899	-0.493442	-0.257373	-0.38228	-0.858458	0.217407	0.103968	-0.851839	-0.724738	-0.480058	-0.484499	-0.790605	-0.589668	-0.0552462	-0.898789	-0.671246	-0.371491	0.0338633
4.3021	#NUM!	2.40913	#NUM!	2.30829	#NUM!	#NUM!	1.80841	2.02286	#NUM!	#NUM!	2.83815	0.964179	1.40049	1.42794	1.71908	1.11869	1.01377	2.31646	1.23773	0.722895	1.74189	0.960267	1.43308	1.44904	1.20936	#NUM!	0.332502	1.95247	#NUM!	1.48374	1.39138	1.58671	1.95954	0.988161	#NUM!	#NUM!	#NUM!	0.377192	#NUM!	#NUM!	2.87427	#NUM!	-0.727211	0.66833	0.462019
0.484162	0.43778	0.0916203	0.199305	0.204366	-0.221073	-0.419862	-0.571822	-0.213005	-0.827413	-0.697685	0.171828	-0.95977	-0.720279	-0.556895	-0.506196	-0.322505	-1.14019	-0.946132	-0.691355	-1.52972	0.000202008	-0.0890913	-0.873498	-0.882682	-0.788769	-0.944709	-0.89683	-1.1131	-0.689031	-0.91288	-1.21468	-1.04425	-1.58299	-0.459641	-1.05068	-1.56164	-1.08263	-0.374511	-0.944933	-0.868766	-0.542817	-0.999495	-1.17477	-0.736576	-1.39355				+
#NUM!	-1.08985	#NUM!	#NUM!	-0.496513	-1.05318	#NUM!	0.135139	-0.862035	#NUM!	#NUM!	#NUM!	-0.160146	-0.28911	#NUM!	0.204167	0.0370438	#NUM!	0.17197	-0.42191	-0.226632	#NUM!	0.0783292	-0.169027	-0.449746	-0.17479	-0.160662	-0.980245	#NUM!	#NUM!	-0.53067	#NUM!	-0.827982	#NUM!	#NUM!	#NUM!	-0.126841	0.156462	-0.388906	-1.12658	-0.634237	-1.08345	-0.415434	#NUM!	#NUM!	#NUM!
#NUM!	0.427514	#NUM!	#NUM!	1.08381	#NUM!	#NUM!	#NUM!	#NUM!	#NUM!	#NUM!	1.43289	0.466417	0.947668	#NUM!	0.770535	0.00206183	#NUM!	#NUM!	0.271409	#NUM!	0.320414	0.642147	0.269773	0.346053	0.431442	0.0143101	0.0117462	0.124443	#NUM!	0.562858	-0.29725	-0.33674	#NUM!	-1.23879	#NUM!	0.0818427	0.428244	0.142879	#NUM!	#NUM!	0.854043	0.235484	#NUM!	-0.409907	#NUM!
1.40225	0.651768	#NUM!	1.46343	1.24759	1.74662	2.25684	2.13511	1.37778	2.33003	1.56678	1.11134	1.764	2.10271	1.45016	2.25974	2.16282	1.298	1.79226	1.41796	1.83346	1.44073	2.13892	1.71591	1.79271	0.921773	1.2888	1.74138	-0.133037	0.13144	2.04644	1.6905	2.24496	0.432941	-0.198368	1.2996	0.887393	2.43316	0.970413	1.26979	1.94747	1.13203	1.6564	1.90684	1.95854	1.13283
-0.352126	#NUM!	0.371988	-0.0227584	-0.58111	-0.490981	-0.828875	#NUM!	0.309056	-0.379066	-0.250962	-0.402672	-0.022192	-0.154194	-1.06451	-1.44874	-0.939076	#NUM!	-0.368377	-0.444031	-0.264837	-0.384107	-1.11836	-0.879544	-0.202401	#NUM!	-0.0882773	-1.24035	-1.12539	-1.60141	#NUM!	#NUM!	#NUM!	-0.563744	-0.694836	-0.980318	-0.0662614	-0.120412	-0.317188	-1.32164	-1.19308	-0.413194	-0.990011	-0.0506801	-0.784685	-0.794839
0.409368	0.179662	0.474467	0.188151	0.0775129	-0.567448	-0.591009	-0.851279	-0.132643	-1.00223	-0.386149	-0.00845945	-0.415542	-0.381616	-0.48388	-0.788769	-1.08379	-1.02354	-0.42975	-0.52647	-1.02191	-0.945683	-1.2082	-1.08202	-0.923111	-0.415975	-0.555325	-0.374186	-0.0565835	-0.258097	-0.572211	-0.769687	-1.53032	-0.26123	0.383718	-0.644133	-0.852079	-0.98863	-0.357158	-0.766977	-0.719315	-0.882177	-1.08277	-0.831931	-1.03076	-0.915589				+
0.225	-0.217851	0.0999051	1.08939	0.435202	-0.303576	0.0106866	0.297786	0.388053	-0.844948	-0.423309	0.679321	-0.210514	0.0343672	-0.255682	-0.565792	-0.629473	-0.133432	-0.639047	0.231938	-0.615981	-0.790438	-0.667574	-0.178619	-0.88049	-0.284514	-0.345623	-0.613713	-0.630126	-0.294665	-0.511772	-0.381837	-0.368489	-0.373954	-0.533264	-0.185867	-0.491494	-0.235482	-0.987903	-0.594262	-0.512277	-0.318425	-0.449218	-0.0161391	-0.601052	-0.353502				+
1.89712	0.137838	1.14737	1.60529	1.90131	1.13258	0.753701	1.1234	1.20032	1.25092	0.508978	1.92444	0.780959	1.31075	0.809372	1.30326	0.799069	1.11738	0.560281	0.611998	0.44042	0.922456	1.01932	1.04368	0.631757	0.752631	0.944249	1.26825	0.387336	0.304398	0.645661	0.726448	1.1083	0.18259	0.715533	0.651428	0.776256	1.47109	0.5327	0.181297	0.768592	0.901257	1.10073	1.19973	1.46518	0.849174
-0.0409626	#NUM!	#NUM!	#NUM!	#NUM!	#NUM!	#NUM!	#NUM!	#NUM!	0.384866	0.626536	0.698436	#NUM!	-0.702569	#NUM!	#NUM!	#NUM!	#NUM!	0.239277	#NUM!	0.634607	#NUM!	#NUM!	#NUM!	#NUM!	-0.431368	#NUM!	0.551046	#NUM!	-0.500946	-0.233117	#NUM!	#NUM!	#NUM!	0.19052	#NUM!	#NUM!	#NUM!	#NUM!	#NUM!	#NUM!	#NUM!	-0.521905	0.967843	-0.0319598	-0.114234
#NUM!	0.27884	#NUM!	#NUM!	0.954837	#NUM!	0.576691	0.604674	0.910068	#NUM!	#NUM!	0.900116	0.250251	0.0843561	-0.438719	0.310629	-1.04984	-0.141191	-0.389567	-0.8062	0.0206917	-1.23735	-0.168748	-0.780814	0.0215115	-0.457332	-0.885821	0.116237	1.07484	#NUM!	-0.356369	0.270091	-0.352533	#NUM!	#NUM!	#NUM!	-0.966061	-0.400647	-0.678613	#NUM!	#NUM!	#NUM!	0.290833	#NUM!	-0.0726516	0.688582
-0.072316	0.483339	1.20624	0.781529	0.653945	0.959065	1.27991	1.24554	1.25594	1.14947	1.45308	1.27313	1.42635	1.62127	0.903836	1.95445	0.790046	1.15776	1.26983	0.679794	0.834064	1.06305	0.835703	1.16091	1.6939	0.621266	1.72848	1.14984	0.216413	#NUM!	1.15098	1.79246	1.66411	0.7355	0.160637	0.833696	1.7179	0.695863	1.25395	0.918986	#NUM!	1.26615	1.45573	0.985064	1.57978	0.845029
-1.21093	-0.309409	-1.72107	-0.594997	-0.103128	-1.88037	-0.896931	5.77013E-05	-1.00432	0.0634996	-0.708673	-1.06487	-1.14365	-0.971148	-0.122341	-0.880646	-1.13626	-1.47379	-1.3076	-1.13599	-0.66712	-0.183074	-0.900876	-1.3162	-1.2993	-0.632082	-0.850399	-0.687981	-1.46869	0.274442	-1.32357	-1.21624	-0.779302	-1.47435	0.481666	-1.53322	-0.854474	-1.35614	-0.343465	-0.535257	-1.01771	-1.51097	-0.676899	-1.37997	-0.903317	-0.855239
#NUM!	#NUM!	#NUM!	#NUM!	-0.96066	#NUM!	#NUM!	0.0713149	#NUM!	#NUM!	#NUM!	0.475405	0.260031	-0.0126402	-1.53585	-0.673466	-0.496718	0.268487	-1.19925	-0.611833	-0.306379	-0.259664	-0.364348	-0.6345	-0.197865	0.0637408	-0.553852	-0.441484	#NUM!	#NUM!	0.111259	-0.72755	-0.528771	#NUM!	#NUM!	#NUM!	0.213621	0.316959	-0.251931	#NUM!	#NUM!	#NUM!	#NUM!	-0.4728	-0.620117	-0.252295
0.81098	0.620956	0.629651	1.02656	0.933683	0.950843	0.292475	0.665775	0.841353	-0.269512	0.345784	0.841083	1.45851	0.851209	0.255701	0.184064	0.378194	0.707006	-0.0434844	-0.587173	0.164609	0.184703	-0.207393	-0.135535	1.36892	0.163446	0.0748057	0.425646	-0.589092	0.2567	0.923961	1.17091	0.426781	0.806544	-0.193204	0.365016	0.840681	-0.0329472	0.0423231	0.606496	1.09249	0.218529	-0.0578315	1.45929	-0.484277	-0.0248304
1.84503	0.212668	0.496955	1.7728	1.38737	0.737543	0.534934	0.226544	0.783415	0.233888	-0.109962	1.25483	0.175957	0.160137	0.270817	-0.571628	0.352584	-0.22231	0.190306	0.360638	-0.66821	0.352658	0.516739	0.0918019	0.0492031	0.134683	-0.0265876	0.187103	0.256494	-0.485942	0.401673	-0.159629	-0.330673	0.047562	0.11416	0.177637	-0.081476	0.134414	-0.286999	-0.36087	-0.139208	0.391508	0.0831565	0.425741	0.624379	0.226862				+
#NUM!	#NUM!	#NUM!	#NUM!	#NUM!	#NUM!	#NUM!	0.070209	#NUM!	0.760871	#NUM!	#NUM!	#NUM!	#NUM!	#NUM!	0.855438	-0.600959	1.85647	#NUM!	#NUM!	0.851782	-4.05838	-0.757058	#NUM!	-0.710702	-1.35885	0.383285	#NUM!	-1.07444	-0.719498	0.626647	0.464235	#NUM!	#NUM!	#NUM!	0.432474	#NUM!	1.95528	-4.36036	-1.0881	-0.232047	0.171466	-0.00934718	-0.81836	#NUM!	0.067126
-0.838335	-0.692963	#NUM!	0.292409	0.477428	#NUM!	-0.676029	0.484098	-0.330673	0.9566	#NUM!	0.94931	0.454387	0.712914	-0.11023	0.435417	-0.662388	0.512556	1.07506	0.367806	0.75877	0.974036	0.131186	0.484544	0.646428	0.546625	-1.15847	#NUM!	-0.364124	0.481102	0.0762608	#NUM!	-0.395282	#NUM!	-0.255682	#NUM!	0.949645	0.627731	0.722539	0.820682	0.489808	-0.193835	0.642121	-0.245861	-0.272984	0.840129
2.03539	0.470349	2.5465	0.935398	2.2327	2.49802	#NUM!	0.227913	1.06951	#NUM!	0.750421	#NUM!	1.25423	#NUM!	#NUM!	-0.706641	#NUM!	0.340222	-0.368042	0.771939	-0.273621	#NUM!	0.205117	-0.675545	0.650589	-0.225619	#NUM!	#NUM!	#NUM!	#NUM!	0.491379	0.115113	#NUM!	0.114394	0.0787008	#NUM!	#NUM!	#NUM!	-0.558659	-0.488618	#NUM!	1.07585	#NUM!	#NUM!	#NUM!	#NUM!				+
-0.168578	-0.29066	-0.7346	-0.202888	-0.135272	-0.668936	-1.32043	-1.49754	-0.646808	-1.62096	-1.1995	-0.28492	-1.28315	-1.0635	-0.816723	-1.29878	-1.6575	-1.10789	-1.44074	-1.01956	-1.92585	-1.78476	-1.66038	-0.812457	-1.91789	-0.788519	-0.977316	-0.991689	-0.937269	0.308609	-1.44901	-1.58313	-1.56662	-0.965618	-0.536351	-0.476433	-1.87849	-1.39039	-1.63858	-1.95717	-1.94156	-1.20698	-1.73149	-1.11086	-1.69745	-1.67376
1.15075	0.442281	0.335299	1.26292	1.54713	1.39324	1.25953	1.59776	1.63742	1.97455	1.31036	1.23815	0.692999	1.57433	1.39536	1.27331	2.38978	2.06866	#NUM!	1.762	-0.955313	1.25388	0.473991	1.02122	1.79837	1.46053	0.123827	1.60202	0.606254	1.40601	2.28321	1.43063	#NUM!	0.29186	0.882677	0.766038	0.714018	1.73125	1.39631	1.84074	2.28764	0.169321	1.0893	0.732531	1.58127	1.15182
0.428939	-0.0253123	0.131565	0.157769	0.00481218	0.0962675	-0.748976	-1.21922	-0.0885487	-0.511873	-0.50711	-0.0366548	-0.600936	-0.369271	-0.750692	-0.0480967	-0.541118	-0.718877	-0.513996	-1.08304	-1.07998	-0.95293	-0.434028	-0.77989	-0.570366	-0.671384	-1.1046	-0.991014	-0.230572	-0.622181	-0.661202	-1.28605	-0.907121	-0.16092	-1.33645	-0.837217	-1.35823	-0.532167	-1.08447	-1.17875	-0.620305	-0.615693	-0.724214	-0.291938	-0.145611	-0.654448				+
0.350463	0.503262	-0.0826825	0.726988	0.40723	0.117779	#NUM!	0.356809	-0.00884533	#NUM!	0.536841	0.222493	-0.792356	0.17599	0.0886843	-0.866005	-0.91196	#NUM!	-0.448055	-0.208642	-0.0550472	-0.145221	0.224671	-1.15017	-0.689299	-0.598365	-0.636884	-0.403901	0.112805	0.33228	-0.463413	-0.160951	-0.00848693	#NUM!	-0.305912	-0.497753	-0.699519	-0.699428	-0.543991	0.0311056	0.722057	-0.434565	-0.0791018	-0.664867	0.384181	-1.26607
1.62939	0.0732718	0.841568	1.40733	1.15624	0.611998	0.327819	-0.399226	0.960918	-0.402504	0.0248247	1.12174	0.0438243	0.0627611	0.317085	-0.773828	0.540275	-0.266397	0.58775	0.276031	-0.867264	0.522592	0.217088	0.107446	-0.154583	0.19588	-0.632547	0.0156387	-0.0425042	-0.684908	0.315235	-0.354452	-0.532167	0.315756	-0.0231843	0.0204428	-0.173511	-0.57289	0.0987836	-0.602267	-0.109427	0.350306	-0.335255	-0.220744	0.336813	0.091472				+
0.839715	-0.584385	1.15626	0.82161	0.512555	0.799822	-0.090718	0.252862	#NUM!	0.291433	0.363308	0.780318	0.742289	0.311739	0.514862	0.258701	-0.216486	0.000189334	0.0609992	0.670888	0.687102	-0.0196308	0.312778	0.372767	0.676872	0.115995	0.0377545	0.125947	-0.35359	-0.620399	0.464783	0.12191	0.823192	0.659677	-0.807025	0.253513	0.560175	0.51274	0.144568	0.328743	0.197087	0.0350751	0.344062	0.984492	0.477731	-0.0635398
-0.401963	-0.461633	-0.38958	-1.16092	-0.537743	0.332662	0.432124	0.971063	0.078975	1.37546	-1.40032	-0.960685	1.95769	1.74579	-0.0306892	-1.97321	-1.97662	0.945332	1.4214	1.45316	0.446148	-1.07101	-1.05804	-1.04089	1.94719	1.32778	0.576153	0.381199	1.25137	-1.75962	0.406522	0.962519	0.798542	1.04841	-0.109294	-0.108223	3.0607	1.8365	-1.66975	-0.330329	-0.483055	-1.26418	0.65524	1.88404	-0.169662	-1.87294
-0.674551	-0.745797	#NUM!	-0.506698	0.0494569	0.0750944	-0.335483	-0.0485151	-0.144699	-0.169284	#NUM!	-0.109829	0.0698001	-0.0139266	-0.427031	-0.504468	-0.101919	0.0850069	-0.995882	#NUM!	-0.436162	-0.628914	-0.201885	#NUM!	-0.915237	-1.25457	-0.70115	-0.688225	-1.2052	-0.204141	-0.165815	-0.904549	0.465759	-0.974456	-0.711407	-0.733799	-0.261952	0.266715	-0.754973	0.0417141	0.0177822	-0.336439	0.0323739	0.313585	-0.336609	0.19374
#NUM!	-0.382723	#NUM!	#NUM!	0.725923	#NUM!	#NUM!	0.479452	1.14551	#NUM!	#NUM!	1.55457	1.14602	1.01281	0.548144	1.16505	#NUM!	1.21591	0.270915	0.972251	0.898431	0.989754	1.06382	1.12538	0.546604	0.207061	0.734803	-0.503201	#NUM!	#NUM!	0.984303	1.11697	-1.52125	#NUM!	#NUM!	#NUM!	1.194	0.900563	0.176852	#NUM!	2.124	#NUM!	#NUM!	1.08449	0.595898	#NUM!
-0.194339	#NUM!	1.60753	-1.46832	#NUM!	1.69068	1.76469	1.80662	1.62087	1.70769	#NUM!	#NUM!	1.27792	#NUM!	1.86595	0.577121	#NUM!	#NUM!	1.59283	1.84151	-1.62373	#NUM!	#NUM!	-0.111031	#NUM!	#NUM!	1.81955	0.357878	0.048084	1.23135	0.450216	2.35919	1.26275	1.8847	0.862179	0.161486	-1.5431	2.91746	#NUM!	0.601588	0.338497	1.15232	1.84684	-0.512775	0.928677	-0.60521
0.971289	-0.542902	#NUM!	#NUM!	0.210162	0.943389	-0.474465	0.0279476	#NUM!	#NUM!	1.43534	0.327563	0.240674	0.379751	0.00400182	0.0553154	0.263767	0.449986	0.263109	-0.640343	0.143883	0.0274849	0.168415	-0.482552	0.497751	0.0719064	-0.123004	-0.407041	#NUM!	-0.0328338	0.11616	0.513255	0.0951729	#NUM!	-0.489646	-0.0721745	0.0412835	0.427634	-0.555325	0.247337	0.374542	0.317222	0.329225	0.813194	0.038368	-0.0881756
#NUM!	0.702374	0.988461	0.660042	0.536796	#NUM!	-0.242328	0.274023	0.444989	#NUM!	0.114988	-0.531255	0.323209	-0.0973866	-0.124593	-0.434668	-0.699285	0.00755059	-0.329181	-0.420402	0.714596	-0.609093	-0.0736595	-0.6469	-0.209765	-0.553265	-0.122341	-0.76267	0.0677574	0.308573	0.111704	-0.0314783	-0.283211	-1.92459	-1.79269	#NUM!	0.0303245	-0.850173	-0.371392	-0.335826	#NUM!	-0.939041	#NUM!	-0.414991	-0.417107	-0.492725
-0.291158	-0.474877	-0.61306	-0.262433	-0.668028	-0.0753272	0.455534	0.274215	-0.393746	-0.184217	1.33632	-0.0778741	-0.210514	0.46899	0.0495017	-0.506907	1.36075	0.682858	-0.655352	-0.204391	1.9989	-0.807767	0.166908	0.131977	0.117693	-0.881821	0.383774	-0.469989	-0.35208	-0.213752	-0.0244615	0.103596	0.642662	-0.813525	-0.422448	-0.0984196	-0.451963	-0.136191	-0.678793	0.92788	0.340605	0.471156	0.014966	-0.396534	-0.489436	-0.788374
-3.13878	#NUM!	-2.88618	0.317535	#NUM!	#NUM!	-1.29653	0.0343672	#NUM!	-3.36975	0.0627159	0.627249	0.0889757	-1.06729	0.389886	-0.0880058	0.236571	-0.111432	#NUM!	-0.117695	-0.244035	-1.75206	-1.03907	0.0783809	-0.124725	-1.95412	-1.67812	#NUM!	-1.56316	#NUM!	0.517867	0.742306	#NUM!	-3.12925	-3.94111	-3.37729	-1.17977	-3.03391	0.0720732	#NUM!	0.227861	0.156595	-1.43325	0.305201	0.542248	-0.405775
0.141234	-0.788268	-0.0124124	-0.0418037	0.03354	-0.249917	-0.389126	-0.31034	-0.438293	-0.343692	-0.287903	-0.0377105	-0.0829751	-0.152508	0.125332	0.0303098	-0.377068	-0.563353	0.0578721	-0.811553	-0.817765	-0.555816	-0.106214	-0.343123	-0.844787	-0.483674	-0.0247452	-0.517207	-0.711847	-0.917317	-0.798921	-0.229752	-0.22132	0.11336	-0.0565835	-1.1147	-0.16954	-0.227125	-0.0989585	-0.477988	-0.257614	-0.650922	-0.505078	-0.339609	-0.211079	0.108845
0.361017	-0.232415	-0.26749	0.226915	0.494035	-0.0846086	-0.746227	-0.311154	0.403446	-0.288418	-0.321124	0.863404	-0.00115371	-0.0150561	0.0444491	0.0701787	-0.0652966	#NUM!	-0.0485151	0.103224	-0.534062	-0.546915	0.0928025	-0.182057	-0.572405	0.114938	#NUM!	-0.595099	0.49001	-0.214726	0.0618271	#NUM!	-0.614286	0.387139	-0.16991	-0.594021	-0.685537	#NUM!	-0.0736831	-0.597698	-0.548141	-0.150904	-0.640158	-0.157734	0.13861	0.784702
#NUM!	-1.30504	-0.805458	#NUM!	-1.4691	#NUM!	#NUM!	-1.4443	-1.03573	-0.927896	#NUM!	#NUM!	-0.783163	-1.70368	-1.02567	-1.38841	-1.61626	-1.7107	-0.97717	-1.34221	-1.21564	-0.566961	-0.466653	-1.38065	-1.28659	-1.58024	-1.83839	-0.187059	#NUM!	-0.466915	-1.0229	-1.02889	-1.41349	-0.727267	-1.24015	#NUM!	-3.01644	-0.843582	-0.451224	-1.55513	-1.53137	-1.15114	-0.0753272	-0.0499841	-0.445813	-1.00348
2.80962	1.12708	#NUM!	2.06347	2.61785	1.96564	1.14663	0.62768	1.30073	#NUM!	#NUM!	2.29165	#NUM!	1.68256	0.0971935	0.545799	0.570786	0.69605	-0.201132	-0.0465608	0.254146	#NUM!	0.261708	0.500279	0.516617	0.0178634	0.176055	#NUM!	0.149329	#NUM!	0.808943	-0.306029	0.147937	#NUM!	0.0238103	#NUM!	0.108932	#NUM!	0.981537	0.653718	0.0308845	#NUM!	#NUM!	#NUM!	#NUM!	#NUM!				+
0.810805	-0.451857	#NUM!	#NUM!	0.366727	#NUM!	0.604806	0.514202	0.599943	0.990928	0.137616	1.07617	0.054632	1.27188	#NUM!	0.96162	0.820234	-0.345396	#NUM!	0.393589	-2.72559	0.466536	0.64982	1.0005	0.576884	-0.0463324	0.765867	0.558373	0.0862799	-0.257909	0.0136545	-1.9222	0.936681	0.50498	#NUM!	-0.215865	0.869543	0.749257	-0.0712136	-0.587173	0.0222056	0.393833	#NUM!	0.718557	1.46989	1.57858
2.3755	-0.213627	-0.826942	-4.20719	0.743048	-0.0961296	#NUM!	0.147639	0.388998	0.0263814	-1.07739	0.7654	-0.0377336	-0.511164	-0.215368	0.16647	-1.07854	-0.736328	#NUM!	-0.13606	-0.875544	-0.588229	-1.20743	#NUM!	-2.82401	-0.680662	0.500075	-0.149444	-0.430927	-0.406646	-0.213114	-0.293488	-0.335369	-0.533201	-0.123004	#NUM!	-0.370587	-0.118303	-0.0397735	-0.486766	#NUM!	-0.614969	-2.23002	0.305717	1.55209	-0.177089
0.808235	#NUM!	#NUM!	1.12082	0.23199	0.568559	0.275856	-0.0406848	#NUM!	0.484449	0.419951	0.867874	0.738457	0.288576	0.519135	-0.381616	0.903872	0.0893747	0.0694822	0.767634	0.0764173	0.42554	0.584047	0.685396	0.496611	0.298921	0.697968	0.158957	0.244309	-0.0691523	0.558857	-0.690819	0.196565	0.273988	0.51806	0.181428	0.574633	0.0455826	0.0887303	-0.321245	0.0290207	0.65555	0.661182	0.319934	0.179665	0.775309
1.06383	0.314374	0.650668	0.791658	0.743014	0.515418	0.861893	0.62331	0.551184	0.111929	0.195583	0.657554	0.152115	0.621488	0.336118	-0.0792927	-0.289126	0.216703	-0.0684644	0.0390583	0.315666	0.0905572	0.0659138	-0.0531114	-0.347439	-0.0367495	0.464684	-0.00166962	0.272228	0.204699	0.00487007	0.905845	-0.242328	0.153832	-0.227002	-0.138552	0.505943	-0.0517201	0.196343	-0.14483	0.212183	-0.151946	0.00981482	0.416062	0.400586	0.0585269				+
1.18234	-0.251931	0.225668	0.779002	0.854649	0.917434	1.2615	1.16825	0.72738	1.05086	1.43745	0.715683	0.745406	1.17961	0.459477	0.640119	0.386751	0.589051	0.302155	0.508834	0.361991	0.528324	1.16702	0.561047	-0.148739	0.459496	0.542395	0.710052	0.636504	0.322108	0.35334	0.751587	0.0930479	0.722325	0.474994	0.542227	0.768396	0.653373	0.496814	1.18639	1.18613	1.16977	1.18272	1.53646	0.991937	1.20398
0.50351	-0.179256	-0.48	0.337904	0.0180743	-0.338681	-1.00317	-0.50853	-0.259664	-0.860257	-0.322274	-0.0987143	-0.577924	-0.578407	-0.482848	-1.21406	-0.633943	-0.790855	-1.31435	-1.05381	-0.815575	-0.697952	-0.948825	-0.552082	-1.04299	-0.390227	-0.25532	-0.620641	-0.278461	0.261345	-0.876095	-0.695192	-0.744936	-0.88096	-0.0554733	-0.633106	-1.20958	-1.42927	-0.444243	-0.788268	-0.378179	-0.888179	-0.881978	-1.01419	-1.23991	-0.509539
0.850819	1.04582	-0.918628	1.48443	0.326805	0.958112	0.192017	-0.434134	0.6739	0.859457	-0.512379	0.696954	-0.510152	-0.358734	0.998212	-0.981341	-0.481712	-0.95114	1.04165	0.263023	-0.510456	-0.275126	1.07872	1.3984	-0.295488	-0.426211	-0.560421	-0.0199608	-0.476122	-0.5144	0.175582	-1.11863	1.2325	1.81975	-0.0163537	0.0490091	-0.547548	0.0297353	0.965953	-0.342213	-0.281869	-0.0939774	-0.272979	-0.671002	-0.0742373	-0.99876
0.582821	-0.144438	-0.80845	0.309789	0.213721	-0.24732	-0.268195	-0.816477	-0.240742	-0.382169	-0.505383	0.326803	-0.369383	-0.375846	-0.650581	-0.971295	-0.552279	-0.695994	-0.53107	-0.586212	-1.17881	-0.105678	-0.617675	-0.239887	-0.72927	-0.675997	-1.08168	-0.279546	0.290939	-1.19163	-0.703278	-1.39144	-1.50838	0.167005	0.00103915	-0.191689	-0.803558	-1.43941	-0.307428	-0.346531	-0.389126	-0.518918	-0.349365	-0.436326	-0.395471	-0.246441
1.24908	0.339783	0.81459	1.60858	1.63272	0.854831	0.792532	1.15901	0.861159	1.10414	0.0133924	0.9693	0.693668	1.04379	0.674821	0.742024	-0.448161	0.976787	1.21314	-0.00690831	0.850637	-0.179129	-0.158078	0.651269	-0.368489	-0.641269	0.294279	0.98511	0.752996	0.822835	0.827282	1.57471	0.526452	0.984502	0.228267	0.722253	0.819012	1.53353	-0.19333	0.194443	0.541933	0.0813088	0.650023	0.838088	0.543917	-0.00637782
-0.951976	0.508506	-1.1091	-0.725872	-0.820567	#NUM!	-0.712933	-1.00978	-0.574828	0.000302979	-0.487589	-0.711063	-1.33845	-1.36664	-0.602647	-1.62312	-1.42584	-0.798748	-1.609	-0.959696	1.08369	-0.844787	-1.05492	-0.94703	-1.45312	-1.33822	-0.954356	-1.2278	1.6152	0.207672	-1.19547	-2.03295	-0.824483	#NUM!	-1.68219	-1.76562	-1.57961	-1.34455	-1.21667	-0.916247	-1.24336	-0.992032	#NUM!	-1.66165	-1.44595	-1.40723
#NUM!	#NUM!	#NUM!	#NUM!	#NUM!	#NUM!	-1.22962	#NUM!	-0.142871	-1.01243	#NUM!	#NUM!	1.42806	-0.664392	1.26205	#NUM!	#NUM!	0.0110645	0.457153	-0.533962	0.915745	1.95965	-0.512581	#NUM!	-0.815118	-0.308594	1.64241	#NUM!	#NUM!	#NUM!	0.26356	0.935227	0.403198	#NUM!	-0.760434	-0.183459	-0.196733	0.818172	0.600512	-1.49724	#NUM!	-0.569777	-0.820322	#NUM!	#NUM!	#NUM!
-0.888685	-0.740625	0.603835	-1.38267	2.01654	-1.21798	-1.24007	-1.5374	-1.36272	-2.26389	-0.100265	-1.12104	-0.77989	-1.65242	-1.05353	-0.543397	-0.717298	-1.93342	-1.90034	-0.431676	-2.67568	-1.54681	-1.05429	-1.66726	-2.24607	-2.33751	-1.49313	-1.886	-0.20063	-2.75532	-0.936365	-1.06212	-1.49098	-0.764112	-0.497638	-2.26504	-1.51096	-1.99679	-2.13393	#NUM!	-1.94138	-0.512288	-0.907967	-2.09455	-0.950783	-1.34341
1.35215	#NUM!	0.385329	1.25001	1.12857	0.144792	0.481082	1.47979	0.569265	1.16731	-0.335712	2.10377	0.235246	0.753336	0.412712	0.447721	0.863205	1.56213	1.00032	0.652992	1.22553	0.48223	0.0348548	-0.0522768	1.17884	0.530531	1.16803	-0.0122999	-0.628801	0.243489	0.859143	1.67863	0.154265	-0.255924	0.816952	0.324447	0.876081	0.354233	0.713592	-0.343806	0.256149	-0.104703	-0.539928	1.05017	-0.132606	0.176271
0.761057	0.0359194	0.63093	0.589919	0.539582	0.840009	0.729005	0.496631	0.484207	0.501218	0.61885	0.595483	0.441693	0.517317	0.238187	0.677656	0.317157	-0.0816123	0.382701	0.083447	0.171125	-0.00475299	0.338944	0.293271	0.507419	-0.166587	0.221304	0.240649	-0.109427	-0.417272	0.212785	0.0775738	0.637558	0.551036	-0.448055	0.460191	0.335918	0.413442	-0.219958	-0.19131	0.322361	0.589941	0.122617	0.769985	0.860034	0.279366
0.780395	0.574433	#NUM!	2.57837	1.28275	1.52276	#NUM!	2.9011	-2.31594	0.736103	#NUM!	-0.599603	0.357807	1.19162	-0.78955	-1.36659	-0.0751717	0.425598	-2.31996	-0.262674	-0.448584	0.940036	0.622177	-2.00651	0.686592	-0.386725	0.719851	#NUM!	#NUM!	-0.751207	#NUM!	0.742299	-0.00144204	0.269217	#NUM!	0.0738741	0.440303	0.505984	0.221051	-1.11987	0.699654	1.1601	1.03125	-1.3839	-0.357849	-2.51416
-1.24507	-0.609471	-1.06234	#NUM!	#NUM!	-1.20308	#NUM!	0.132351	-0.392658	0.552918	#NUM!	-0.571629	-0.165301	1.05769	-0.517427	0.171515	-0.411487	0.228858	0.662003	-1.08692	-0.885652	-0.702314	-1.25629	-0.151445	1.03505	-0.81032	0.658424	0.635601	-0.816641	0.0920787	-0.569005	0.2633	-0.0112093	-0.643856	-0.951737	-0.185232	-0.0318186	0.544877	0.443301	-0.117054	0.154153	-1.81906	-0.568334	0.2865	-1.06845	0.645491
-0.209709	1.05367	-0.228827	0.140142	-0.63812	-0.492827	-0.0813396	-0.446997	0.0651439	-0.321928	1.82444	-0.588807	#NUM!	-0.713696	0.460688	#NUM!	0.0119952	-0.750129	-0.46425	0.260614	-1.1167	-0.0708015	-0.747688	2.84415	-0.748032	-0.922655	-0.855189	-0.704539	-0.485839	-0.507211	-0.56179	-0.268794	-0.265797	3.49689	-0.96643	-0.754032	-0.867738	-0.298707	-0.547351	-0.613793	1.38259	-0.308129	-0.297133	-1.39236	-0.88235	-1.29666
#NUM!	0.03484	#NUM!	#NUM!	#NUM!	#NUM!	0.614514	#NUM!	1.67608	#NUM!	#NUM!	1.23868	#NUM!	0.746273	-0.203013	1.0407	-0.201885	#NUM!	0.941337	#NUM!	-0.254836	#NUM!	0.893116	0.510149	-1.07936	-0.157762	0.183015	0.466448	#NUM!	#NUM!	-0.520447	-0.675184	#NUM!	#NUM!	0.596121	#NUM!	0.911967	#NUM!	#NUM!	1.14363	0.501117	#NUM!	1.22445	0.580042	0.394587	0.850705
0.0811081	-0.465295	0.317955	#NUM!	-0.0953169	#NUM!	#NUM!	-0.848878	-0.341872	#NUM!	#NUM!	-0.531748	-0.336283	-0.532467	-0.827675	-0.601435	-1.06019	#NUM!	#NUM!	-1.09775	#NUM!	-1.11123	-0.372375	-0.895845	-0.901803	-1.79664	#NUM!	-1.1203	#NUM!	#NUM!	-1.01671	#NUM!	-0.480575	#NUM!	#NUM!	#NUM!	#NUM!	#NUM!	-1.30539	#NUM!	#NUM!	-0.0199154	#NUM!	-1.90558	-0.886168	-1.03912
0.688734	-0.0346383	0.690987	1.15682	1.4076	0.475615	-0.144888	0.499789	0.25615	-0.476537	-0.170053	1.14398	0.103069	0.65674	0.118884	0.714302	-0.524064	-0.121627	0.694625	-1.05102	#NUM!	-0.679268	0.58942	-0.113213	0.974847	-0.425459	0.176798	0.149369	0.293819	-0.384713	0.15101	0.578876	0.455416	-0.124135	-0.632361	#NUM!	0.210897	-0.0701146	-0.515914	-0.190678	-0.258381	0.579375	-0.265317	0.263362	0.239564	0.243062
1.1368	-0.0271541	0.275385	0.916399	0.362139	0.468192	-0.169797	0.667653	0.625267	-0.00230651	-0.0558898	0.956276	-0.658371	-0.0938305	-0.0194884	0.853058	0.308269	-0.599223	0.0522965	-0.032242	-0.714399	-0.105008	0.205913	0.792857	-0.596744	-1.19163	-0.104739	0.12756	-0.454176	-1.29019	-0.87798	-0.90327	-0.351515	-0.381394	-0.606632	-0.804549	0.103038	1.22267	-0.421802	-0.183582	-0.157173	0.242562	0.18472	-1.19525	0.345392	-0.536022
#NUM!	-2.49209	#NUM!	#NUM!	-2.16182	#NUM!	#NUM!	-2.70746	-0.799585	-0.620305	#NUM!	-0.120086	0.219169	0.305146	#NUM!	-1.53042	1.31229	#NUM!	-0.337997	-0.330171	-1.02666	#NUM!	-1.78889	#NUM!	0.832205	0.678349	#NUM!	-2.6729	#NUM!	-1.95673	0.852928	#NUM!	#NUM!	#NUM!	#NUM!	#NUM!	0.147026	-0.716684	-1.21301	#NUM!	#NUM!	-1.00264	-0.757598	0.952426	1.65061	#NUM!
#NUM!	0.034116	#NUM!	#NUM!	#NUM!	#NUM!	#NUM!	#NUM!	0.761555	0.317337	#NUM!	1.24711	1.12029	1.80773	0.892875	#NUM!	0.897624	#NUM!	#NUM!	2.3293	1.23762	#NUM!	-0.0227584	0.687381	1.65304	1.38847	0.436334	1.20095	#NUM!	#NUM!	0.669855	0.835574	1.19126	1.00923	-0.495593	1.42171	0.536168	0.941088	-0.777283	1.07787	1.34272	#NUM!	#NUM!	1.78772	#NUM!	1.55542
0.938781	-0.638584	0.402877	0.848219	0.727618	0.301337	0.21974	-0.0468402	0.374262	-0.186247	0.119181	0.57355	-0.0311129	0.305592	-0.0593554	-0.671203	-0.29678	0.114223	0.256614	-0.359971	-0.23352	-0.177216	0.200548	-0.182438	0.0215554	-0.546462	0.193618	-0.0937849	-0.181421	-0.468948	-0.232783	-0.368824	-0.118626	-0.437867	0.076113	-0.2949	0.360935	0.0214968	-0.227125	-0.577828	0.0448509	-0.443186	0.0528351	0.10588	0.209489	0.327866
2.91291	0.306145	0.392262	2.00741	2.94253	1.32941	1.61874	1.53717	1.2109	0.681307	0.508034	1.62602	1.2328	1.39992	1.13917	1.87938	0.447308	0.774379	1.346	0.517709	1.59545	0.676042	0.946916	0.743621	1.06004	0.335972	1.22867	0.44285	-0.843421	0.3102	0.628519	1.56448	1.48973	0.910149	-0.125254	0.164577	0.682974	1.61909	1.22546	-0.276675	1.27911	1.03338	0.800651	1.59294	1.51489	0.829078
0.347969	0.324582	1.0399	0.479331	0.446679	0.39138	0.980341	0.652856	0.808564	0.915283	1.81152	0.433589	1.27237	0.745793	0.43821	1.11291	-0.411752	1.18965	0.352511	1.0079	1.10417	1.24311	0.904197	0.895932	0.407995	0.430567	0.278776	1.02753	-0.697685	0.258563	0.901877	0.944888	-0.654619	0.772012	-0.194717	0.899668	1.24629	0.912782	0.242721	1.4202	1.70679	0.463066	1.00828	1.37397	0.780059	0.452789
1.48048	0.215814	0.984648	1.06876	0.960946	0.740625	0.148545	0.290621	0.701999	-0.0982848	0.569779	1.25488	0.512514	0.836269	0.630573	0.569672	1.6891	0.104387	0.199686	0.325449	0.750227	-0.0646069	0.284142	0.486246	-0.295135	-0.887993	0.51202	0.460913	0.733148	0.213956	0.448154	0.376302	0.92994	0.994959	-0.269273	0.640209	-0.12499	0.000880304	0.151827	-0.184471	0.133195	1.36094	0.711181	0.248553	0.484226	0.57213
-0.10882	0.441536	1.2324	-0.355908	-0.463413	-0.405884	-0.356144	-0.988848	-0.541875	-0.400574	0.132388	-0.512887	-0.221444	-0.395172	-0.662844	-0.97739	-1.13113	0.570272	-1.06592	-0.63812	-0.586405	-1.04215	-1.04012	-0.810484	-0.564622	-0.674913	0.0262786	-0.921242	-0.143524	0.499687	-0.297485	-1.0827	-0.361881	-0.623024	-1.22719	-0.0977456	-0.928276	-0.0405417	-0.763157	-0.217603	-0.194844	-1.13898	-0.33985	-1.45767	-0.0131427	-0.953147
0.0905846	-0.158596	0.701247	0.275007	-0.181293	0.367564	-0.0941009	0.25056	-0.732399	0.369296	1.33184	0.29956	1.12394	0.470189	-0.0122111	0.859064	-0.292782	1.22011	0.0955583	0.785527	1.18079	0.893571	0.775342	1.07707	0.943	0.176136	0.149681	0.677726	-1.05172	-0.236095	0.443164	-0.0183493	0.0307961	-1.37801	-0.123401	1.0145	0.859405	0.800727	-0.0224743	0.806392	-0.625551	-0.131258	0.859693	0.756031	0.342557	0.0545149
-1.54222	-0.455755	-0.501359	-1.29123	-1.10353	-1.64651	-1.44726	-1.45165	-1.56535	-1.62452	-0.951364	-1.25848	-2.03129	-2.09007	-1.36227	-2.17811	-2.05932	-1.98714	-2.09967	-1.73881	-1.80368	-1.10963	-2.10125	-2.14962	-2.09663	-1.81036	-1.79481	-1.58715	-1.64215	-0.9634	-1.97207	-2.01618	-2.37395	-1.25131	-0.503857	-1.61786	-1.98273	-1.79502	-1.78877	-1.99538	-1.85746	-1.89067	-1.35755	-1.99553	-2.11406	-2.07842
0.249033	-0.457647	1.18164	#NUM!	#NUM!	0.0105599	-0.563451	#NUM!	1.12677	0.506886	0.337211	#NUM!	1.23671	1.53166	0.509517	0.716932	-1.54911	1.95109	-0.669753	0.203198	-0.127237	1.40683	1.92139	0.188858	-0.911417	-0.27035	-0.399628	#NUM!	0.927346	0.515253	1.50136	0.717003	-0.217603	1.91447	#NUM!	1.80955	0.60843	-0.773406	0.396536	2.21934	0.565118	#NUM!	1.57648	-0.928881	1.99972	1.32273
1.87636	0.622243	0.292617	#NUM!	1.28831	0.692385	0.488872	-0.136716	0.699921	#NUM!	0.613763	#NUM!	0.855405	1.49833	1.18823	0.420837	#NUM!	1.31445	-0.595981	0.99778	0.239531	-0.103397	-0.340505	#NUM!	1.07863	0.723801	0.563113	-0.450848	0.0923401	0.530805	0.837208	1.0106	#NUM!	0.897974	#NUM!	0.406159	0.763918	#NUM!	#NUM!	1.31915	1.1935	-0.183275	1.12542	0.27432	1.01835	0.644288
-0.171898	0.322361	#NUM!	0.156241	0.29635	-0.937043	-0.502347	-0.55719	#NUM!	-0.993855	-0.717791	-0.210209	-1.77947	-0.691355	0.804753	-1.04768	-0.955908	-1.179	-0.63171	-0.25532	-1.50325	-0.525041	-0.827982	-0.757535	-1.34449	-0.712728	-0.0787465	-1.34796	-0.514097	-0.307145	-0.457857	-1.30036	-1.49139	-1.0784	-0.617581	-0.330329	-0.213876	-0.831715	-0.671475	-0.951662	-1.06723	-0.482262	-0.293135	-1.65199	-1.2668	-1.37171
0.220647	#NUM!	0.414095	0.209112	#NUM!	-0.0118726	0.851652	#NUM!	#NUM!	0.176753	-0.331854	0.463589	#NUM!	0.730129	0.82235	#NUM!	#NUM!	0.574133	#NUM!	#NUM!	-1.0315	#NUM!	1.38506	-0.560128	#NUM!	0.322469	0.7393	0.266607	-0.0465608	-0.22132	1.07415	1.05309	#NUM!	-0.3209	0.418356	0.105628	#NUM!	0.736493	#NUM!	-0.291368	-0.4756	-0.0535509	0.452956	0.197708	#NUM!	0.422184
-0.0249805	0.760846	-0.0232627	0.322325	0.15441	0.836012	0.243352	-0.398131	0.283913	-0.907045	1.14554	0.732579	0.23055	0.796561	0.925138	-0.145091	0.395018	0.210346	0.0197553	0.236537	-0.436908	1.09943	1.16223	0.950425	0.169647	-0.159888	0.836295	0.621168	-0.282855	-0.679244	0.917597	0.589073	0.0845021	-0.855591	-0.119423	-0.518132	0.113192	0.408531	0.546646	-0.192194	1.136	0.508425	0.779101	0.120074	1.34159	-1.21244
-0.223127	1.72232	-2.01006	#NUM!	#NUM!	#NUM!	#NUM!	1.00967	#NUM!	#NUM!	#NUM!	0.746325	-0.366364	-0.286881	-0.724579	-0.320532	0.413788	#NUM!	-0.300651	-0.0138636	#NUM!	-1.36648	-0.106884	-0.472384	-0.510354	-0.5007	-0.835116	-0.132731	-0.362217	-0.31545	-0.258097	0.2881	2.11785	#NUM!	0.131124	#NUM!	-0.642046	0.688869	-0.693498	-0.329526	#NUM!	-0.65205	#NUM!	-1.06561	-0.252732	-0.970064
1.426	0.7427	-0.613528	1.43913	1.5322	-0.0451634	0.0485465	0.649231	1.11554	0.320414	-0.100978	1.72845	0.525289	0.993465	0.797438	0.728718	0.193189	0.124	0.526327	0.752607	0.812384	0.61352	0.447308	0.834493	0.499667	0.883688	1.21947	0.221031	0.477703	0.106855	0	0.602153	0.149889	-0.0619835	-0.644502	1.06004	0.28604	0.105597	0.596623	0.187149	0.45797	0.149906	0.687707	0.635462	1.20529	0.773816
-0.36653	0.614156	-0.174146	#NUM!	-0.35115	#NUM!	0.390415	-0.591138	-0.703987	#NUM!	#NUM!	-0.13459	-0.154507	0.934124	0.136218	-0.572205	-0.106616	-0.519139	-0.0542234	0.0324477	#NUM!	#NUM!	-0.463314	#NUM!	-0.401194	0.2684	0.593567	-0.796182	0.571279	-0.440539	-0.0703893	0.0401409	-0.363198	-0.256528	0.0783809	0.0188376	-0.381837	-0.668714	-0.378134	-0.40174	-0.00934718	0.127792	0.445225	0.272272	-0.148456	0.23531
0.36656	#NUM!	#NUM!	#NUM!	0.227101	1.67535	#NUM!	#NUM!	-0.157335	#NUM!	#NUM!	0.769433	1.26847	0.258701	#NUM!	0.338706	0.0651287	-0.152248	-1.59713	-0.204016	-0.58724	-0.173383	0.176887	0.750648	0.0447021	-1.07003	#NUM!	-1.38891	#NUM!	#NUM!	-0.449852	-0.0391384	-0.179001	#NUM!	-0.505078	#NUM!	-0.105895	0.408094	-0.182819	#NUM!	#NUM!	1.28882	#NUM!	-0.498177	1.46096	-0.0630856
-0.254558	0.0788531	#NUM!	-0.600841	-0.0928839	-0.23952	-0.46069	-0.209017	-0.602837	-1.01842	0.208494	-0.810658	-0.116764	-0.518032	-0.412836	-1.27298	-1.00849	-0.348006	-1.1115	-0.490467	-1.44249	-1.0686	-0.866077	-0.817761	-0.645609	-0.707613	-0.628074	-0.900335	0.0235337	0.17798	-0.751978	0.13174	-0.833902	-0.622556	-0.814919	-1.08678	-0.347779	-0.779638	-0.413486	-0.622462	-0.0894982	-0.357734	-1.05054	-0.953958	-0.939536	-0.537451
0.207402	0.304541	1.59317	0.0316069	0.384847	0.593485	0.632584	-0.619554	1.34997	-1.04355	1.38824	1.71335	2.39214	0.0387323	1.5383	0.479472	2.91637	0.764077	-0.289716	1.73572	-0.72927	-0.00345838	1.81446	1.4763	0.770141	1.12114	0.252398	1.00751	-0.240009	1.49777	1.55597	-0.174279	-0.158596	0.847492	0.445814	1.87604	0.481727	-0.629193	0.0876721	-0.516318	0.515274	1.84028	1.06338	1.61158	1.31224	1.03051
0.607429	-0.529571	-0.00343326	0.572093	0.350191	0.0432891	0.193437	-0.0777899	0.293713	0.162864	-0.587077	0.476275	0.120718	0.000591656	0.0980577	0.32916	-0.0817487	-0.66948	0.11143	-0.803227	0.0286459	-0.126973	-0.256769	-0.776946	-0.184725	-0.577248	-0.53047	0.0785441	-0.207018	-0.67075	-0.149259	0.0636051	-0.0382958	0.0113844	-1.27632	-0.660198	0.284862	0.270765	-0.0938305	-0.332966	-0.699371	0.268914	0.0682867	-0.294514	0.416018	0.524849
0.365691	-0.274769	0.178404	0.479693	0.408148	-0.0608775	-0.154583	0.505656	-0.111031	0.627939	-0.376513	0.389823	-0.246955	0.248074	0.00238238	0.358436	-0.307079	-0.0494913	-0.220701	-0.408494	0.0288078	-0.325386	-0.300299	0.14143	-0.105008	-0.39605	0.457534	0.0975691	-0.412944	-0.645886	-0.299362	-0.148869	0.115051	0.0793713	-0.802731	-0.154583	-0.115033	0.223761	0.0117189	-0.786262	-0.369383	-0.421405	-0.0299829	0.241504	0.272998	0.227528
0.434969	-0.010923	1.85191	0.668111	0.87644	0.863205	1.61211	0.947195	1.17756	1.75045	1.70435	1.08074	1.44969	1.19021	0.406751	1.61281	-0.38659	1.40301	0.50083	1.35949	1.679	1.42009	1.28412	1.03342	0.932802	0.756575	0.438581	1.34288	-0.38386	0.886673	1.15008	1.17439	-0.782828	1.21271	0.113243	1.79561	1.68381	1.15856	0.967815	1.89063	2.24516	0.435223	1.24422	1.56869	1.1965	0.881457
0.795691	-0.244887	0.733559	0.855484	0.923715	0.412874	0.0156367	0.244548	0.161976	0.0149018	-0.298337	0.812429	-0.448478	0.488107	-0.0981714	-0.465922	-0.572343	-0.442015	-0.173128	-0.121546	-0.201634	0.234363	0.0901885	-0.394185	0.237643	-0.450697	0.421953	0.134235	-0.397036	-0.549423	-0.192194	-0.333852	-0.634036	0.0487405	-0.245374	-0.681584	-0.784001	-0.162339	-0.289834	-0.0182068	0.172766	0.547379	-0.00388999	0.111978	0.189377	0.0189026				+
0.803479	#NUM!	#NUM!	0.638929	0.532324	0.0862776	#NUM!	-0.633664	0.0285429	-0.0343565	-0.397365	0.626221	#NUM!	#NUM!	-0.0802817	#NUM!	-0.158854	0.0294702	#NUM!	-0.851759	#NUM!	-1.1447	#NUM!	-0.803475	0.857783	-0.698752	-1.1107	-0.249749	0.0910641	-0.390227	-2.18413	0.130144	-0.149869	-0.285197	0.340897	-0.0900365	#NUM!	#NUM!	-0.819947	-0.546659	-0.592828	0.351731	-0.873341	0.225835	#NUM!	#NUM!
0.413846	-0.25084	-0.372393	-0.809167	0.376789	-0.571788	-0.269413	-0.253142	#NUM!	0.0432445	-0.573859	0.138574	-0.51167	-0.262553	-0.245861	-0.615887	-0.838347	-0.850879	-0.0201998	-0.730314	-0.613154	-0.733528	-0.781402	-0.906429	-0.566572	-0.367147	-0.521051	-0.579246	-0.276675	0.045491	-0.447738	-0.264597	-0.878294	-0.19862	0.316294	0.0811559	-0.80587	-0.224905	-0.446997	-0.82489	-0.393526	-0.37528	-0.486766	-0.509646	-0.475802	-0.320916
#NUM!	#NUM!	#NUM!	1.17482	0.526722	0.452846	0.371198	-0.000721115	0.684758	0.183472	#NUM!	1.09203	0.573188	0.581344	#NUM!	0.39591	0.0604806	1.04943	0.334753	#NUM!	0.119804	#NUM!	0.409762	#NUM!	0.514656	-0.37128	-0.0356239	0.787316	-1.95907	-0.593984	0.633861	0.386412	-0.00518438	-0.0137839	-0.872711	#NUM!	0.632173	1.03949	#NUM!	0.136553	0.337905	0.160893	0.466795	0.880853	0.394038	0.850552
1.23792	-0.375401	0.516037	#NUM!	1.87297	#NUM!	#NUM!	0.305396	#NUM!	#NUM!	#NUM!	0.477278	0.732274	1.06659	0.497361	-0.0455326	0.295783	0.920537	0.211632	0.28037	0.407191	0.739155	0.659085	0.611138	0.621789	0.223273	0.839286	0.154554	#NUM!	#NUM!	0.550338	#NUM!	#NUM!	#NUM!	#NUM!	#NUM!	0.360884	0.307716	0.43192	#NUM!	#NUM!	#NUM!	#NUM!	-0.783881	-0.532467	-0.710349
#NUM!	0.654286	#NUM!	#NUM!	0.0239591	0.159251	-0.117722	-0.133695	-0.195348	0.112631	-0.230697	#NUM!	0.631511	-0.299831	0.324062	-0.313279	0.589985	-0.376738	#NUM!	#NUM!	-1.31811	0.0824384	-0.852958	-0.419539	-0.0897694	-0.715053	-0.332622	#NUM!	0.548541	0.921827	#NUM!	#NUM!	0.813696	0.195251	0.357437	0.303121	-1.02195	-0.512581	0.386506	0.291627	0.946223	#NUM!	-0.135666	-1.4316	-1.17274	-0.913263
0.872901	0.521287	0.751709	1.41577	1.00483	1.20018	2.06269	2.35225	0.94984	1.56738	0.768887	0.828046	-0.0465608	0.425094	1.14455	1.05466	1.31897	0.161734	0.423178	0.135158	0.773294	0.596689	0.401921	0.962266	0.669625	0.236469	1.03561	0.952107	-0.450802	0.039948	0.282684	1.36142	2.7727	0.475274	0.304398	0.101228	0.491206	0.935503	0.248416	0.40112	0.661775	-0.195151	0.256649	0.159259	0.324639	0.0441182
2.01732	1.26074	0.367336	3.12759	2.49875	2.27746	1.40798	0.801556	2.41519	0.264512	1.3301	2.16972	1.24838	1.21565	1.43358	2.12155	0.997262	1.12124	0.86415	1.308	1.12186	1.44038	1.04374	1.1347	2.10389	1.00378	0.867805	1.366	-0.0821575	0.928869	0.717596	0.72812	1.40038	1.26074	0.311488	-0.10165	0.59501	0.371609	1.25687	1.29818	1.74188	1.51619	1.10209	0.269843	1.61311	0.894529
0.768574	-3.56901	-1.01608	-0.273576	-0.706641	#NUM!	-1.51485	-0.537789	-0.591488	-1.21338	#NUM!	0.474111	-1.07032	#NUM!	-1.06614	#NUM!	-1.29496	#NUM!	-1.01171	-1.17824	-0.353323	-2.56661	#NUM!	-1.43061	-0.761115	#NUM!	#NUM!	-1.12285	-0.697062	0.0271898	#NUM!	-0.944559	-2.08953	-1.87499	-0.170053	-0.890797	-0.93017	-0.79693	-1.68401	-0.819096	#NUM!	-1.15884	-1.57541	-0.205994	-1.15713	-0.50203
1.52607	-0.159113	#NUM!	0.664679	-1.56247	#NUM!	2.00567	#NUM!	0.613544	#NUM!	-0.345737	#NUM!	0.142688	#NUM!	#NUM!	#NUM!	#NUM!	#NUM!	0.55892	#NUM!	-0.471448	#NUM!	-0.370164	#NUM!	#NUM!	#NUM!	0.315247	#NUM!	#NUM!	#NUM!	-1.28505	#NUM!	#NUM!	#NUM!	#NUM!	#NUM!	#NUM!	#NUM!	#NUM!	-0.288418	#NUM!	0.0755352	#NUM!	#NUM!	#NUM!	#NUM!
-1.17062	-0.186007	0.54515	0.570572	0.209645	1.7208	1.22583	-1.0145	#NUM!	0.754164	1.53132	-0.875659	-0.134618	0.318902	-0.687757	0.868147	-0.712904	#NUM!	#NUM!	-0.247089	0.362451	0.531252	0.436686	-2.82381	-0.307312	0.0978329	0.160798	-2.70624	1.51187	0.689846	-0.313046	-0.945458	#NUM!	1.26979	1.0733	0.605903	-0.154842	#NUM!	-0.718614	0.847778	0.827308	0.995707	0.990022	-1.58459	-1.05884	-2.00603
#NUM!	#NUM!	#NUM!	-0.892475	#NUM!	0.0758004	-0.586027	#NUM!	#NUM!	-0.316198	#NUM!	#NUM!	0.665134	-1.81184	-0.758592	-2.7473	#NUM!	-1.55277	-1.84429	0.936028	-2.65812	#NUM!	-2.54559	2.39358	-2.62268	#NUM!	0.0912285	#NUM!	#NUM!	#NUM!	-1.11956	#NUM!	#NUM!	#NUM!	#NUM!	-0.211635	-1.8043	#NUM!	-1.5923	-1.40207	-1.03597	-0.350158	#NUM!	-2.95295	-1.22063	2.18889
-0.115754	-0.239398	-0.687855	-0.145221	0.059074	0.262036	-1.17396	0.280738	0.226037	0.190536	0.843862	0.360045	0.80498	-0.612966	-0.774165	0.503977	1.07154	-0.862749	0.421303	0.5544	-2.72122	-0.353323	0.357289	0.614492	1.49846	-2.4167	-2.86873	0.151451	-2.61181	-1.55876	0.23834	0.525455	0.656444	0.371161	-3.4822	0.894778	0.679481	0.262867	0.488309	1.01724	1.52853	0.487088	0.377369	1.10456	0.292873	-0.235482
-0.0326686	-0.713168	-0.480381	0.135063	-0.0812032	-0.066711	-0.210764	-0.827087	-0.547845	-0.483983	0.120463	-0.0591391	-0.70982	-1.02482	-0.807355	0.0260581	-0.0469799	-0.599508	-0.902035	-0.565012	-1.12228	-1.0579	-1.03422	-0.594453	-0.578311	-1.75129	-1.41056	-0.491768	-0.552475	-1.69657	-0.344942	-0.669208	-1.19591	0.157689	-1.28682	-0.567059	-1.17421	-0.720979	-0.430392	-1.30407	-0.180427	-0.0695671	-0.557876	-0.303842	-0.382482	-1.11794
-0.737514	-0.244765	-0.203924	#NUM!	0.857573	-0.043153	#NUM!	0.390104	0.159589	#NUM!	-0.644318	0.653718	-0.346078	0.0830037	-0.155749	-0.606348	-0.62714	-0.428035	-0.598937	-1.13822	0.103503	-0.428266	-0.381394	-0.391438	-0.236707	-0.49774	-0.867754	#NUM!	-0.460061	-0.188528	-0.493545	-0.524164	-0.218719	#NUM!	-0.259098	0.0207648	-0.274779	-0.0277203	-0.234133	#NUM!	-0.136191	-0.635429	#NUM!	0.503535	0.0351505	-0.274893
0.158462	0.633188	1.09921	-0.221939	0.734275	1.01063	0.748893	-0.0984196	0.578672	1.06404	0.287959	-0.566038	0.990309	-0.0418037	1.0287	-0.989575	-0.574344	0.0236217	1.69465	0.462992	-1.5772	-0.236707	0.502178	0.901446	-0.302524	0.177392	1.17534	1.27747	-0.754289	0.673371	0.240282	1.41735	-0.965323	0.898323	-0.115433	-0.671203	0.741566	1.02011	0.932829	-0.213876	-0.282499	-0.263387	0.67229	-0.243104	0.391842	1.06689
1.76872	0.149409	1.66528	1.19116	1.15248	1.65781	1.32514	1.41419	1.35163	2.00706	0.974716	1.68029	1.05628	0.970158	1.15496	1.39289	1.34498	0.923277	1.52708	1.38756	1.39221	0.549726	1.04573	1.18935	0.558942	0.832925	1.23695	1.04806	-0.0227584	0.600184	1.11463	1.25353	1.69628	1.43788	0.304737	0.997549	0.732236	1.53441	1.29279	1.31905	1.24859	1.12838	0.767781	0.775892	1.60567	1.11254
1.51924	-0.777283	-0.28553	1.62879	1.26621	0.610874	0.584847	1.16065	0.846428	0.53318	0.603621	1.6945	0.786721	0.826514	0.0664878	0.718403	0.757843	1.34351	0.125368	0.139156	0.8711	0.489868	0.142656	0.872419	1.33931	0.683159	0.510881	0.537088	-0.23413	-0.169668	0.110682	0.622021	0.566378	0.488471	0.795659	0.518556	0.735235	0.802965	0.347575	1.01713	1.01389	0.579815	-0.510658	0.562049	0.34942	-0.0139101
1.18246	0.336756	0.544151	0.999452	0.772456	0.353026	0.244446	-0.0268709	0.619138	0.449868	-0.144568	0.651158	0.0427837	0.505718	0.0743347	0.16895	-0.0425042	0.0225662	0.081965	-0.0835197	-0.151989	-0.0330882	0.429479	-0.0304067	-0.0672257	-0.199625	0.0186296	0.0163643	-0.172744	-0.389347	-0.0676387	0.00627491	-0.138159	0.347124	-0.0387171	-0.0312541	0.0989844	0.513111	-0.143393	-0.355693	-0.0097772	0.17527	0.433799	0.33106	0.207978	0.0735629				+
-0.227732	-0.238298	1.19303	-1.67202	-1.10715	#NUM!	-0.538395	-0.672018	-0.172616	-0.429107	0.11832	-0.792606	0.678372	0.0140916	-0.286742	-2.13563	-0.118227	1.09678	-1.88768	0.346903	-2.21091	-0.0325137	-0.469052	#NUM!	-0.0648829	1.11622	-1.76634	-0.668028	1.71028	-0.0357646	-0.33182	-1.3527	-1.12473	0.342008	-1.40059	0.883955	-0.0996318	#NUM!	-0.481609	0.777443	#NUM!	0.52429	-0.785006	-0.535929	0.0359102	-1.13349
0.632073	0.257407	2.31658	0.50828	0.472549	1.28367	1.35927	0.711724	1.43651	0.898027	1.59457	0.0686821	1.90234	0.675973	0.962013	0.808362	1.95556	-0.585732	1.23311	0.707171	-1.29457	0.107259	1.64241	1.4355	0.710425	0.915636	-0.300417	0.480231	0.384546	-0.852319	1.14003	1.83681	0.804451	1.82041	-0.351176	1.18538	1.66703	0.576196	-0.536451	0.969763	0.911288	1.42178	1.79511	1.33652	1.95252	0.48134
#NUM!	-0.665575	-0.357608	1.37146	#NUM!	0.0873501	-0.438293	#NUM!	-0.798096	#NUM!	-0.239642	0.44637	#NUM!	-1.07749	#NUM!	-0.0934315	#NUM!	-0.613318	0.4478	#NUM!	-0.58234	#NUM!	-0.304323	#NUM!	-0.637564	-0.482848	-0.0677764	-0.851363	-0.213752	0.702163	0.0343376	-0.942608	#NUM!	0.182216	-0.787683	-1.35851	#NUM!	-1.41938	0.268124	-0.296193	-0.529871	-0.137519	#NUM!	-0.662465	-0.816419	-1.12426
1.3466	0.243472	0.903671	1.25446	1.19185	0.491612	0.524791	0.475114	0.844613	0.861028	0.317049	0.999529	0.591136	0.763563	0.355959	0.501565	0.256097	0.374823	0.970328	0.322289	-0.0859685	0.329776	0.923085	0.480015	0.439774	0.232735	0.237149	0.459668	0.315361	0.075064	0.236079	0.560068	0.213788	0.649842	0.189911	0.438933	0.27411	0.650748	0.378457	-0.0776532	0.361694	0.361339	0.789063	0.889388	0.777081	0.448959
-0.326656	-0.220949	0.0784484	-0.215119	-0.555718	0.272541	0.112007	-0.962586	-0.147307	0.679342	0.140666	0.301911	-0.585059	0.642707	-0.0550568	-0.134878	0.327041	0.226645	0.239634	-0.239765	-0.650029	-0.615416	-1.15594	0.424378	0.059074	-0.713784	0.806468	-1.12894	-0.516015	-0.619742	0.862785	-1.02517	0.477081	1.97898	-0.552279	0.935503	-0.072586	0.428818	-1.25822	-0.523462	-0.389126	0.366887	-0.246955	0.405202	1.74255	-0.718521
1.0107	-1.34318	0.970155	1.85574	0.575873	2.51482	2.24975	2.59649	-1.62157	0.553786	-1.23805	1.08998	0.712551	-0.419755	1.8046	0.698272	-1.32418	0.809499	1.64295	1.54983	0.666943	-0.443819	0.289034	-1.59603	-0.171335	-1.99848	2.38443	1.62242	-0.518535	0.0990154	-0.316146	-0.385707	2.02679	0.710449	-2.41765	-0.780646	0.529968	2.74371	0.578305	-1.10393	-0.250226	0.362965	0.793507	-0.0147085	-0.0892209	-0.253063
1.94048	1.43284	0.336719	1.67103	2.34198	1.98268	2.57213	2.46729	2.3259	2.46785	#NUM!	2.11688	2.4369	0.815428	2.90792	3.03327	0.110588	0.223104	2.5992	2.05838	0.574412	2.20816	0.632182	2.86554	1.28405	1.56965	2.2816	1.66123	1.7051	1.21856	1.35931	0.756623	2.71719	1.62165	2.06516	#NUM!	2.3095	1.22918	0.602789	0.772037	1.50488	1.22195	1.35421	1.63395	2.62627	1.23865
1.6085	0.219438	1.12716	1.58988	1.55559	1.25339	1.34509	1.21498	1.40622	0.998789	0.738048	1.36585	0.752874	0.808336	0.889797	1.52554	0.947139	0.317786	0.91194	0.524915	0.626758	0.585561	1.23892	1.08684	0.643383	0.0910334	0.643293	1.16924	-0.00115371	-0.0353423	0.860897	0.650522	0.893411	0.165111	0.0831107	0.1628	0.659973	0.615508	0.550317	0.121298	0.974234	1.03649	1.20324	0.947695	1.46963	0.974576
1.17817	0.110137	1.08087	1.04124	0.864885	0.9798	1.0754	0.430237	0.672497	0.596056	0.988018	1.0806	0.58541	0.593159	0.836656	1.04195	1.2731	0.642211	0.776676	0.53866	-0.0646069	0.171754	0.440635	0.797563	0.56995	0.412385	1.10964	0.190103	-0.169155	0.361509	0.619581	0.0616916	1.47939	0.941891	-0.304161	0.650431	0.297786	0.2541	0.157995	1.16217	0.932802	1.27966	-0.0556121	0.498051	0.798945	0.274393
0.905572	0.764861	1.94935	0.705923	0.52585	1.27802	1.29156	-0.105678	1.48673	0.216803	1.83393	0.605023	2.25401	0.711086	1.21374	-1.40403	1.38669	1.06266	0.861369	0.360805	0.541933	1.5497	1.42756	1.24506	1.11185	0.498566	1.19067	1.54726	1.8762	0.0419517	0.989879	1.45379	1.20483	1.44953	1.20138	-0.276437	1.09148	-0.00115371	0.684179	0.702327	0.0940793	1.11468	1.15402	1.50147	1.18464	1.46068
1.31868	0.482613	1.00115	1.18675	0.898888	1.17345	1.5541	1.05089	0.990166	0.448213	1.37714	1.0621	0.728168	1.05209	0.714065	1.11372	0.768248	0.842387	0.690102	0.702961	0.709741	1.32355	1.81482	1.02447	-1.91968	0.150577	1.15483	1.05816	-0.341416	0.473671	0.645841	0.401844	0.517007	-0.353097	-0.62714	0.333207	0.726472	1.63814	0.772087	0.393994	1.04782	0.993647	1.49732	0.172475	2.13348	0.960441
0.175505	-0.182438	#NUM!	0.192662	0.314356	1.38458	0.407899	0.258339	0.301479	0.81046	0.838254	0.395273	0.330538	0.0585331	0.252243	0.0876414	1.93082	0.575637	-0.817705	0.47341	-0.143655	0.223576	-0.49057	-0.299362	0.789063	0.304131	-0.838992	0.260112	-0.393855	0.651654	0.328725	0.0307813	0.237302	-0.364012	-0.131853	0.257942	0.657741	0.404286	0.279844	0.950258	1.2045	-0.54829	0.240128	0.169907	0.539104	0.354358
0.199849	-0.159113	0.507686	0.136632	0.183998	0.982876	-0.916935	0.388488	0.421496	0.389319	0.734299	0.533871	0.94561	-0.549028	-0.785258	0.612748	1.19575	-0.869319	0.687265	0.700662	-2.59953	-0.255561	0.52226	0.690195	1.78364	-2.43224	-2.89327	0.19305	-2.7416	-2.57379	0.355313	0.639984	0.927963	0.716505	-3.24463	1.10799	0.798968	0.179809	0.552664	1.20091	1.78941	0.68041	0.547953	1.10236	0.411778	-0.150164
1.79828	#NUM!	1.68842	0.589594	2.51961	-0.0482362	-1.09173	#NUM!	#NUM!	-0.375846	-0.144046	1.00153	#NUM!	0.672371	#NUM!	#NUM!	1.97342	#NUM!	1.09591	#NUM!	#NUM!	#NUM!	1.03397	#NUM!	#NUM!	#NUM!	#NUM!	0.0152816	#NUM!	0.580974	#NUM!	#NUM!	#NUM!	-0.35208	0.200949	-0.151209	#NUM!	#NUM!	#NUM!	-0.0127833	-0.69635	-0.482827	#NUM!	-0.10299	0.256771	-0.245794
1.61949	0.631086	1.48048	0.486772	1.45954	#NUM!	0.872821	0.736725	1.26427	0.33212	-0.447632	1.21769	1.06951	#NUM!	1.25154	1.09579	0.16929	0.445519	1.72719	0.955368	0.509183	-0.138945	0.535708	0.00442139	1.02301	-1.15017	#NUM!	-1.99903	#NUM!	#NUM!	0.846298	1.02862	0.282	0.650136	#NUM!	#NUM!	0.940451	0.698672	0.0592845	0.976702	#NUM!	0.302688	-0.654067	0.877208	1.14455	0.244155
1.46935	0.777778	-0.755059	2.54059	#NUM!	1.76675	-0.000865329	#NUM!	-0.755486	#NUM!	0.944777	1.5032	1.13163	0.785817	#NUM!	0.669373	1.59994	0.456702	0.859745	#NUM!	0.0634242	0.57781	0.173629	#NUM!	0.910204	-0.700604	#NUM!	0.420146	-0.660476	0.0451039	0.0275573	#NUM!	0.288454	1.19889	-0.40969	#NUM!	0.520408	0.159573	0.472069	0.668088	0.366923	0.676027	#NUM!	0.582675	0.504704	-0.32007
0.298154	-0.378512	0.636876	0.285741	0.206212	0.200001	-0.0575542	-0.033793	0.237251	-0.297602	-0.0350608	0.544396	0.158848	-0.155361	-0.327687	-0.607389	-0.524264	-0.156526	-0.652785	-0.115033	-0.0395595	-0.585155	-0.164529	-0.856787	0.0624748	-0.503349	-0.562768	0.0123451	-0.013498	-0.427928	-0.110363	-0.0462816	-0.787265	0.151314	-0.729009	-0.0385766	0.071497	-0.259544	-0.736908	0.0336729	-0.0305479	-0.427873	0.148129	0.401163	0.125796	-0.0776151
0.790335	-0.269632	0.919261	0.438874	#NUM!	0.929858	0.611632	0.219421	0.602	0.16152	-0.0366088	0.784714	-0.130536	0.25639	0.297112	0.132119	0.341921	-0.0475383	0.115488	0.344612	0.216937	-0.182692	-0.397803	-0.0855606	-0.548266	0.176952	-0.348686	0.374447	0.162573	0.150593	0.24756	-0.173	0.134762	0.622265	-0.00599828	-0.130404	-0.434455	-0.102725	-0.0742315	-0.755486	0.151202	0.319719	-0.42664	-0.45419	0.412384	0.291124
#NUM!	-0.0374369	#NUM!	-0.653885	#NUM!	#NUM!	#NUM!	-0.075738	#NUM!	#NUM!	#NUM!	-1.83082	-1.26556	#NUM!	#NUM!	-0.521955	#NUM!	#NUM!	-1.20405	#NUM!	#NUM!	-0.924207	-1.3122	-1.14867	-1.22144	-1.13842	#NUM!	-1.1163	-0.890174	-0.655973	-1.39276	#NUM!	#NUM!	-0.856627	#NUM!	#NUM!	-1.11664	#NUM!	-0.597507	-0.952602	-1.59965	-0.409728	-0.365357	-0.837055	#NUM!	-1.14476
1.6935	1.40868	2.97912	0.942806	0.772875	2.08547	0.678857	0.837867	2.50447	2.17241	1.06235	0.513058	2.50308	1.71648	1.71421	-0.784671	0.901149	1.28181	2.5992	3.4825	-0.119157	1.04916	3.35835	1.26944	0.338652	1.37366	2.02134	1.44542	-0.194614	-0.652876	2.4288	2.32207	1.369	2.62888	-0.533812	-1.00576	2.39236	1.14006	1.46825	1.2131	1.27568	2.37165	2.78399	1.0211	2.7134	2.24193
-1.72895	-0.861479	0.547156	-2.96434	-2.64674	-4.13989	-3.77694	-2.99921	-1.98302	-3.08561	-2.71224	-1.77409	-3.63552	-2.76333	-2.1099	-2.81993	-2.86677	-3.46819	-3.17714	-2.68107	-2.46642	-2.5102	-3.10926	-3.21928	-2.69795	-2.98972	-3.4691	-2.0965	-2.77064	-2.95433	-3.07212	-3.01132	-3.42183	-2.74416	-3.21374	-2.27718	-3.43576	-2.23961	-2.67559	-2.40798	-2.73779	-3.27563	-2.75917	-3.22248	-2.83571	-3.27312
#NUM!	0.0822352	#NUM!	#NUM!	-0.0913952	#NUM!	#NUM!	-0.219958	#NUM!	#NUM!	#NUM!	#NUM!	-0.0515812	#NUM!	-0.243182	#NUM!	-1.45205	-0.113044	0.26259	0.208111	-0.1149	-0.725785	0.112818	-0.368265	-1.20176	-1.08305	-0.732796	#NUM!	#NUM!	#NUM!	-0.287532	0.442862	-0.559639	#NUM!	#NUM!	#NUM!	-0.993566	-0.320773	0.48082	#NUM!	0.786522	#NUM!	#NUM!	#NUM!	#NUM!	1.64359
-0.196218	-0.421371	0.139804	-0.516419	-0.316146	0.203585	-0.316841	-0.845269	0.00586922	-0.933044	0.631533	0.500865	-0.154065	-0.80033	-0.183582	-0.520447	2.51293	-0.980025	-0.91288	0.55616	-0.36233	-0.287472	-0.405012	-0.458592	1.10079	-0.480679	-0.847756	-0.0510318	-1.44477	-1.69252	-0.949871	-0.178874	0.804753	-0.320889	-1.55993	0.134414	-0.582845	-1.71914	-0.69893	0.152308	-0.104873	1.49556	-1.16356	-0.555424	-0.596877	-1.50975
0.0822255	0.646948	0.952604	-0.249021	-0.0618453	1.00448	1.44532	1.66301	0.992202	2.0982	0.941393	0.539439	0.267305	1.64377	1.95752	0.643225	2.0238	0.675166	0.577552	0.54886	1.12485	1.06025	1.57351	2.64747	1.27816	0.455435	2.90703	0.852005	2.84042	-0.677531	1.41089	-0.0106367	-0.442545	0.88734	0.940008	-0.0169862	1.40232	1.55042	0.784508	0.32431	0.505697	1.96265	0.515748	1.03351	2.57555	-0.241694
-0.116698	-0.104739	0.673426	1.0275	-0.0157831	0.660475	1.19456	0.18871	0.624888	0.460202	1.84788	0.643729	0.952155	2.23168	0.856737	0.322217	1.6045	0.563625	0.261189	-0.16092	0.886513	1.17795	1.58268	0.787593	1.97245	1.62821	3.21237	0.599194	1.8198	-0.633292	0.299063	-0.306845	0.322343	0.795058	1.76852	1.08908	1.2346	0.012068	0.041922	1.44434	0.80299	1.71998	0.737495	1.41992	2.75946	-0.395136
-0.793735	0.369856	0.774997	0.713332	-0.0661237	#NUM!	0.311562	-1.06008	1.07716	#NUM!	#NUM!	-0.134387	-2.57279	-2.20098	-0.6724	-0.643772	-1.74253	-1.86762	-1.31992	-0.489851	-2.27355	-3.049	-2.69026	-0.519399	-4.23703	-2.14955	-2.38361	-2.76446	#NUM!	-0.588517	-1.97827	#NUM!	-3.43416	#NUM!	-1.61287	#NUM!	-4.8801	#NUM!	-1.48078	#NUM!	-1.38416	-0.143153	#NUM!	-1.80112	-1.89025	5.92889
1.21702	0.449789	0.594728	0.917379	0.887767	0.572201	0.384038	-0.0918014	0.591266	-0.214125	0.283123	0.451044	-0.0601858	0.0799659	-0.0485151	-0.70186	-0.164271	-0.968349	-0.338567	0.35862	2.23453	0.734923	0.696237	-0.887759	0.672566	0.445755	-0.802648	-0.32532	-0.565695	0.579987	-0.685267	-0.774924	-0.294665	-0.610794	-1.52722	-0.732226	0.136553	-0.663481	0.340404	0.35962	-0.778797	0.0178622	-0.74829	0.434858	-0.567338	0.926202
1.12724	0.081339	0.0460113	1.01952	0.924837	0.409278	0.0741828	0.0182642	0.414403	0.248331	-0.379399	0.764239	0.023475	0.45795	0.0790969	0.161266	0.147474	0.343586	-0.612871	-0.087327	-0.537346	-0.19774	0.60788	-0.160791	-0.229957	-0.307079	0.112225	-0.320482	0.273814	-0.471968	-0.189919	-0.10044	0.347215	-0.476226	0.452452	-0.166073	-0.0067647	0.51342	-0.0150693	-0.372172	0.0982893	0.457086	0.412328	-0.0969972	-0.041938	-0.104604
1.88523	4.46635	0.415497	1.87763	#NUM!	-0.101247	#NUM!	3.31775	3.14535	#NUM!	3.99266	#NUM!	2.77982	3.62393	2.83352	3.48319	2.28033	2.3538	3.79656	1.6632	3.00752	3.10185	0.373864	2.03292	2.13668	3.29898	3.09013	#NUM!	#NUM!	0.211625	3.9056	2.78359	4.35606	#NUM!	#NUM!	#NUM!	5.68689	0.40001	#NUM!	#NUM!	#NUM!	4.19511	3.24006	4.15907	4.37743	#NUM!
0.371494	-0.130931	0.279773	0.477844	0.240043	0.0423825	0.463887	0.281632	0.111446	0.389791	-0.122341	0.488501	0.191821	0.845702	-0.0927488	-0.159629	0.940423	0.0532243	-0.297954	0.00510176	0.0890065	-0.587461	-0.106616	-0.12499	0.133021	0.269286	0.353026	-0.176918	0.149361	-0.370053	0.310468	0.136585	-0.0437644	0.395853	-0.362891	0.267062	0.170849	0.232769	-0.394514	-0.289362	0.137251	0.172369	0.380164	0.73085	0.315062	-0.2424
2.23277	0.820765	2.71527	#NUM!	#NUM!	1.83619	1.39809	1.20717	2.54155	#NUM!	1.27031	0.872162	#NUM!	0.677728	1.59044	#NUM!	#NUM!	0.914847	#NUM!	#NUM!	#NUM!	-0.03492	#NUM!	3.64732	0.670176	-0.341075	#NUM!	1.7537	#NUM!	0.159782	1.20908	#NUM!	0.57865	1.42097	#NUM!	0.12323	#NUM!	1.90347	1.43735	#NUM!	#NUM!	#NUM!	0.669143	0.50842	0.999757	1.44119
#NUM!	0.0665634	0.342543	#NUM!	1.4185	#NUM!	#NUM!	0.628408	#NUM!	#NUM!	#NUM!	#NUM!	0.515975	0.504653	0.0901578	-0.394404	0.532462	-0.00431522	0.0227421	0.361491	-0.102704	-0.140255	-0.0163537	0.0883007	-0.249991	-0.539432	0.0784875	#NUM!	0.306563	0.730412	-0.267476	0.189761	-0.351289	-0.608809	-0.265077	#NUM!	#NUM!	-0.113834	-0.0673633	#NUM!	#NUM!	0.434715	0.285211	-0.0522768	#NUM!	#NUM!
0.706955	#NUM!	0.176055	#NUM!	-1.50767	-0.458802	#NUM!	-0.319834	#NUM!	0.158381	-0.0943712	0.470258	0.00555066	0.316604	-0.271551	-0.0581087	-0.186501	-0.171581	0.257062	0.117819	0.161979	-0.454926	-0.101392	0.289323	-0.266434	-0.311387	-0.0800335	-0.023574	0.32081	-0.371129	-0.424492	-0.450405	-0.719391	-0.131801	#NUM!	-0.214557	-0.402722	-0.35348	-0.370722	0.180888	-0.696879	-0.157511	-0.481609	0.356413	0.418495	0.711653
-0.459234	0.384245	#NUM!	#NUM!	#NUM!	#NUM!	#NUM!	0.423739	-0.218302	0.591745	0.56858	-0.365453	0.237337	0.397575	#NUM!	#NUM!	0.593637	#NUM!	#NUM!	#NUM!	#NUM!	#NUM!	-0.152897	#NUM!	#NUM!	-0.161753	-0.216786	0.434869	#NUM!	0.648485	#NUM!	0.226138	0.865753	-0.236952	0.386412	#NUM!	#NUM!	#NUM!	#NUM!	0.458434	0.926372	0.116108	0.215131	0.0938061	0.393972	0.254671
0.143532	-0.397474	2.54221	#NUM!	0.174784	4.15205	-0.153805	#NUM!	0.0447395	#NUM!	#NUM!	#NUM!	-0.332278	#NUM!	#NUM!	#NUM!	0.239106	-1.38278	-0.207268	-0.799087	#NUM!	-0.279887	-0.463099	#NUM!	#NUM!	-1.04838	-0.668936	#NUM!	#NUM!	#NUM!	#NUM!	-0.480265	-0.989347	#NUM!	#NUM!	-3.22344	-1.39797	-0.407298	#NUM!	#NUM!	-2.20214	#NUM!	#NUM!	#NUM!	#NUM!	#NUM!				+
-0.134089	#NUM!	#NUM!	-0.624428	-1.85822	#NUM!	#NUM!	#NUM!	#NUM!	#NUM!	#NUM!	-0.120103	#NUM!	-1.34689	#NUM!	-0.452279	#NUM!	-0.583884	-1.11736	-1.44472	-1.44002	-0.611645	-0.855192	-1.36949	-0.984011	-1.28659	#NUM!	#NUM!	-0.275061	-0.631616	-1.26188	#NUM!	-1.34602	#NUM!	-0.47176	-0.633292	-0.867332	-0.176833	-0.483571	0.39534	#NUM!	#NUM!	0.157013	#NUM!	#NUM!	#NUM!
0.573824	0.0630775	0.789609	0.478889	0.507521	0.502546	1.23043	0.40878	0.346096	1.00601	1.22739	0.282319	1.24301	0.630729	0.251144	0.992029	-0.387032	1.16233	0.1763	0.653786	1.0086	0.734923	0.855614	0.508178	0.641536	0.364626	0.226679	0.718253	-1.14919	0.941171	0.851131	1.04856	-0.98397	0.824622	-0.146916	0.976787	1.0851	0.926756	-0.021954	0.967448	1.91262	0.507478	0.505226	1.16711	0.29684	0.00956058
-1.2639	-0.298658	-1.40947	-1.37701	-0.90049	0.0341012	-1.31852	-0.0550568	0.00272928	-0.142609	-0.125783	-1.70726	0.533744	-1.80674	1.61918	-0.146003	-2.32682	-1.6189	-1.82342	0.8682	-1.31661	0.277044	4.09732	0.841947	-2.2901	-1.24458	-1.9198	0.339716	-1.47529	-2.26963	-1.03591	-2.04572	0.637513	-1.95602	-0.291486	-0.228357	-2.19749	0.690451	0.824699	-1.85132	0.923851	-0.640781	2.07765	-1.84015	1.94256	-0.0226063
#NUM!	-0.53753	#NUM!	#NUM!	#NUM!	#NUM!	#NUM!	0.633569	#NUM!	#NUM!	#NUM!	1.6707	#NUM!	0.894376	#NUM!	0.460965	0.514944	#NUM!	0.165446	-0.370722	#NUM!	#NUM!	0.605191	1.17379	0.308964	-0.105641	0.130997	1.30098	1.13625	0.0372511	0.501667	#NUM!	0.520871	0.852719	-0.258015	#NUM!	0.898612	#NUM!	-3.51841	0.15962	0.998385	1.12882	0.590632	-0.898324	#NUM!	#NUM!
0.930059	0.169631	0.402079	1.08091	0.866778	1.2556	1.02832	0.971233	0.793882	0.91463	1.41708	0.905657	0.716078	1.24578	0.525185	1.52591	0.217759	0.523857	1.4236	-0.108892	1.30761	0.923359	0.567212	0.534454	1.01686	0.45332	0.844147	0.650464	0.483218	0.802562	0.584696	1.30579	1.00912	0.891241	-0.358621	-0.281312	1.30443	1.06025	0.627917	1.49395	0.398893	0.40921	0.935338	0.651604	0.977889	0.832107
-0.800679	-0.102591	-1.63506	-1.01457	-1.38951	-1.34346	-1.37095	-1.73483	-1.35901	-2.32657	#NUM!	-1.60892	-2.22814	-1.38863	-1.4754	-2.19821	-2.08335	-0.0594937	-2.22154	-1.95222	-2.64093	-1.87236	-1.71348	-1.98123	-2.08902	-2.87778	-1.61193	-2.24667	-1.96024	-2.86332	-1.40666	-1.03111	-2.52499	-1.8257	0.283896	-1.7291	-2.32207	-2.0246	-2.15785	-1.76358	-2.07272	-2.02656	-1.48223	-1.92686	-1.6684	-1.29007
0.589203	0.280039	#NUM!	-0.01874	0.027719	0.784234	0.876758	0.113551	0.448651	-0.0442201	0.961479	0.311371	0.998183	1.37254	0.511382	0.89191	1.28602	0.491652	0.285284	0.421264	0.837842	0.375272	0.711041	0.50906	0.733052	0.674752	0.463291	0.24542	0.787343	0.617654	0.311363	0.667768	1.71357	1.06094	-0.144568	0.909644	#NUM!	-0.300182	0.489423	1.31	0.0284105	0.642561	#NUM!	0.27222	-0.0248579	-0.762676
1.12167	#NUM!	-0.929221	#NUM!	-0.622274	#NUM!	0.868437	0.442889	-0.642286	#NUM!	#NUM!	0.901042	0.488416	-0.568521	#NUM!	#NUM!	-0.522357	-0.729879	#NUM!	-0.508265	-0.221653	0.747972	-0.802201	-0.36027	-0.00216244	-0.0777899	-0.596172	0.959584	#NUM!	#NUM!	0.0822857	0.0831412	-0.0282746	#NUM!	0.603139	#NUM!	#NUM!	0.388714	-0.181664	#NUM!	#NUM!	-0.416249	#NUM!	-0.44113	0.0498506	0.243945
-0.0603242	1.7373	1.27966	1.83427	1.51124	1.46715	0.644698	-0.10675	2.65463	#NUM!	-0.217975	0.265908	-1.03323	-0.246706	0.445932	-0.531202	-0.301471	-0.142217	-0.321351	0.0168476	-0.122076	-0.182438	-0.491699	-0.059909	-0.680234	-0.464355	-0.432446	-0.405824	#NUM!	-0.257131	0.167248	-0.286721	-0.562377	-0.392647	-0.933433	-0.296862	-0.0651587	#NUM!	-0.100843	-0.038998	-0.848237	-0.563399	-0.201634	-0.706508	-0.40208	-0.910201				+
0.0996808	-0.297837	-0.257432	-0.161694	0.027822	-0.815985	0.0233431	0.17555	-0.430714	0.488795	-0.80364	-0.419127	-0.100305	-0.132906	-0.0117819	0.0571665	-0.715806	-0.0617071	-0.583326	-1.11477	-0.209391	-0.469678	-0.808097	-0.160791	-0.676087	-0.443076	-0.0862402	0.423832	-0.0801119	-0.0945064	-0.35558	0.255908	-0.489748	-0.0308304	-1.1125	-0.829038	-0.319965	-0.0712136	0.184293	-0.983313	-0.382059	-0.724272	-0.466236	-0.426704	-0.794352	-0.0406289
0.0534941	-0.502738	-1.59918	-0.748446	-0.27262	-0.23222	-1.26644	-0.93853	-0.153027	-0.723777	0.0532841	-1.20309	-1.00649	-0.653296	-0.979383	-1.01601	0.0535835	-1.03168	-0.747344	-0.995304	-1.25482	-1.55061	-2.28001	-0.47412	-1.14626	#NUM!	-0.633689	-1.34817	-0.275722	-1.20939	-1.15526	-1.85754	-0.964826	-1.02218	-0.437441	-0.599889	-1.94666	-0.91343	-0.791522	#NUM!	-0.135666	-0.564216	-1.29801	-1.5544	0.0956369	-1.63821
0.474174	-0.441377	0.385903	0.496875	0.158462	0.408301	0.00930644	0.216971	0.224036	-0.138683	0.647762	0.70488	0.366169	0.547046	1.6805	0.431326	0.182475	0.736653	-0.373843	0.279494	0.4504	0.722872	0.336063	0.215529	0.490618	0.490639	1.08378	0.935614	0.990452	0.568816	0.116629	-0.328147	0.0928804	0.161799	0.610543	0.112195	0.280183	0.945046	0.019609	0.550824	0.54692	0.762895	0.147345	0.958257	0.782401	-0.124972
1.09675	#NUM!	0.948125	0.778754	0.426897	#NUM!	-0.0747794	0.476157	0.443751	0.171775	#NUM!	0.777805	0.229467	0.644533	-0.0684644	0.0235484	-0.195189	0.474733	0.108208	-0.331705	0.418928	-0.76545	0.956852	-0.309409	-0.32239	0.122146	0.0658836	-0.0633769	1.58966	0.450045	-0.877949	0.143373	-0.384492	-0.10809	-0.363564	0.257097	-0.470511	-0.478506	0.491713	0.156949	0.474573	0.0319914	0.2659	1.15667	0.296999	0.121117
-0.0784738	0.338889	0.585526	-0.0487942	-0.242938	0.350835	0.210346	0.0218483	0.160105	0.196343	0.463231	0.155465	0.411925	0.410064	0.140062	0.171157	0.54692	0.501994	0.112506	-0.285461	0.663008	-1.08202	-0.205643	0.245985	0.893732	0.557051	0.295907	-0.104862	-0.413377	-0.558562	0.0197406	0.268417	0.835832	0.504714	-0.371169	0.191706	0.576906	-0.248899	0.0797372	0.396973	-1.78073	0.197208	-0.22367	0.979843	0.28737	-0.362924
#NUM!	0.253017	-0.0880058	#NUM!	#NUM!	#NUM!	#NUM!	#NUM!	#NUM!	#NUM!	#NUM!	#NUM!	2.44715	-0.345056	#NUM!	0.0469216	-0.614286	#NUM!	0.293111	0.665128	#NUM!	-1.00597	#NUM!	-0.0681585	0.783612	-0.0708814	#NUM!	0.411656	#NUM!	-0.597126	0.00820338	#NUM!	0.374412	1.10504	-0.447949	0.437154	#NUM!	#NUM!	-0.0490564	#NUM!	0.285091	0.958729	0.162444	#NUM!	0.222296	1.13901
0.74819	-0.101247	2.30627	1.36993	1.15418	1.74114	1.95825	1.63406	1.124	1.46057	2.67429	0.812004	1.51957	1.97971	0.619647	1.86702	2.09093	1.56525	0.993522	1.61719	1.23121	1.71828	2.66219	0.875169	0.59944	0.65111	1.33101	1.17789	-0.258634	-0.240553	1.58953	0.816113	1.36528	0.964575	-0.0521377	0.429984	1.91866	2.503	0.900584	1.64147	2.24045	1.78594	1.57252	1.60031	2.05622	1.18649
#NUM!	-0.849759	#NUM!	#NUM!	-1.17795	#NUM!	#NUM!	#NUM!	-1.77493	#NUM!	#NUM!	#NUM!	-1.11743	-0.980903	-1.44687	-1.37518	-1.07163	-2.06202	-1.70434	-0.808142	-0.689867	#NUM!	-1.67879	-1.41679	-0.443085	-1.55218	-2.33365	-1.12367	-0.778074	0.357086	-2.18373	#NUM!	-1.65663	#NUM!	-0.530936	#NUM!	-2.32291	-2.81793	-0.791189	#NUM!	-1.81983	#NUM!	#NUM!	-0.614234	#NUM!	#NUM!
-0.443676	-0.500904	#NUM!	-1.27125	#NUM!	#NUM!	#NUM!	-0.259701	-0.604254	#NUM!	-0.443819	-0.632734	-1.3983	-1.11363	0.264718	-1.07087	0.067954	-1.82073	-1.05776	-0.82024	-1.51358	-0.000144286	-0.618896	0.0285474	#NUM!	-1.66193	-1.14672	-0.386381	#NUM!	-1.23726	-0.793771	-0.943959	-1.33382	#NUM!	-0.704518	#NUM!	-1.80488	-2.40537	-0.570264	-1.02775	-1.01314	-0.945907	-1.15056	-0.920652	-0.436989	-1.03795
0.242109	0.103782	-1.24965	0.304469	0.297963	-0.53456	-0.312317	-0.326652	0.0462505	-0.465086	-0.45249	0.389136	-0.334339	-0.219958	-0.319155	-0.546857	-0.490159	-0.637471	-0.237808	-0.402176	-0.705668	-0.466236	-0.256648	-0.459746	-0.569686	-0.311503	-0.447209	-0.620135	0.159637	-0.1153	-0.490159	-0.446044	-0.666484	-0.484293	-0.0304067	-0.12618	-0.789354	-0.527671	-0.461738	-0.46069	-0.533464	-0.532284	-0.464877	-0.665964	-0.452176	-0.410319
-0.0443176	-0.230695	-0.521786	-0.191184	-0.185486	-1.08902	-0.537346	-0.611833	-0.18954	-0.853357	-1.12981	0.0626501	-0.975263	-0.559639	-0.604071	-0.69635	-1.40762	-1.71804	-0.181675	-0.289362	-1.05408	-1.26544	-0.71721	-1.08665	-1.371	-0.899562	-0.495491	-0.81788	-0.502229	-0.604641	-0.78073	-0.924404	-1.55523	-0.775008	-0.199876	-0.730053	-1.10615	-0.701771	-1.03977	-1.4055	-1.23327	-1.12118	-0.813935	-1.20108	-0.185172	-0.458412
1.22918	0.294172	2.34815	0.262867	0.686963	1.68761	1.3524	0.814615	1.47065	0.480196	0.920707	0.241505	0.601453	0.149185	1.07847	0.824495	0.838435	0.075368	1.37872	0.740818	0.310629	-0.525367	0.963672	0.476177	-0.0701146	-0.200881	0.836321	-0.261095	-1.09383	-1.00029	1.16906	1.09126	0.735716	0.568709	0.0520422	-0.888457	0.685895	0.5961	0.0249568	0.54789	-0.00129789	1.27005	0.639557	-0.406435	1.29776	0.896639
0.893962	-0.34301	-0.797701	0.569287	0.528511	-0.657366	-0.74528	-0.379621	0.010672	-0.7284	-0.948003	0.380764	-0.398569	0.0207209	-0.659833	-0.240009	-0.667847	-0.829931	-0.23952	-0.871528	-0.564817	0.117349	-1.26796	-0.63385	0.0160743	0.235212	-0.292782	-0.0417027	-0.949572	-1.084	-0.995738	-0.93138	-1.70775	-0.222557	-0.441377	-0.523863	-0.66948	-0.982145	0.30677	-0.737168	-0.403922	-0.673218	-0.488309	-0.277768	-1.13368	-1.19194
1.20676	0.356439	0.608584	0.755795	0.992517	0.430917	0.358472	0.580375	0.739252	0.542773	0.0535086	0.908455	0.291327	0.33348	0.471269	0.678811	0.510991	0.0364371	0.779943	0.498444	0.0681354	-0.0176369	-0.098689	0.679042	0.32469	0.00502936	0.517916	0.04709	-0.0564447	-0.234747	0.603117	0.0516234	0.226544	0.95828	-0.513693	0.419006	0.249085	0.371628	-0.442864	-0.285106	-0.281906	0.425323	-0.113567	0.323409	0.915206	0.503278
-0.695661	0.0328609	-0.503145	-0.350837	-0.624241	-0.622813	-1.14424	-1.50883	-0.652785	-1.36474	-0.973134	-0.863653	-0.612871	-1.08801	-0.842778	-1.80785	-1.48409	-1.00425	-1.5566	-1.27703	-1.73829	-0.855671	-1.1153	-1.13849	-0.660564	-0.861717	-1.3553	-1.22117	-0.61306	-0.797843	-1.56959	-1.26388	-1.66612	-1.7427	-0.943434	-1.21207	-1.33096	-1.66653	-0.624896	-1.19238	-1.16646	-0.608169	-0.690104	-0.408698	-1.22228	-1.17599
0.0661139	-0.601031	0.416282	#NUM!	-0.789604	-0.0954519	#NUM!	-0.0553346	-0.610091	#NUM!	-0.768544	0.446561	0.188726	-0.148609	-0.763836	-0.179129	0.462615	0.27127	-0.576667	0.331554	0.0646157	#NUM!	-0.0647449	0.214931	0.569201	0.0328904	-0.588517	#NUM!	-5.08402	-0.154668	0.116895	0.231617	-0.188528	#NUM!	-3.25594	0.737856	0.110293	0.496733	-0.120588	-0.183201	0.297679	-2.93287	0.929528	-2.85529	#NUM!	0.447387
-1.29666	-0.653427	-1.04551	2.51235	0.54515	1.03005	1.28065	0.796385	-1.16537	0.387121	1.34453	0.957785	-2.04121	0.580955	-0.529571	#NUM!	#NUM!	#NUM!	#NUM!	-2.06328	#NUM!	-1.16176	0.793807	0.866752	0.779224	1.72313	#NUM!	0.994478	0.142975	0.26259	-0.625551	-2.35313	-0.0223323	0.133855	-0.732573	1.35986	-1.91008	#NUM!	-0.784504	#NUM!	0.619736	-0.0566426	0.217625	0.34086	1.8368	-0.889863
-2.04591	-1.18872	-2.0621	-1.72386	-2.53369	-1.63178	-0.611928	-2.7729	#NUM!	-1.55977	#NUM!	-2.28464	-2.06124	-1.85408	-1.43317	-2.27575	-2.18078	-1.31811	-2.61476	-2.16276	-1.75322	-1.56881	-0.994652	-1.76867	-1.3305	-2.10444	#NUM!	-2.30309	-1.50157	-2.08902	-2.85469	#NUM!	-2.02317	-2.01425	-2.33135	-1.12988	-1.18098	#NUM!	-2.20574	-2.14698	-2.71747	-0.968084	-1.26484	-1.27989	-2.74884	-2.50701
1.22051	0.0255588	0.592202	0.962154	1.00049	0.755673	0.384169	0.650952	0.823167	0.369688	0.488309	0.774333	0.149985	0.812334	0.275944	0.279319	0.777566	0.0464442	0.5771	0.196145	0.367881	-0.0214797	0.666576	0.725255	-0.357045	-0.037312	0.752656	0.327995	-0.395282	-0.033652	0.48457	0.802864	0.517048	0.561537	-0.217355	0.145701	0.0300299	0.430198	-0.00331442	-0.713608	0.193569	0.419277	0.340514	0.16373	1.04069	0.54824
0.811823	0.508465	#NUM!	0.954361	0.649593	0.983646	-0.0594937	0.126407	0.376658	-0.385044	-0.00216244	1.00435	-0.33674	-0.301588	-0.349365	0.59682	0.0615109	-1.1271	0.04883	-0.186501	-1.33004	0.260774	-0.379288	1.49382	-0.68428	-1.35095	-0.811718	0.799643	-0.95114	-0.300534	-0.474877	-0.818605	0.124456	-1.50121	0.148193	-1.48037	-0.324004	1.86949	1.05388	-0.865365	0.281386	-0.067989	0.0842879	-1.30394	-0.890977	-0.0954906
#NUM!	-0.241108	#NUM!	-1.4887	#NUM!	#NUM!	-0.953004	-0.435949	#NUM!	-0.37362	-0.84551	-0.441661	#NUM!	0.881295	#NUM!	0.223327	-0.971516	#NUM!	-1.4573	-0.584314	#NUM!	-0.330329	#NUM!	0.231295	#NUM!	#NUM!	#NUM!	-1.01128	0.359102	0.156675	1.17556	#NUM!	-1.08332	-0.516217	0.17909	-0.19339	0.0750792	#NUM!	0.138774	-0.545968	-0.623988	-1.30192	-0.847436	-1.22774	-0.374591	-0.75381
-0.781194	-0.777872	#NUM!	#NUM!	-0.562768	-0.159198	#NUM!	-1.33925	-0.942458	-0.788435	-0.956726	-0.721959	-0.724424	0.777344	-0.357045	-1.69533	-1.08522	#NUM!	-1.34852	-0.865416	-1.14473	-1.22167	-0.98931	-0.212033	-0.174406	1.1741	-0.279768	-1.5614	#NUM!	0.447833	-0.329985	0.214278	-1.10239	#NUM!	0.229413	#NUM!	-1.24385	-1.38637	-0.893906	#NUM!	#NUM!	-1.51096	#NUM!	-1.34989	-0.620403	-1.73647
#NUM!	-1.24592	#NUM!	-0.894061	-1.53037	#NUM!	#NUM!	-2.03693	#NUM!	#NUM!	#NUM!	#NUM!	#NUM!	#NUM!	-1.95032	-0.137241	0.221623	-0.528971	-1.04505	-1.66488	#NUM!	-1.18783	#NUM!	-1.56358	-1.23045	#NUM!	-1.3878	#NUM!	-0.121944	-0.548317	#NUM!	#NUM!	-0.73014	#NUM!	-0.753262	-1.42943	#NUM!	#NUM!	-0.371057	-1.0644	-1.47285	-0.994218	-1.07717	#NUM!	#NUM!	#NUM!
#NUM!	#NUM!	#NUM!	#NUM!	0.267444	#NUM!	#NUM!	1.08902	#NUM!	0.220597	-0.354677	#NUM!	0.266194	#NUM!	0.467573	#NUM!	-0.646163	#NUM!	#NUM!	-0.170181	#NUM!	#NUM!	#NUM!	0.690079	#NUM!	#NUM!	#NUM!	#NUM!	0.369746	-0.074746	#NUM!	#NUM!	0.363902	-0.410015	0.403408	-0.0959919	#NUM!	#NUM!	#NUM!	-0.754079	#NUM!	-0.698353	0.0159958	#NUM!	#NUM!	#NUM!
0.79036	0.329667	#NUM!	1.07942	#NUM!	0.0531789	-0.709291	-1.7427	#NUM!	-1.10615	-0.0750693	#NUM!	#NUM!	#NUM!	#NUM!	#NUM!	#NUM!	#NUM!	#NUM!	#NUM!	#NUM!	#NUM!	#NUM!	#NUM!	#NUM!	#NUM!	#NUM!	#NUM!	-0.140517	-0.909965	#NUM!	#NUM!	#NUM!	-0.845189	0.378476	-0.591967	#NUM!	#NUM!	#NUM!	-0.821302	-0.989066	-0.731442	-1.22996	#NUM!	#NUM!	#NUM!
2.21983	0.25739	1.25877	0.864439	1.34092	1.12199	0.671049	1.36131	1.16366	0.32601	0.709292	0.939553	0.922511	0.668822	0.748796	1.20254	0.547531	0.740673	0.981679	0.990968	0.809979	0.0574817	1.27725	0.0575868	-0.132116	0.319406	-0.221073	0.504354	0.330683	-0.478195	0.794007	0.200382	1.13593	0.112896	0.0321821	0.77816	1.05859	0.82718	0.334607	-0.386259	0.690684	0.6624	0.645051	-0.000381498	1.18358	1.05858
2.88215	#NUM!	#NUM!	2.17866	#NUM!	#NUM!	#NUM!	#NUM!	1.79416	#NUM!	#NUM!	2.41857	1.12857	1.45363	0.285056	0.336321	-0.0500877	#NUM!	1.32204	-0.32964	0.966404	#NUM!	0.942335	#NUM!	1.66548	1.3434	0.881481	-0.319618	0.303098	0.396143	#NUM!	1.57984	1.03063	#NUM!	0.418658	#NUM!	#NUM!	0.686795	#NUM!	1.40239	#NUM!	2.15447	0.986067	1.16431	1.94635	0.820133
#NUM!	0.109234	-0.00504059	#NUM!	#NUM!	#NUM!	0.263179	1.22415	-0.301822	#NUM!	#NUM!	#NUM!	0.991283	#NUM!	#NUM!	0.114754	-0.0157831	-0.413161	-0.571046	-0.470198	#NUM!	-0.653794	#NUM!	-0.219709	0.413019	-0.374956	-0.110691	0.699524	#NUM!	#NUM!	-0.583423	-0.0365743	#NUM!	#NUM!	-0.595493	#NUM!	#NUM!	0.453004	#NUM!	-0.398131	0.23321	-0.322966	-0.00949053	0.921683	-0.682495	0.373757
2.91397	-0.15782	2.54043	1.22482	0.0971932	5.07208	5.24677	4.12444	1.64959	4.69922	3.3625	-0.966896	-2.6933	-2.16327	-1.59837	5.04525	-2.83956	-2.49242	5.14509	-1.29019	-1.21698	6.06371	5.41741	5.65312	-2.58453	-1.2809	-2.77089	4.66551	-2.44427	-2.51942	1.16822	-2.52842	-1.70964	-2.38844	-3.11455	-2.66002	-2.03724	5.39623	5.00453	-2.5771	-2.81233	-2.46385	-2.76354	-3.05794	-3.0841	4.26157
-0.709113	0.170589	1.08991	0.997262	0.692875	0.202854	0.3687	0.053329	0.582771	-0.458907	-0.0651587	0.468282	0.544982	0.0325067	0.217709	0.0788684	0.0798897	0.201593	-0.581014	-0.303927	0.217809	-0.206268	-0.218471	-0.124857	-0.285461	-0.260387	-0.0837921	0.0954335	0.295093	-0.578311	0.0151263	0.520273	-0.0920721	0.0440177	0.131708	-0.0268709	-0.162597	-0.174023	-0.158725	-1.06433	-0.215865	0.612461	0.241083	-0.00539459	0.126236	-0.401157
2.08717	0.436237	1.69799	1.71227	2.2304	1.34821	1.34523	1.62897	1.38624	0.832539	1.4135	1.59362	1.40266	1.5968	1.15898	1.60964	1.42105	1.05017	0.549683	1.10498	0.914684	1.04157	1.54789	1.31358	1.47541	0.180381	1.10554	1.32387	-0.857185	1.03003	1.52234	1.2382	1.21756	1.84731	1.04391	0.904818	0.381874	1.20144	0.878162	1.33661	1.13546	1.3629	1.23824	1.51604	1.50941	2.07537
0.399465	-0.367595	0.194107	0.356661	0.288153	-0.124063	-0.8531	-0.0958569	-0.0754641	-0.175557	-0.0554733	0.341257	-0.380397	-0.0809305	-0.284988	-0.0932897	-0.0909888	-0.380397	-0.318461	-0.334797	-0.225522	-0.452806	-0.273934	-0.474462	-0.383165	-0.648926	-0.373509	0.00113888	-0.349365	-0.506399	-0.400101	-0.401194	-0.173383	-0.100036	-0.336855	-0.479231	-0.371503	-0.121944	-0.311154	-0.826681	-0.437441	-0.00974551	-0.329526	-0.350584	0.00893687	0.158663
#NUM!	-0.0436244	#NUM!	#NUM!	-1.02942	#NUM!	#NUM!	-1.50782	#NUM!	#NUM!	#NUM!	-0.0550568	-1.87773	-1.13079	-0.97541	-1.38311	-1.65159	-1.03541	-1.24495	-1.48908	-1.68122	-0.57192	-1.23149	-1.14427	-1.54483	-1.41023	-0.578435	-0.178874	-0.914219	-0.509645	-0.367595	-1.21076	-1.52732	#NUM!	-0.81202	-1.94426	-1.38703	-1.20201	-1.30649	-1.27638	#NUM!	#NUM!	-1.1236	-1.12088	0.263796	0.0420111
0.332674	-0.186881	1.12331	-0.235006	-0.264597	0.285056	0.532574	1.1367	-0.223175	1.28694	0.625667	0.0107226	0.333789	-0.176067	0.161492	1.26437	-0.694568	0.229365	0.865753	-0.175173	0.109125	-0.716947	0.0628967	0.00400182	0.538807	-0.120086	-1.22922	0.464843	-0.024887	-0.672773	0.706841	1.22391	0.509142	0.448213	-0.93931	-0.960609	0.125856	1.20241	-0.157173	0.866939	0.617897	-0.131591	1.00669	0.16457	0.774703	0.139781
-1.06804	-1.00403	-0.983695	-0.564622	0.401673	-0.62686	-1.13711	-0.758303	-0.978562	-0.95888	-1.27149	-0.510457	-0.918081	-0.752577	-1.49339	-1.31713	-1.07574	-1.24635	-1.63807	-1.26897	-1.18434	-1.34352	-0.822608	-1.73695	-1.53346	-1.42519	-1.49365	-0.931341	-1.26784	-0.837297	-1.4899	-1.20933	-1.47555	-1.38056	-1.01235	-1.55302	-0.683382	-0.83463	-1.42363	-0.976584	-0.868608	-1.17565	-0.903732	-0.560408	-1.20117	-0.716063
0.47959	-0.247198	0.142866	0.385808	0.311578	-0.586405	-0.555522	-0.594644	0.0483675	-0.541713	-1.00418	-0.0526114	-0.448372	-0.090718	-1.017	-1.14176	-0.500292	-0.29066	-0.219215	-0.332966	-1.34653	-1.02205	-0.65526	-1.05977	-0.904735	-0.788769	-0.915483	-0.592178	-1.176	-1.37273	-0.52306	-0.903347	-0.875859	0.103364	-0.693855	-0.262914	-0.85822	-0.264236	-0.822526	-1.2107	-0.864493	-0.126576	-0.890408	0.118081	-1.08926	-0.892664				+
-0.191563	-0.0844725	0.175597	-0.481402	0.0437054	#NUM!	#NUM!	-0.869792	-0.376393	#NUM!	#NUM!	0.028955	-0.497331	-0.745711	#NUM!	-0.575506	-0.596554	-0.538032	0.417271	-0.227094	#NUM!	-0.437305	0.145218	-0.877369	-0.444794	-0.579277	-0.342845	-0.484653	#NUM!	-0.815248	0.592636	-0.599146	-0.434348	#NUM!	-3.43696	#NUM!	-0.593115	0.242004	-0.726395	-0.40806	-0.529071	0.124874	#NUM!	-0.304398	-0.036411	-0.0270125
0.172393	1.05553	1.2418	-0.0837921	0.299116	0.205231	0.41204	0.137981	0.683646	0.383511	0.196029	0.0356466	0.526597	-0.129876	-0.00345838	-0.184852	0.318092	-0.497944	-0.351289	0.575271	-0.352533	0.175941	0.0390287	0.558432	0.923222	0.438855	0.491247	-0.00969955	-0.407951	-0.331934	0.29956	-0.147437	-0.395282	-0.695994	-0.449641	-0.0230425	0.383134	0.216501	-0.200128	-0.243547	0.352437	1.23441	-0.46874	-1.09609	-0.713374	-0.289573
-0.331691	-2.02981	#NUM!	#NUM!	#NUM!	-0.0812032	#NUM!	#NUM!	#NUM!	#NUM!	0.610764	-0.347963	-0.346304	-0.437391	-0.645241	-0.529671	-0.515895	-0.308128	-0.944484	-1.23088	0.513408	-0.536451	-0.345851	-0.987103	-0.840846	-1.33205	0.109904	-0.303923	0.0676364	0.546352	-1.12022	-0.290424	0.821712	#NUM!	-0.0313951	#NUM!	0.0795365	-1.3783	#NUM!	1.02348	0.799373	#NUM!	#NUM!	-0.710927	-0.397744	-0.723688
0.781223	-0.546067	-0.0739573	-1.04061	-0.80634	#NUM!	-0.0482362	0.27645	-0.800165	0.408072	#NUM!	4.10979	-0.117296	-0.477884	-1.2305	0.184441	0.746979	0.210563	-0.161307	-0.376624	-0.228726	-0.264682	0.0567763	-0.0723116	0.353764	-0.78668	-0.562865	0.71341	-0.254761	0.586266	-0.309758	0.12279	0.676688	0.692921	0.10827	-0.132657	0.309152	-0.397036	0.229163	0.108907	0.577401	1.02834	-0.491049	0.440642	0.500868	0.0841602
0.60521	-0.605589	0.354261	#NUM!	0.778977	#NUM!	#NUM!	0.522841	0.721254	#NUM!	#NUM!	1.62839	0.205098	0.658288	0.337211	0.502178	0.50539	0.78272	0.422308	0.353247	-0.139601	0.0612851	0.753409	-0.121546	0.254062	-0.0446039	0.510087	0.481963	#NUM!	#NUM!	-0.199248	-0.351741	0.727165	#NUM!	#NUM!	0.540487	0.0454761	#NUM!	0.227506	#NUM!	#NUM!	0.81492	#NUM!	-0.612667	1.10213	0.781933
-0.758272	-1.23518	-1.7554	-2.00574	-1.75813	-0.957469	-1.60141	-2.81077	-2.17162	-2.26126	-2.17342	-2.27667	-2.16749	-3.03011	-2.46066	-3.24308	-2.66667	-3.26909	-3.2916	-2.47475	-2.38469	-2.81124	-2.57238	-2.6108	-2.13179	-3.1982	-2.96505	-4.10856	-2.03854	-2.11347	-2.99787	-2.48393	-3.2412	-1.65732	-2.77894	-2.83435	-2.14556	-2.4417	-2.33925	-2.56942	-0.130931	-1.06965	-1.87358	-3.00816	-3.80732	-3.00672
0.781642	0.168107	0.689385	0.317373	0.45795	-0.141956	0.14409	0.319856	0.0190534	0.307805	-0.0698396	-0.00799389	0.0372511	0.452827	-0.396598	-0.474877	-0.0054719	-0.0558898	0.0513393	-0.869792	-0.152118	0.287272	-0.603692	-0.400866	0.259116	0.447525	0.279879	-0.237068	-1.10608	0.43298	-0.323082	-0.618615	-0.327228	0.427731	0.400339	-0.308128	-0.0720372	0.177784	0.428003	-0.615134	0.0321379	-0.535022	0.014966	0.128928	-0.567867	-0.416058
0.590457	-0.14978	0.224672	0.846791	0.822758	0.812225	0.510909	0.245985	0.657878	0.645503	0.317114	0.456044	0.439618	0.668524	0.425559	1.37827	0.431287	0.38481	1.11967	0.0863082	0.321495	0.114472	0.228402	0.452807	0.510272	0.350725	-0.0382958	0.275904	0.481989	-0.564895	0.204998	0.0916175	-0.0060466	0.614359	-0.984154	0.46899	0.0381397	0.166584	-0.0867838	-0.292075	0.103116	0.477251	0.29221	0.641549	1.12159	0.885085
#NUM!	-0.659742	-0.588303	#NUM!	-1.21934	#NUM!	#NUM!	#NUM!	-1.00985	#NUM!	0.703348	-1.64145	-1.324	-1.72823	-1.34319	-1.64874	#NUM!	-1.12155	-1.03654	-0.581978	-1.79874	-1.02205	-1.84113	-3.3886	-3.36645	-0.748891	-1.37897	-1.15511	0.0455207	-1.0775	-1.4013	-1.00079	0.276468	-1.08685	-0.743172	-1.05613	#NUM!	-1.10618	-0.396222	-0.0661237	-0.323428	-1.62988	#NUM!	-1.17532	-1.95051	-1.24221
#NUM!	#NUM!	#NUM!	0.0737728	#NUM!	1.95017	#NUM!	#NUM!	-0.169642	1.56751	1.26432	-1.10225	1.7248	#NUM!	#NUM!	#NUM!	#NUM!	-0.079429	-0.0650208	3.76166	0.0362891	#NUM!	#NUM!	#NUM!	#NUM!	#NUM!	-0.434206	#NUM!	0.938459	0.574175	3.48999	0.370135	-3.55201	0.998846	#NUM!	0.710779	#NUM!	#NUM!	#NUM!	0.653401	2.27966	2.52844	#NUM!	0.806317	#NUM!	#NUM!
#NUM!	-0.511164	#NUM!	0.895019	#NUM!	1.34421	0.538471	-0.859769	#NUM!	1.87541	-0.0924781	#NUM!	-1.56584	0.372132	0.792732	-0.598937	0.252106	#NUM!	0.0101344	0.475114	-0.2806	1.45593	#NUM!	#NUM!	-0.0792927	0.0744867	#NUM!	#NUM!	0.21093	0.298524	-0.593229	#NUM!	-1.01828	1.32735	0.0607405	1.17574	0.505185	#NUM!	0.536824	0.278137	-0.896698	#NUM!	1.50906	#NUM!	#NUM!	#NUM!
3.0997	4.55378	2.2992	3.70809	3.3585	3.94942	3.38482	2.82531	3.78813	2.51779	3.87881	2.22588	3.84322	3.7174	3.76914	2.69022	3.20849	3.16514	3.37773	3.99783	3.41268	3.15521	3.50344	2.03967	3.88044	3.50557	3.74877	1.75722	2.83126	2.95366	4.02813	2.87949	3.41938	3.35489	2.98336	3.0648	3.46616	3.46852	2.46721	3.38979	2.34718	3.40454	3.95398	2.5463	2.51173	2.70332
#NUM!	-0.216858	-0.414378	-0.589763	#NUM!	-0.0701146	-0.633571	#NUM!	-0.0535055	-0.419539	-0.27739	#NUM!	-0.280838	-0.330329	-0.0942361	0.193142	-0.627607	-0.244887	-0.251931	-0.544978	-0.617581	-0.286526	-0.226262	-0.161674	0.442843	-0.154065	-0.57488	-0.799611	-0.314174	-0.476848	-0.442864	-0.414352	-0.212881	-0.500394	-0.853397	-0.490045	-0.256165	-0.321302	-0.739675	-0.186754	0.000115405	-0.432746	-0.201885	-0.645567	#NUM!	-0.883292
0.143503	-0.346985	0.346542	0.108176	-0.0186342	-0.0309717	-0.093425	0.0366443	-0.151339	0.218061	0.266837	-0.0312546	-0.111031	-0.0626743	-0.311503	-0.118094	-0.633385	-0.425567	-0.481402	-0.672833	0.049233	0.263716	-0.197614	-0.227618	-0.23352	0.0482183	-0.142609	-0.0576368	-0.242938	-0.232047	-0.440633	-0.580531	-0.0546401	-0.408929	0.0919403	-0.606158	0.094495	0.0568513	-0.0268709	-0.203765	0.0393104	-0.287902	-0.0989585	-0.0944373	-0.278437	0.0801592
-0.419381	-0.814427	-1.06076	-0.650673	-0.364124	-1.34568	-1.25459	-1.04243	-1.1275	-1.58549	-1.05568	-1.05746	-1.1125	-0.928048	-1.29502	-0.908352	-0.893983	-1.81746	-1.93486	-1.55645	-1.19654	-1.18758	-1.25102	-1.29508	-1.18148	-0.985428	-0.853676	-1.60088	-1.60094	-1.62728	-1.36737	-1.91154	-1.10239	-0.911346	0.216518	-1.76154	-1.67446	-1.19068	-0.608998	-1.881	-1.50019	-1.1545	-1.20752	-1.70315	-2.07533	-2.46516
0.854538	0.120984	0.667513	0.752121	0.741421	0.145685	0.332916	0.554612	0.542689	0.313889	-0.102457	0.767486	0.0526705	0.372281	-0.110096	0.221892	0.140317	0.242345	0.509327	0.301728	-0.158854	-0.420725	0.21322	0.0841044	0.0681051	-0.0861043	-0.289244	0.0700201	0.209829	-1.11563	0.23989	0.160734	0.116974	-0.157173	-0.731357	-0.105812	0.145462	0.593333	-0.142609	-0.314058	0.295571	0.136792	0.269843	0.161834	0.0321285	0.15065
0.750661	-0.718263	-0.0926134	0.548869	0.820056	0.262296	-0.453526	0.482634	0.54555	0.368719	-0.175438	0.667343	0.734323	0.812182	0.291345	0.219102	-0.00223784	0.633529	0.574992	0.154622	0.251178	0.154506	1.11223	-0.102198	0.804728	0.205879	0.520459	0.5425	-0.374177	-0.134221	0.422849	0.506517	-0.525568	0.357197	0.365648	0.0862011	0.0216433	0.425346	0.436568	-0.382043	-0.3026	0.157991	0.305788	0.768674	0.531274	0.38701
#NUM!	-0.437015	#NUM!	#NUM!	#NUM!	#NUM!	#NUM!	0.429731	-2.15134	#NUM!	#NUM!	#NUM!	#NUM!	-1.33967	#NUM!	-0.421471	#NUM!	-1.44042	-0.126735	-1.2441	-3.21619	-1.26189	-1.39404	-0.467175	-1.14574	-1.98858	#NUM!	1.0906	#NUM!	#NUM!	-1.34066	0.0401547	-0.878529	#NUM!	-0.128425	#NUM!	#NUM!	-1.06557	-0.648834	#NUM!	-0.319849	#NUM!	#NUM!	-1.51383	#NUM!	-1.63309
0.693512	0.493459	0.37766	0.43735	0.601387	0.471789	0.562921	1.81634	0.559856	1.27729	0.325413	0.657233	0.505943	1.09262	0.489079	0.336136	0.90247	0.27673	0.740167	0.622199	-0.126576	0.249085	0.380878	-0.219958	0.664425	0.368886	0.295163	0.495496	0.0557263	0.434812	0.724016	1.06794	0.443262	1.29202	-0.588805	1.30027	0.125022	1.20826	0.43261	0.579491	1.14022	0.799191	1.38647	0.639643	1.00101	-0.359854
0.617373	#NUM!	2.87991	#NUM!	#NUM!	#NUM!	#NUM!	1.09736	0.729818	#NUM!	#NUM!	0.982331	0.576497	0.329141	1.70783	2.18935	1.98262	#NUM!	2.48116	#NUM!	0.394108	#NUM!	0.349199	#NUM!	1.04847	0.0132031	#NUM!	0.516161	#NUM!	#NUM!	0.467793	0.815885	-0.31545	#NUM!	#NUM!	#NUM!	0.553511	#NUM!	#NUM!	#NUM!	#NUM!	#NUM!	#NUM!	0.818685	1.13841	2.39521
-0.0779382	-1.27011	0.918715	#NUM!	-2.07943	#NUM!	-3.05832	-0.659559	-2.82613	-1.94894	#NUM!	-2.70604	-2.12228	#NUM!	-0.375623	-2.57202	-1.60293	#NUM!	-2.32141	-1.62415	-1.21207	-2.15287	-0.113967	-0.759071	-1.65058	-1.76803	#NUM!	-1.70677	-1.26712	-1.97266	-1.93337	#NUM!	-1.84036	#NUM!	-2.42144	-1.96125	-1.5457	#NUM!	-1.73292	-1.98415	-2.23478	-2.44898	#NUM!	-2.06122	-2.09432	-1.0975
-0.830985	-0.746657	-0.508101	-0.715893	-1.03942	-0.159413	-0.451435	-0.0247452	-0.629193	0.182852	1.52508	-0.253905	-0.52677	-0.464564	-0.513491	#NUM!	0.303383	-0.328722	-0.241596	-0.810155	-0.153027	-0.0238941	-0.221073	-0.129745	0.392137	-0.739589	-0.606537	0.199093	-0.261591	-0.12618	-0.40163	-0.145221	0.450124	-0.0621218	-0.0201999	-0.506297	-0.3667	-0.816641	0.0855886	0.0786398	-0.119423	0.395358	-0.693766	-0.594256	-0.304001	-0.0958221
-0.756511	1.22573	#NUM!	0.143086	#NUM!	-0.813318	-0.72561	#NUM!	0.0496014	#NUM!	#NUM!	#NUM!	#NUM!	#NUM!	#NUM!	#NUM!	#NUM!	-0.344715	#NUM!	#NUM!	#NUM!	#NUM!	#NUM!	#NUM!	#NUM!	#NUM!	#NUM!	-0.111031	#NUM!	-0.200253	#NUM!	#NUM!	#NUM!	#NUM!	#NUM!	#NUM!	#NUM!	#NUM!	#NUM!	#NUM!	#NUM!	#NUM!	#NUM!	#NUM!	#NUM!	#NUM!
0.771512	-0.14978	0.0294253	0.751902	0.503589	0.363364	-0.0102069	0.365834	0.144457	-0.0766959	0.277307	0.373219	-0.0874628	0.218397	0.242277	0.188595	0.513049	-0.00690831	-0.115166	0.200299	0.106451	-0.760093	0.302297	0.0221999	-0.66612	-0.402395	-0.496616	-0.089705	-0.0970713	-0.552672	-0.107286	0.0245899	-0.254836	-0.498353	0.503896	0.278146	0.0924325	0.375366	0.187083	-0.80149	0.334298	0.183525	-0.000576886	-0.125866	0.599106	0.226757
0.330882	0.519177	2.81679	2.78349	1.67724	-0.375512	-0.308477	0.924864	2.00891	-0.548535	-0.833902	0.0449685	-0.0797024	-0.633013	0.446227	-0.906506	-0.0716254	-0.052555	-0.692695	-0.382833	-0.650029	0.528344	-0.479955	2.51573	-0.146394	-1.02048	-1.1398	-1.31953	-1.40898	-1.30428	1.53944	0.265188	-1.34142	-0.608525	-1.17849	-1.11297	-0.072586	-1.22558	-0.588421	-0.245374	-0.329526	-0.367038	-0.927366	-0.459467	-0.632764	-0.200367				+
0.873051	0.299294	1.40528	0.665844	0.71978	1.44026	1.22695	1.06942	0.848245	0.837867	1.42725	1.36277	0.528594	0.778903	1.52728	0.458723	2.09025	1.41442	-0.298424	0.356181	2.3882	0.0120243	0.64336	0.651088	2.11485	0.181575	1.13911	0.815976	0.465321	0.801078	0.968887	2.82582	1.63451	0.51614	0.912157	0.463151	0.678903	1.00361	0.398627	1.3718	1.80677	1.24704	0.150433	0.988311	-0.0588535	-0.472882
0.0637533	-0.267356	0.183281	#NUM!	-0.391438	0.110091	0.280615	0.341318	-0.345396	0.8477	0.828383	0.0349585	0.115426	-0.221692	-0.231129	-0.636543	0.492058	-0.0593554	0.0215261	-0.245374	0.201361	0.0332595	-0.619178	0.0921095	0.753409	-0.109026	-0.257614	-0.160471	-0.619734	0.166924	0.0123299	-0.23634	0.163252	-0.195096	-0.218099	0.658219	-0.315102	0.163729	-0.2529	0.693668	-0.218347	0.403219	0.909418	0.538109	0.000967033	0.216704
-2.99883	-1.10273	0.330111	#NUM!	-0.457962	#NUM!	-0.278817	-0.129745	0.508672	0.4856	#NUM!	-2.31266	-1.97137	0.031371	-1.30264	-0.908275	-1.92232	-3.07296	-1.55361	-2.43542	-0.443925	-3.24761	-0.230941	#NUM!	-0.791106	-0.738811	-0.252779	-0.0855329	#NUM!	#NUM!	-0.582941	-1.64787	0.0550067	#NUM!	#NUM!	#NUM!	-0.566669	-1.28995	-1.18199	#NUM!	-3.0681	#NUM!	#NUM!	-3.10906	-2.55186	-2.26924
0.721589	-0.100305	2.04444	0.318254	-0.454281	-1.05137	0.576219	1.02389	0.790484	0.846091	1.54099	0.224704	1.54078	1.51775	0.882199	1.3671	0.799747	0.571022	0.723706	0.545656	1.37891	0.291857	0.449907	0.61405	1.75692	1.09826	-0.411752	1.01833	0.630525	1.03257	0.895127	-0.881116	1.11904	1.33348	0.918224	0.416421	1.51982	0.917107	1.06037	1.51264	1.12794	2.2199	1.73826	0.982843	0.286228	1.16282
0.301622	-0.538737	0.530131	0.211682	0.19962	0.312551	0.112506	0.281141	1.04743	-0.229711	-0.12013	0.13279	0.853077	-0.0897694	#NUM!	#NUM!	0.463112	0.230868	#NUM!	-0.00633396	0.0618748	#NUM!	-0.0855606	0.325576	-0.151209	-0.443607	0.379436	0.0220103	-0.260026	-0.892663	0.253378	0.310289	0.309628	-0.305562	-0.347892	-0.344828	-0.894216	0.0263814	-0.227864	-0.200253	-1.61963	0.591258	0.729483	-0.0294303	0.431608	0.258743
0.864346	0.114426	-0.596876	1.15512	1.33359	-0.449429	0.133717	-0.038998	0.596732	0.0555763	-0.176578	1.26202	-0.354226	-0.00561564	-0.139862	0.0269545	-0.0197731	0.0238124	-0.139862	0.184326	-0.149259	-0.471344	-0.182692	-0.0965318	-0.264837	-0.298072	0.272681	0.0539328	0.446148	-0.265677	-0.0328061	-0.189919	-0.333767	-0.0779266	0.00417541	-0.0236102	-0.351967	-0.139077	-0.162855	-0.81295	-0.0590784	-0.0109353	0.369669	-0.0332071	0.164149	0.279563
0.772648	-0.343692	0.515336	0.721658	0.508137	0.203834	-0.204016	-0.0951818	0.374599	-0.634965	-0.0593554	0.60136	-0.165815	0.0340126	-0.220206	-0.833902	0.134905	-0.167486	-0.406972	-0.428571	0.105628	-0.443925	-0.328262	-0.371838	-0.757535	-0.436268	0.226898	-0.400136	0.738987	-0.0554733	0.00378479	-0.47633	-0.432318	0.265293	-0.444879	-0.0888201	-0.700262	-0.681314	-0.642933	-0.497944	-0.603976	0.0187871	-0.256648	-0.078967	0.280026	-0.136033
0.381001	-0.432853	-0.0713058	0.113426	0.139935	-0.326767	-0.25532	0.097965	0.115316	-0.36087	-0.210638	0.235161	-0.182947	-0.163499	-0.0851526	0.102295	-0.271187	-1.19005	0.125935	-0.297954	-0.360645	-0.289598	-0.220949	0.148545	-0.786094	-0.075738	0.111804	-1.47338	0.273361	-0.188401	-0.0619835	-1.37278	0.0331709	0.0983511	0.0412538	0.407765	-0.203389	0.112272	-0.126841	0.234635	0.149057	-0.136625	0.0617518	-3.36693	-0.958471	-0.0566758
1.02967	1.0159	0.018992	2.19975	2.23379	#NUM!	1.01523	0.78138	1.72061	1.32391	#NUM!	#NUM!	1.98149	1.6716	0.665043	1.13552	#NUM!	1.75735	1.55707	#NUM!	1.91463	#NUM!	0.519045	1.16905	-0.291604	0.794155	1.78996	#NUM!	#NUM!	0.724445	1.51569	0.348629	1.97494	1.50928	#NUM!	0.832282	1.62238	0.737591	#NUM!	0.986416	1.18505	0.227804	#NUM!	#NUM!	#NUM!	#NUM!
0.179629	-0.0920721	0.78813	-0.0556121	-0.191021	-0.068602	-0.188401	-0.684998	-0.14104	#NUM!	#NUM!	-0.225226	0.133718	-0.679145	-0.77193	-1.01947	-1.16264	#NUM!	-0.390558	-1.13462	-2.65638	0.148017	#NUM!	#NUM!	#NUM!	-0.65764	-1.39353	#NUM!	-0.0719	#NUM!	-1.02638	-0.648373	#NUM!	#NUM!	0.579254	#NUM!	-0.244522	-1.33353	-1.54987	#NUM!	#NUM!	-0.168514	#NUM!	#NUM!	#NUM!	-1.12082
0.218831	0.357955	1.31973	0.489038	0.470049	1.53897	1.31987	0.771101	0.994126	1.32305	1.18725	0.936154	1.48916	2.62175	1.05278	0.376208	1.93011	1.76862	0.590463	0.283088	0.437819	2.43823	2.39532	1.57785	2.78747	1.94847	1.31101	1.26214	1.52127	0.335299	1.14274	0.633681	0.477241	0.780562	1.17004	1.00529	1.49285	0.601693	1.02274	1.18298	1.67632	1.22611	1.29	1.02123	2.54574	0.751092
0.725743	-0.55159	-0.121659	#NUM!	0.387175	#NUM!	#NUM!	-0.279887	-0.243547	0.554104	#NUM!	0.296735	-0.5031	-0.570171	0.90088	0.389451	0.31337	-0.0301242	-1.2498	0.424843	-0.469261	-0.389236	-0.519844	-0.321703	-0.650397	-1.51866	0.834442	-0.0580704	0.133147	0.0202673	-0.358059	-0.71626	0.00238238	#NUM!	#NUM!	#NUM!	-0.0668549	0.948391	-0.691266	#NUM!	#NUM!	0.534558	0.622265	-0.0635525	0.24159	0.0681783
#NUM!	#NUM!	#NUM!	-0.154713	#NUM!	#NUM!	0.742434	#NUM!	-0.476246	0.317903	2.06233	-1.77871	0.519818	-0.776694	-0.0496508	0.114686	0.228469	-0.895845	-0.359184	-0.691534	-0.531369	0.0395032	-0.287354	0.890733	-0.432211	-0.257856	-0.644133	0.149632	#NUM!	0.051653	-0.34426	-1.27935	0.357659	0.263923	0.63601	-0.144046	-0.0319598	-0.146264	0.27673	#NUM!	#NUM!	-0.173806	0.829998	-0.851475	-0.541028	-0.250035
-0.270328	-0.567837	-0.357894	-0.336398	-0.18409	-0.375957	-0.349818	0.274931	-0.291957	-0.35558	-0.925392	-0.126424	-0.187261	-0.511974	-0.548338	-1.19793	-0.275722	0.37962	-1.13034	-0.210389	-1.43563	-1.13258	-0.295135	-1.00324	-0.898943	-1.1103	-0.686792	-0.709185	-1.02913	-0.232538	0.116801	-0.720016	0.528053	-1.18345	-1.07087	-0.103665	-0.835277	-0.271904	-1.14078	-0.751549	0.236537	-0.224513	-0.440952	-0.0711095	-0.739241	-1.54441
-0.119826	-0.433387	0.0645229	-0.302173	-0.25689	0.0214968	-0.409364	-0.138683	-0.427928	1.00948	-0.353662	-0.490329	-0.403159	-0.614474	-0.488104	-0.731705	-0.570949	-0.542605	-0.529071	-0.368489	-0.744333	-0.195096	-0.717123	-0.1133	-0.647545	-0.53456	-0.0881415	-0.0699446	-0.521666	-0.399773	-0.766298	-0.414244	-0.384271	-0.181675	-0.166587	-0.852398	-0.190172	-0.42975	-0.225028	0.0173294	-0.732226	-0.432674	-0.141564	-0.432628	-0.210454	-0.0640442
-0.904686	0.115519	-0.583763	0.0370438	0.116391	0.735235	0.429207	-0.231678	-0.373954	-0.542857	#NUM!	-0.283321	-1.21058	-0.937408	0.641608	-0.396379	-1.16855	-0.883848	-0.266157	-0.260989	-0.0578315	#NUM!	-0.805045	-1.32698	-1.11003	-1.29172	-0.355046	-1.13817	0.445342	-0.629473	-0.272602	-1.559	-0.265797	0.30768	-0.109203	-1.39944	-1.12305	0.336464	#NUM!	-0.491579	-0.378401	-0.655706	-0.630126	-1.94731	-1.04808	-1.34839
#NUM!	-0.0668125	#NUM!	#NUM!	#NUM!	-0.315334	-0.749577	#NUM!	-0.90134	#NUM!	#NUM!	#NUM!	-0.338567	-0.488206	-0.321813	-0.907121	-0.550999	-0.406866	-0.378068	-0.783331	-0.849294	-0.346304	-0.318114	-0.450527	-0.296428	-1.13921	-0.659742	-0.508561	-0.905736	-0.831634	-0.676248	-0.217107	-0.640898	#NUM!	0.507419	-0.994	-0.61899	-0.928655	-0.726308	-0.968644	-0.738206	-0.368532	0.0441962	-0.179696	-0.17209	0.0831986
1.11111	0.438768	0.906542	1.14038	1.21719	1.05068	0.692641	1.60371	1.04537	1.46005	1.15688	1.08954	0.972761	1.14532	0.616636	0.972591	0.665844	1.30162	-0.282143	0.651201	0.412904	1.08296	1.53082	1.35472	1.56094	0.938265	0.682812	0.938039	0.735331	0.338323	1.34666	0.550845	0.355184	0.807882	-0.18612	0.839364	1.23368	1.29106	1.19717	0.283299	1.29885	0.946478	1.152	1.32439	1.63209	0.874976
0.273201	-0.0517428	-0.0438358	0.314733	0.261362	0.139536	-0.592828	-0.458697	0.195021	-0.718526	#NUM!	0.192623	-0.355016	-0.325156	-0.0890913	-1.06936	-0.148609	-0.0581087	-0.573762	0.314733	-0.475189	-0.177216	-0.675635	-0.319155	-0.762646	-0.288654	-0.586885	0.00658081	0.207045	-0.451646	0.00920483	-0.774098	-0.831067	-0.533663	0.13622	-0.770279	-1.00648	-0.327802	-0.60065	-0.776346	-0.308604	0.149519	-1.08546	-0.607639	0.179438	0.145278
1.08394	-0.0448837	0.789109	1.28588	1.32323	0.301924	-0.471135	-0.0385766	0.764077	-0.249142	0.692898	1.55622	0.303508	0.16869	-0.154194	0.485903	1.25229	0.611314	0.766456	0.656877	0.10214	-0.147828	1.29757	-0.466653	0.499096	0.575336	-0.373509	-0.755037	-0.737773	-0.196355	0.260273	0.450636	0.48211	0.0737423	-0.0223323	1.03003	-0.300065	0.0481586	-0.00518438	-0.0147838	0.299844	0.766215	-0.201258	0.135172	0.45662	-0.490856
#NUM!	#NUM!	#NUM!	#NUM!	#NUM!	#NUM!	#NUM!	0.719519	#NUM!	#NUM!	#NUM!	0.535394	0.0626039	1.13819	0.0449253	-0.0644082	0.78406	#NUM!	-0.304861	-0.669185	#NUM!	0.160218	1.68627	#NUM!	0.995851	0.30536	#NUM!	1.32193	-2.83865	1.47255	0.603923	1.05812	1.11729	#NUM!	#NUM!	#NUM!	0.813753	#NUM!	0.441909	0.78702	#NUM!	#NUM!	#NUM!	1.09329	1.89994	#NUM!
0.888414	-0.342213	-0.033652	1.18823	1.66846	0.325286	0.485628	1.0233	0.220648	0.150001	-0.201132	0.667309	0.7747	0.436061	0.650272	1.29665	0.232905	0.203053	1.08783	0.364106	0.513605	-0.332278	0.874799	0.519962	0.569415	-0.0503276	0.972619	-0.520794	-1.07101	-0.61155	-0.286171	0.0707089	-0.217727	0.222549	0.313405	-0.0467006	#NUM!	0.466676	-0.0197731	-0.221502	0.0347246	0.632104	-0.0462816	0.861615	0.668955	1.01611
#NUM!	-0.564484	0.65733	#NUM!	#NUM!	#NUM!	#NUM!	#NUM!	0.718258	#NUM!	#NUM!	1.08042	0.291209	-0.113434	-0.109026	#NUM!	0.0299415	0.593485	#NUM!	#NUM!	0.527054	0.440961	0.100314	#NUM!	0.636571	-0.0441843	-0.145371	0.531694	#NUM!	#NUM!	0.355092	0.181111	-0.0657101	#NUM!	#NUM!	#NUM!	0.0308762	-0.0177795	-0.0507454	#NUM!	#NUM!	-0.0184172	#NUM!	-0.0295589	0.515859	0.73824
1.63525	0.0933347	2.17394	1.34033	1.03993	3.30102	3.53779	2.39199	1.0847	2.61928	1.84316	1.50997	1.63057	0.633949	1.82731	2.16929	1.85757	1.317	1.88502	1.07963	2.77675	0.4617	2.10687	1.86807	1.92956	0.381837	2.96117	1.7543	-0.435202	#NUM!	1.8678	2.76474	3.2304	2.73918	-1.2037	1.68279	1.91023	1.4066	0.69122	0.989822	2.0116	1.8569	0.506694	1.29777	1.96674	1.51606
0.32622	-0.389897	-0.471487	0.127557	0.0908183	-0.381505	-0.178746	-1.29323	-0.00949053	-0.742782	0.0560111	0.432002	-0.0476779	0.453103	-0.731965	-0.255682	-0.450908	0.31511	-0.160146	-0.604641	-2.13235	-0.286645	-0.812375	-0.527471	0.865437	0.831795	0.278234	-1.04573	-0.229219	0.235314	-0.688046	0.00184785	-0.310573	-0.738206	-0.508226	-1.02297	-1.00346	-0.34301	-0.572405	0.0119225	0.00176114	-0.275769	0.28766	0.651826	0.192496	-0.0867193
#NUM!	-0.847516	-0.286235	#NUM!	-0.210763	#NUM!	#NUM!	0.233973	0.0556663	-0.27023	#NUM!	#NUM!	0.174003	0.314212	-0.0847144	-0.779477	-0.0719	-0.0799754	-0.395392	-0.530192	-1.19741	0.19631	0.0375749	0.12191	0.372412	0.242157	-0.112104	#NUM!	-0.220082	-0.140381	0.228723	0.450991	0.374667	#NUM!	#NUM!	#NUM!	0.219589	-0.298893	-0.0740408	#NUM!	#NUM!	-0.772139	0.376377	#NUM!	-0.11648	0.143372
0.883872	0.149233	-0.308462	0.800425	0.581411	-0.224658	0.0357566	0.579965	0.316277	0.0639972	-0.717737	0.706093	-0.242572	-0.0945064	-0.154065	-0.42825	-0.637193	-0.0813396	0.053883	0.0349287	0.464644	-0.205142	-0.688852	-0.447632	-0.558757	-0.310689	0.215932	-0.201691	-0.906275	-0.0729976	-0.583615	0.290939	-0.399554	-0.694033	-0.0475383	-0.242572	0.48562	-0.532965	-0.642471	-0.107822	-0.341075	-0.408088	-0.0521377	-0.345073	0.00067275	-0.225271
#NUM!	#NUM!	#NUM!	#NUM!	#NUM!	#NUM!	#NUM!	#NUM!	-1.18644	#NUM!	#NUM!	1.00017	-0.331002	-0.10809	#NUM!	0.283984	-0.327572	0.383059	-0.511398	-1.24999	0.928045	#NUM!	-0.276794	#NUM!	#NUM!	-0.42417	0.554231	#NUM!	#NUM!	-0.161694	-0.211635	-0.395966	#NUM!	#NUM!	0.499912	#NUM!	0.69605	-0.041243	#NUM!	-0.014641	-0.718789	#NUM!	#NUM!	-0.223299	-0.89683	-0.385265
-1.298	-0.382723	#NUM!	-0.354114	-1.21058	-0.898789	-1.15918	#NUM!	-0.460061	#NUM!	-1.57304	-1.72574	-1.30126	-1.12862	-0.850559	-3.23576	-0.506907	-1.66548	-2.37984	#NUM!	-1.60051	#NUM!	-2.19228	#NUM!	-1.11543	-1.2394	-1.35101	#NUM!	-1.94759	0.00846457	-0.807685	-1.69216	#NUM!	-1.49303	-2.11901	-0.0494913	-2.8164	-2.41007	#NUM!	-1.82628	#NUM!	-2.02173	-2.95377	-4.8172	#NUM!	#NUM!
-0.958674	-0.275961	-0.59468	-0.540226	-0.539333	-1.16446	-0.837459	-0.485015	-0.327228	-1.08923	-0.628167	-0.470815	-0.295488	0.39665	-0.408494	-1.86489	0.687033	0.2388	-1.52517	0.330991	-0.517628	-0.574247	0.254117	-1.9271	-0.700884	-0.18409	-0.835439	-1.15571	0.236333	-0.262193	0.157399	-0.574634	-1.54622	-1.18466	-0.0434844	0.305236	-0.00230651	-2.16678	-1.29977	-0.518434	-1.05214	0.86669	-2.05287	-0.185099	0.170641	-1.2682
0.163953	0.297006	0.365819	-0.0265876	-0.0263043	-0.254231	-0.206768	-0.153027	-0.018919	-0.211012	-0.0173518	0.0663372	0.348262	0.0158992	-0.192699	-0.257614	0.034973	-0.397803	-0.0825664	-0.231187	-0.580242	-0.104873	-0.11023	-0.0742315	0.146403	0.00702857	0.223913	0.512212	-0.413702	-0.447738	-0.127765	-0.409364	-0.40969	0.21687	-0.218843	0.00216568	0.149105	-0.267835	-0.0766959	-0.903115	-0.268315	-0.204209	-0.533862	-0.109049	-0.0775351	-0.219781
0.260672	0.0830801	-0.359575	0.131645	0.229146	-0.321928	-0.442439	-0.29443	-0.0951818	-0.57889	-0.173511	0.160042	-0.336283	-0.147567	-0.248049	-0.500598	-0.346078	-0.532965	-0.699374	-0.749148	-0.133827	-0.230203	-0.432211	-0.602362	-0.480782	-0.31823	-0.575796	-0.232705	-0.150949	-0.31545	-0.367707	-0.609282	-0.468114	-0.144699	-0.0635029	-0.412185	-0.505789	-0.846152	-0.228973	-0.596554	-0.252295	-0.421676	0.205696	-0.106666	-0.706394	-0.297504
0.352339	-0.0777899	-0.15264	0.251917	0.0242524	-0.670297	-0.700795	-0.461005	-0.297133	-0.498557	-0.487795	0.0925372	-0.472488	-0.195474	-0.650397	-0.701771	-0.874915	-0.621055	-0.424492	-0.7122	-0.622462	-0.441271	-0.756682	-0.62527	-0.30381	-0.355129	-0.321582	-0.575253	-0.231187	-0.210888	-0.476226	-0.649569	-0.852319	-0.608147	-0.0467006	-0.391658	-0.410015	-0.543595	-0.503043	-0.669571	-0.824564	-0.577528	-0.417596	-0.650561	-0.810272	-0.498848
0.324544	-1.51823	#NUM!	0.419353	1.36416	-0.860446	-0.888772	0.803569	0.781926	-0.0582473	-1.11377	1.29171	#NUM!	1.46578	0.0828662	0.878693	-0.300255	#NUM!	0.0608336	0.720683	#NUM!	0.894054	0.71371	0.294933	0.498477	0.242482	0.777022	0.407964	-0.425352	-0.391218	#NUM!	#NUM!	#NUM!	-0.489543	-1.06419	0.3102	#NUM!	#NUM!	-0.344828	0.238579	0.0600814	-0.447191	0.427188	0.548314	0.912424	0.903809
0.482546	-0.0398403	-0.584893	0.510909	0.239362	-0.386259	-0.419431	-0.688404	-0.0251707	-0.464877	-0.593688	0.391355	-0.825053	-0.46801	-0.393855	-0.586212	-0.135666	-1.22817	-0.201258	-0.474774	-0.864255	-0.68419	-0.643949	-0.484087	-0.738638	-0.605968	-0.416407	-0.664608	-0.142609	-0.0590784	-0.564427	-0.736302	-0.988776	-0.312781	-0.0648829	-0.462366	-0.927366	-0.599889	-0.45628	-1.0536	-1.00094	-0.374112	-0.217355	-0.966137	-0.72168	-0.0388697
1.33465	0.627962	0.856823	1.56469	1.48185	0.677703	0.476518	0.507275	1.21431	0.0426499	0.122538	1.30979	0.378307	1.32767	0.45795	0.499993	0.957944	0.647965	0.407517	0.800249	0.843836	0.365741	1.09739	0.166389	-0.024887	0.40072	0.192975	0.543622	0.418813	0.244531	0.376152	0.245318	0.190833	0.462078	0.327276	0.93658	0.661501	-0.383497	0.0328167	0.0342489	-0.216734	1.28274	0.357456	0.246486	0.846452	0.591802
1.10605	0.167264	#NUM!	#NUM!	0.973809	#NUM!	#NUM!	0.545435	0.354944	#NUM!	#NUM!	1.21681	-0.870345	0.435749	0.26953	1.05355	0.669425	0.369992	0.10464	-0.141956	#NUM!	-0.65764	-0.0289935	0.16217	0.0308698	-0.357294	-0.187388	#NUM!	#NUM!	-0.293606	-0.181166	-0.166795	0.31928	#NUM!	#NUM!	#NUM!	#NUM!	0.382271	-0.611739	#NUM!	#NUM!	0.212215	#NUM!	0.257528	#NUM!	#NUM!
0.0460539	0.340788	0.47217	0.165483	0.352179	-1.05047	0.291151	0.561643	0.207411	0.667997	0.455416	0.532276	0.900691	0.541534	0.287237	0.775886	-1.2037	0.985902	-0.0261627	0.679065	0.859876	0.888675	0.847025	0.564542	0.112444	0.199355	0.288206	0.859157	-0.790772	0.504407	0.628519	0.705429	-1.46874	0.202207	-0.215244	0.697968	0.94931	0.841922	-0.0499095	1.25178	1.16311	-0.0757306	0.782844	0.808576	0.381955	0.107723
1.71891	0.861841	1.76678	2.0982	1.82941	1.62781	1.59357	1.64124	1.54284	1.03824	0.904332	1.62998	1.009	1.19912	1.53818	1.79031	0.657741	1.21213	0.561728	0.967702	1.47089	0.762999	0.411426	0.837017	0.413499	0.9039	0.436529	1.07239	0.956543	0.740553	1.54191	1.54452	1.1012	1.32511	0.778457	0.218212	1.43253	0.845469	0.60154	1.197	1.79461	1.43003	1.44128	0.965855	1.92128	1.26017
-0.341189	-0.319631	-0.888331	-0.397146	-0.175429	#NUM!	-1.75702	0.277534	#NUM!	#NUM!	#NUM!	-0.149815	-0.237074	-0.863225	-0.115033	-0.00949053	0.154008	#NUM!	-0.996533	-0.742868	#NUM!	-0.808097	#NUM!	-0.488459	0.592071	0.0130721	-0.466236	0.64258	#NUM!	0.219757	-0.646992	-1.3825	-0.643487	#NUM!	-1.93138	#NUM!	-0.572114	-0.251689	-0.704783	#NUM!	-1.44239	-1.43962	-0.593497	#NUM!	-0.0901759	#NUM!
0.541996	0.461363	0.40117	0.427615	0.165111	0.893812	0.404592	0.633323	0.0486211	0.427964	-0.486148	-0.0996541	0.735644	0.649774	0.799722	0.333171	-0.829038	-0.180657	0.340331	-0.702037	-0.157949	-0.341075	-0.00417777	0.623687	0.496549	0.160314	1.52392	1.21836	-0.946581	-0.0963968	0.25739	0.848921	0.344373	0.236911	0.274931	-0.550901	0.769699	0.794082	0.12904	-0.185993	0.260895	-0.266874	-0.0574155	0.863198	-0.0386805	0.144937
#NUM!	-0.841329	#NUM!	#NUM!	-0.809366	#NUM!	-0.0104934	-0.438719	-0.807459	0.369411	0.530406	#NUM!	-0.983021	#NUM!	-0.366812	-0.00877379	-1.081	-0.973501	-1.06185	-0.523818	-0.308193	-0.420604	-0.528071	#NUM!	-0.433707	-0.131985	-0.154454	#NUM!	#NUM!	#NUM!	-1.04956	-0.855868	0.0985871	-0.155361	0.338063	-0.441696	0.335256	-0.464668	-0.674641	0.224789	#NUM!	#NUM!	0.267184	#NUM!	-0.671927	-0.259575
#NUM!	-0.598556	#NUM!	#NUM!	0.470349	#NUM!	#NUM!	-0.393636	#NUM!	#NUM!	2.08871	-0.134747	-1.69296	1.69745	-0.153287	#NUM!	-1.21375	1.87514	#NUM!	#NUM!	#NUM!	#NUM!	1.74473	#NUM!	2.25567	1.32291	#NUM!	#NUM!	#NUM!	0.35978	1.7812	3.37116	#NUM!	#NUM!	-0.569394	#NUM!	#NUM!	0.834236	#NUM!	#NUM!	0.633569	#NUM!	1.1322	-2.99973	#NUM!	-3.17174
#NUM!	#NUM!	-0.120485	#NUM!	#NUM!	0.851157	0.785922	#NUM!	#NUM!	#NUM!	0.398836	0.708583	0.036585	0.470015	-0.369383	-0.616075	0.849882	-0.612683	-0.343237	-0.393526	0.479234	0.0738487	-0.050475	#NUM!	0.772062	0.644803	-2.06661	0.476062	-0.472696	#NUM!	0.0365258	-0.386149	-0.186831	0.375497	#NUM!	#NUM!	-0.59827	0.779868	-0.322159	0.602219	0.997549	-0.460166	#NUM!	0.667235	0.437303	-0.72261
#NUM!	-0.550999	0.828742	-0.067501	#NUM!	0.0262825	0.47903	0.816307	0.373458	0.547173	-0.136454	#NUM!	0.981423	1.60288	-0.38228	0.279511	0.395739	-0.323998	0.624799	1.19449	-0.331247	0.845313	1.68084	-0.170694	0.84757	-0.0882773	0.117897	1.20214	-0.0874628	#NUM!	0.20141	-0.255425	-0.248656	-0.0982848	-0.439889	-0.635151	0.234109	-0.581689	-1.02578	0.493114	0.0120534	0.277605	0.276345	1.56347	1.59229	0.945476
0.871699	-0.363788	-0.325617	0.982819	0.776083	1.0299	1.17867	1.28058	0.600796	#NUM!	1.99954	1.05736	1.99016	0.76788	0.568302	0.616271	1.67309	0.0175485	#NUM!	0.59944	0.235131	0.978691	1.34322	1.13441	1.38771	1.11813	1.07476	0.876925	0.220117	0.120427	1.48758	0.845858	1.57239	-0.259182	0.471289	0.350905	#NUM!	0.953048	1.05125	1.36394	1.43976	1.65773	-0.338453	0.719829	2.34839	1.11949
0.0645101	-0.233152	-0.219711	-0.435415	-0.612022	#NUM!	-1.01578	-0.248413	-0.862194	-0.335414	#NUM!	0.20146	-1.81836	-0.857264	0.673141	0.0818113	#NUM!	-0.715704	-0.276319	#NUM!	-0.324817	-0.837136	-0.777956	#NUM!	-1.01049	-1.55812	-0.903193	-0.341049	-0.606726	-0.641638	-0.858251	-0.472051	-0.638251	-0.372506	-1.11103	-2.30012	#NUM!	0.201659	-0.784755	0.0245018	-0.824718	-0.619293	-0.858076	-0.546964	-0.197376	-0.741048
#NUM!	-0.164014	#NUM!	-0.0827026	-0.17286	-0.66339	-0.635894	-0.187768	-0.466966	-0.294312	-0.945982	-0.0292993	-0.438932	-0.316573	-0.276556	0.282263	-0.0144981	-0.535655	-1.30918	-0.644595	-1.12777	-0.591392	-0.940956	-1.13376	-0.249281	#NUM!	0.16942	-0.423053	-0.925999	-0.814017	#NUM!	-0.638976	-0.232661	-0.772561	-0.659833	-0.899794	-0.467115	-0.210139	-0.0779266	-1.16189	-0.381062	-0.171424	-0.663026	-0.543357	-0.663801	-0.376618
-0.580917	0.83046	#NUM!	-0.097053	-0.220206	0.549071	1.03174	1.32157	0.439618	3.0088	0.773182	-0.0590136	0.453794	-0.374288	0.0867219	0.983818	0.890278	0.0384952	0.2878	0.485034	-1.55734	0.875513	0.353948	1.46065	0.254472	0.196591	0.879223	0.788546	0.262194	0.142672	-0.16633	0.361565	0.524313	0.481908	0.132823	0.265934	0.507849	0.541744	0.923774	0.0645236	0.667538	0.591975	0.898456	0.997823	1.50537	0.294166
-0.183064	0.229653	-0.216783	-0.631337	-0.701505	-1.64473	-1.18739	-1.6736	-0.470407	-1.53511	0.726114	-0.283594	0.342799	-0.325386	-0.946282	-1.62387	1.197	0.232413	-0.0822938	0.641334	-0.413594	0.661365	0.695629	-0.986083	-1.93236	-1.42089	-1.38317	-2.23567	1.10871	-0.74743	-1.11995	-1.35693	-1.82228	-1.75655	-0.298072	-0.406101	-0.795684	-1.69733	0.155245	-0.81032	-1.90072	0.681845	0.364868	-0.0724867	0.617893	0.904053
1.10035	0.932334	1.01619	1.23091	1.89926	1.68311	1.46259	2.14835	1.97166	0.918524	1.95758	1.78096	2.01958	1.43195	1.22038	2.16101	1.3365	1.53136	0.960441	1.12913	0.779893	1.83408	1.68464	2.14305	0.47297	0.828332	0.295447	1.2989	1.0185	0.671646	1.62091	1.37572	1.76847	0.292387	-0.365916	0.75677	1	2.21954	1.45308	1.73648	2.21659	1.73646	3.09259	1.87763	2.15197	1.96485
-0.245203	0.433195	0.777064	0.0451784	-0.2929	0.581929	0.757794	0.602197	0.570807	0.475786	0.845261	-0.263307	0.623932	1.19136	0.423371	-0.339251	0.729124	0.325051	0.566848	0.719162	-1.28588	0.632718	1.52824	0.611513	0.380296	0.126896	0.942473	-0.0462581	-1.77412	-0.259062	0.463669	0.520811	1.36628	-0.479955	-0.148609	0.60406	1.25598	-0.913932	0.490639	1.03653	0.427828	0.809206	0.249977	1.56807	1.74411	0.050677
0.372928	0.305753	0.833375	0.491774	0.582102	0.241015	0.984759	0.630081	0.738602	1.01476	1.1513	0.656539	1.22129	0.788141	0.641739	1.21752	-0.33182	1.2453	0.512946	1.06625	1.17645	1.18886	1.03949	0.916862	0.518556	0.486469	0.392345	1.01767	-0.665848	0.3361	1.07859	0.976447	-0.476122	0.998645	-0.109695	1.02324	1.38938	0.813474	0.314141	1.33253	1.63536	0.520432	0.990108	1.34728	0.795525	0.406675
-0.359931	-1.83865	#NUM!	#NUM!	#NUM!	0.940562	#NUM!	-0.331705	-0.182377	1.35874	1.27739	#NUM!	0.00268594	-0.0855699	#NUM!	-0.0404014	0.74899	#NUM!	-0.267835	0.171645	0.39553	#NUM!	0.0987681	#NUM!	0.583009	0.205117	-0.052555	0.137515	#NUM!	1.08276	0.720422	#NUM!	-0.612588	-0.0312541	1.42105	0.945832	-0.240364	#NUM!	0.00602862	0.533911	#NUM!	0.552401	0.595424	-0.16639	-0.0360191	#NUM!
1.20208	-0.0943712	0.961582	0.831384	0.536503	0.456999	0.140173	-0.145482	0.541597	-0.709202	-0.017922	0.317906	0.31775	0.150225	-0.0204844	0.108845	0.334789	0.0021079	-0.53047	-0.260869	0.278566	-0.587749	-0.292075	-0.241108	-0.372618	-0.172103	-0.351063	-0.0635703	0.189187	-0.498659	-0.313362	-0.0243196	-0.227864	-0.277628	-0.00891703	-0.198243	-0.301002	-0.0820213	-0.241962	-1.01692	-0.24245	0.313625	0.0401853	-0.0210312	0.0483433	0.0899498				+
-0.971516	0.614205	#NUM!	-1.64607	-0.517024	0.0335269	-1.72971	-0.216238	-0.231801	-0.113167	0.705617	0.0926396	-0.512783	-0.728922	-0.166073	-0.0370308	1.2396	-0.266932	-1.05346	0.0265724	-0.827575	-0.278342	-0.540027	0.00641984	-0.211884	-1.3658	-1.13218	-0.250327	-0.729618	-1.01689	0.0375176	0.447013	0.523463	-0.202046	-0.316493	-0.956205	-0.111298	-0.880646	0.362195	1.18095	-0.711319	-0.353919	-0.253263	-0.853514	-0.576898	0.296747
0.329876	-0.308244	#NUM!	-0.262727	0.215915	0.219068	0.0629419	1.01144	-0.0381553	#NUM!	-0.164915	0.551205	-0.317999	0.0925094	0.10883	-0.480265	0.259789	-0.484293	-0.480265	-0.494569	0.637626	-0.934859	-0.317073	0.00731859	-0.419431	-0.330329	0.428216	#NUM!	0.431365	-1.00166	0.488937	-0.950095	-0.0540844	0.705475	-0.177854	-0.436375	0.574827	-0.311852	-0.319849	-0.524866	-0.368713	0.25435	0.22053	-0.145856	-0.752064	-0.495622
#NUM!	#NUM!	#NUM!	#NUM!	#NUM!	#NUM!	#NUM!	#NUM!	#NUM!	#NUM!	0.806317	#NUM!	1.96545	0.747153	0.451425	0.863257	0.333916	#NUM!	-0.123136	1.0063	0.881096	1.40878	0.561456	1.44062	1.34776	0.979689	#NUM!	0.704042	#NUM!	#NUM!	1.11788	0.700878	#NUM!	#NUM!	#NUM!	#NUM!	#NUM!	0.343	1.52255	#NUM!	#NUM!	1.00306	#NUM!	0.429025	#NUM!	1.11525
1.62616	-1.23284	0.996576	-0.135404	0.777047	#NUM!	0.749523	0.143946	0.956543	-0.660732	-0.192737	1.00127	0.402836	0.639984	0.00581129	0.518391	-0.45386	0.0713619	-0.268195	-0.483261	0.140253	-0.325732	-0.0750534	-0.167743	0.496265	0.161347	0.0425311	0.13665	-1.084	1.38956	0.0334957	0.491186	-0.0892269	#NUM!	#NUM!	0.614156	0.337339	-0.0230425	-0.519542	-0.695281	0.262729	0.146116	0.358842	0.637636	0.577938	0.0242592
-0.481587	-0.452912	-0.757329	-1.11076	-0.77602	-0.826518	-1.03591	0.0205745	-1.01514	-1.16369	-0.964214	-0.979809	-1.04446	-0.827087	-0.36614	-0.631803	-2.19434	-0.792522	-1.12651	-1.49994	-1.59617	-0.488104	-1.20652	-1.83835	-1.66193	-0.0368901	-1.32619	-1.13733	-1.69408	0.56467	-1.23762	-0.754289	-0.890797	-1.35293	0.0494271	-1.05395	-1.14789	-0.743903	0.0633188	-1.09511	0.206712	-1.93779	-0.57628	-1.86011	-1.76405	-1.8868
0.460411	0.12584	0.0126937	0.753531	1.24438	1.04591	0.545866	1.06058	0.627249	1.00115	0.477342	0.593397	0.327765	0.175697	0.362288	0.714988	0.448942	0.58072	0.2336	0.272384	0.241202	-0.0391384	0.457058	0.46845	0.841327	-0.288536	0.70941	-0.0387152	0.334316	-0.0203421	0.163219	0.610345	0.0849917	0.198113	-0.116631	0.158333	0.0845632	0.601321	0.0853743	0.664951	0.806241	0.353674	0.915119	0.662297	0.255607	-0.292211
0.673586	0.21739	0.862622	0.568088	0.384226	0.39333	0.4875	-0.191815	0.518474	0.351167	0.197335	0.466933	0.681238	0.332662	0.0245312	0.0493375	1.11416	0.552728	0.0764476	0.819037	0.882039	-0.722816	0.549388	0.0915714	0.675512	-0.221692	0.276974	-0.628759	-1.00569	-0.541614	0.352934	0.288858	0.517585	0.538639	-0.58477	-0.170694	0.62707	0.0852212	-0.640436	0.922155	0.757282	0.982088	0.248056	0.379536	-0.138458	-0.507946
-0.998629	#NUM!	#NUM!	#NUM!	#NUM!	#NUM!	#NUM!	#NUM!	#NUM!	#NUM!	0.828025	-0.649354	#NUM!	-0.346985	0.449651	0.0359342	0.324618	#NUM!	-0.266517	-1.11746	-0.208512	-0.0874628	-0.464077	-0.129876	-0.298893	#NUM!	#NUM!	1.12033	-0.925772	#NUM!	-0.37529	#NUM!	0.566293	-0.321928	#NUM!	#NUM!	-0.183201	-0.25865	-0.159371	0.310397	#NUM!	-0.222676	#NUM!	-0.691591	-0.500279	-0.775933
0.685788	0.170053	0.395841	0.795409	0.463688	0.0509956	0.0779545	0.263144	0.386299	0.240691	-0.0546401	0.775053	-0.143785	-0.0271541	0.18825	0.37146	-0.252658	0.125856	0.568751	0.392951	-0.209141	-0.512985	0.312778	0.123025	-0.927366	-0.931683	0.195269	0.285294	0.752923	-0.253142	0.132831	-0.0263043	-0.478195	0.483299	-0.10916	0.0146016	-0.416732	0.266611	-0.154454	-0.649294	-0.188274	0.385321	0.327077	-0.166996	0.313982	0.30789
#NUM!	#NUM!	0.819928	#NUM!	#NUM!	1.1047	#NUM!	#NUM!	1.60788	#NUM!	#NUM!	#NUM!	2.46244	3.05337	2.81208	1.28093	1.2891	2.15811	#NUM!	#NUM!	1.53186	1.49891	1.98188	2.21595	-0.124242	2.99988	1.30141	1.64713	#NUM!	0.815393	2.34809	0.596449	2.05763	#NUM!	#NUM!	#NUM!	1.34868	1.57699	1.74155	#NUM!	#NUM!	#NUM!	2.15759	2.11917	#NUM!	1.08547
-0.0634803	-0.260387	-0.358092	-0.19131	-0.363564	-0.598079	-0.958137	-1.06474	-0.693141	-0.967242	-0.557288	-0.376136	-1.17792	-0.895303	-0.959622	-1.18878	-1.01164	-1.25623	-0.881586	-1.06474	-1.05075	-0.809415	-1.17868	-0.964066	-1.08379	-0.78509	-1.18078	-0.741424	-0.377179	-0.996461	-1.10722	-1.31678	-1.31423	-0.683921	-0.260146	-1.11922	-1.24099	-1.12737	-0.615887	-1.03682	-0.831391	-1.03032	-0.870108	-1.05028	-1.23242	-1.04713				+
0.412163	-0.124196	-0.458642	0.259668	-0.00173014	-0.42664	-0.373843	-0.521151	-0.112233	-0.699907	-0.864493	0.160591	-0.720541	-0.503349	-0.495593	-0.580531	-0.666393	-0.971884	-0.702569	-0.711054	-0.674189	-0.386921	-0.513895	-0.428678	-0.810896	-0.817869	-1.0031	-0.297015	-0.393416	-0.916247	-0.705314	-1.00094	-0.943959	-0.796598	-0.453122	-0.852958	-1.01757	-0.534958	-0.309991	-1.02432	-0.667393	-0.627877	-0.396269	-0.666284	-0.412426	-0.796598				+
-1.29581	0.750615	-0.195614	-0.294408	0.1708	-1.61311	-1.33234	-1.179	-1.5901	-0.67229	-1.0514	-0.92456	-1.41229	-1.5673	0.759136	-0.870582	-1.30661	-0.948975	-0.903578	-1.37033	-0.0866479	-1.45238	-1.35265	-1.7208	-0.796598	-1.05054	-1.08963	-1.05812	0.513667	0.0993089	-1.18237	-0.746657	-1.36922	-0.422448	0.399692	-0.947629	-1.18403	-1.41895	-0.730053	-1.04472	-1.83305	-1.23335	-1.54308	-1.31211	-1.28169	-0.853092
0.972051	0.0711392	#NUM!	0.960047	#NUM!	#NUM!	-0.554736	-1.75005	-0.45363	#NUM!	#NUM!	1.107	-0.385265	0.357511	0.163785	0.143373	0.854753	0.319982	-0.85661	-0.460795	-0.50019	0.206445	0.0142899	#NUM!	-0.117296	0.148529	#NUM!	-0.393042	0.302477	-0.652976	0.0526106	#NUM!	-0.109899	#NUM!	#NUM!	0.0738335	#NUM!	#NUM!	-0.178003	-0.624335	0.288301	-0.187719	-0.680586	-0.0184074	-0.139805	#NUM!
#NUM!	#NUM!	#NUM!	#NUM!	#NUM!	-0.389236	#NUM!	-0.81836	#NUM!	-0.71721	1.35295	#NUM!	-0.608715	#NUM!	-0.886376	-0.877823	-0.647084	-2.19339	-0.649981	-0.788773	0.54517	-0.993928	0.943666	-0.755144	-0.452068	#NUM!	-2.23542	-0.998918	0.00974219	-0.021764	-0.664977	-0.451013	#NUM!	-0.338615	0.238204	#NUM!	-1.09051	-1.46957	-0.0939657	0.0296028	1.42523	-0.41186	0.0108913	-1.16601	#NUM!	#NUM!
0.567055	-0.0532504	-0.110443	0.369073	0.290215	-0.323428	0.130855	0.417444	0.180364	0.326335	-0.228726	0.504449	-0.0699771	0.459556	-0.11836	-0.0464211	0.337612	-0.437015	0.233295	0.293377	-0.0097772	-0.419107	-0.237074	-0.213876	-0.18916	0.125195	-0.708408	0.018378	0.496957	0.0716638	0.458446	-0.173383	-0.365916	0.678118	-0.708231	0.984788	-0.358621	0.371404	0.0682262	-0.358621	-0.216734	0.537878	0.0766302	-0.872932	-0.26148	0.441136
0.0562161	-0.161049	-0.637677	-0.207518	-0.200137	-0.354678	-0.172359	-0.559541	-0.318924	-0.343496	-0.170673	-0.097213	-0.841651	-0.158983	-0.525167	-1.27441	0.0635448	-0.826475	-0.463936	-1.25229	-0.0762854	-0.310456	-0.148999	-1.44757	0.287448	-0.0835197	-0.568355	-0.774708	-0.0464211	-1.27106	-0.399663	-0.186462	-0.325156	-0.771717	0.127542	-0.252658	-0.224287	-0.735695	-0.837136	-1.00724	-0.717386	0.188545	-0.650856	-0.958298	-0.732239	-0.256406
0.13887	-0.749491	#NUM!	-0.235727	-0.433707	1.25415	#NUM!	-0.469886	0.167924	#NUM!	#NUM!	0.122162	0.688729	-0.267835	#NUM!	0.235858	0.478065	-0.00288247	#NUM!	-0.490365	-0.124857	-0.169326	-0.228111	0.393159	-0.412947	-0.727779	-1.15944	#NUM!	0.379579	-1.03221	0.0632735	-0.287709	0.612924	0.027822	-1.05811	-0.137766	-0.162217	-1.11956	-0.0585314	-0.522605	-1.01814	-0.222821	-0.37377	0.140638	1.88021	0.462511
#NUM!	-0.13711	#NUM!	#NUM!	-0.117456	0.798742	#NUM!	0.437055	0.65549	#NUM!	#NUM!	-0.660892	0.781876	0.184939	0.0180158	-0.177415	#NUM!	-3.47716	0.627664	-0.157037	0.310229	1.101	0.388563	0.467577	1.12463	-0.129349	-3.3216	#NUM!	1.54082	1.35723	-0.745366	-3.44429	-0.188781	#NUM!	0.793632	0.356679	0.695606	-2.71916	-0.799782	0.917449	0.726257	0.558389	#NUM!	#NUM!	#NUM!	0.231212
0.474417	-0.227371	0.670916	0.464425	0.192365	0.0155929	0.190684	0.0987063	-0.0996318	-0.446362	0.230516	0.151301	-0.34153	-0.0329472	-0.409907	-0.471864	0.25546	-0.702126	-0.254473	0.115676	-0.351628	-0.655627	0.355147	-0.779218	-0.658371	-0.418352	-0.518334	-0.511443	-0.718877	-0.168385	-0.063779	-0.36614	-0.0413831	-0.436162	-0.425137	-0.165944	-0.366028	0.116801	-0.323428	-0.378623	-0.0285691	-0.183114	-0.277271	-0.17636	-0.385188	-0.2807				+
#NUM!	#NUM!	#NUM!	#NUM!	0.754994	#NUM!	#NUM!	1.25925	#NUM!	#NUM!	#NUM!	0.50748	1.41177	0.946691	0.687166	1.12595	3.09678	-0.229096	-0.288144	#NUM!	-0.617581	#NUM!	0.119448	#NUM!	1.20437	1.06169	0.0112971	#NUM!	#NUM!	#NUM!	1.25233	1.23879	1.50826	#NUM!	#NUM!	#NUM!	1.56141	1.30886	#NUM!	#NUM!	#NUM!	#NUM!	#NUM!	#NUM!	#NUM!	#NUM!
0.322028	0.483501	0.176136	-0.0717627	0.12422	-0.68912	0.197501	0.165354	-0.291839	0.266108	-0.571725	0.416906	0.0133924	0.0573316	0.373854	0.181902	0.183504	-0.693621	-0.509345	-0.332278	0.0441219	0.13204	-0.488721	0.251831	-0.295723	0.340313	-0.167193	0.0954604	-0.123136	-0.196859	0.2934	#NUM!	0.55296	0.332517	0.653242	-0.0130691	0.139522	-1.88174	0.201161	-0.448267	-0.307079	-0.336162	-0.0511838	0.505583	0.155832	0.340556
0.347419	-0.454387	-0.212836	0.143389	0.155245	0.396118	1.0281	-0.438612	-0.421695	-0.0186342	-0.090447	-0.165765	-0.143916	-0.53067	-0.385044	-0.235482	-0.897086	-0.183963	-0.634965	-0.423632	-0.444243	-0.623024	-0.687956	-0.566084	-0.302524	-0.331017	-0.379621	-0.410626	-0.421156	-0.0461418	-0.439889	-0.277032	-0.753947	-0.471018	-0.158552	-0.205887	-0.88323	0.26285	-0.706641	-0.452912	0.427906	-0.354543	-0.144775	-0.42609	-0.235477	-0.334313
-0.172252	-0.270828	-0.107114	-0.138945	-0.261832	-0.208392	-0.454071	-0.331476	-0.280362	0.284019	0.0014001	-0.0111315	0.0897892	0.278531	-0.398022	-0.588613	0.188348	-0.343578	-0.357496	-0.247928	0.286058	0.354926	-0.104605	-0.0363276	0.484429	0.17197	-0.173895	-0.167914	0.0175923	-0.411101	-0.0628125	-0.55719	-0.294077	-0.313826	-0.0846086	0.591419	0.277919	-0.555816	-0.276794	-0.103531	-0.430071	0.0617372	-0.532267	0.366847	-0.4401	-0.234528
0.466716	0.313065	0.892687	0.705806	0.52822	0.297431	0.855014	0.657696	0.741638	0.926838	1.18354	0.778889	1.13746	0.768027	0.716505	1.16472	-0.230695	1.34872	0.654626	1.0866	1.15454	1.20943	1.01567	0.581821	0.384282	0.303187	0.688776	1.08405	-0.905274	0.380672	1.03268	1.24011	-0.234624	0.745358	-0.11836	1.09136	1.56456	1.00804	0.504878	0.82406	1.5904	0.585174	0.920161	1.50078	0.945118	0.575107
0.869581	-0.0827026	0.918967	0.580504	0.710284	1.031	0.895717	1.36361	0.673992	0.367088	1.65136	0.334891	0.959823	0.856137	0.348629	1.29279	1.43639	0.987875	-0.607105	1.36153	-0.0302654	0.301906	0.507234	0.942446	0.0327871	-0.601697	-0.340619	0.337409	0.381968	0.541093	1.15345	0.453617	1.56683	0.378119	-0.0579701	0.863782	0.486166	-0.406972	-0.121413	0.860242	1.48249	0.405017	2.20596	0.767867	1.53749	0.458963
1.68448	0.441105	1.55983	1.00127	0.96266	#NUM!	-0.240742	0.376414	1.03922	0.488132	-0.476226	1.63299	0.477502	0.849232	0.302475	0.708255	0.207228	0.46965	0.753872	0.437252	0.169777	0.496549	0.390775	0.208161	0.278391	0.0936327	0.199156	0.689878	0.894322	0.52666	-0.000721115	0.38879	0.371478	#NUM!	-0.808208	0.170102	0.110526	0.857652	0.842025	-0.143002	0.261222	0.737184	0.95076	0.723536	1.12337	0.977279
#NUM!	0.342506	#NUM!	#NUM!	0.0626857	#NUM!	#NUM!	-0.91976	0.155486	#NUM!	1.06655	#NUM!	-0.405992	-0.468323	0.0903881	-0.782576	0.20558	0.429284	0.212467	-0.801291	-0.45038	0.543883	0.389546	0.336209	1.13134	0.0191119	-1.79614	#NUM!	-1.43029	-0.744161	0.0468316	-0.62826	0.408282	#NUM!	-0.560324	-0.0870554	0.22967	-0.856707	0.318902	0.17041	#NUM!	0.510087	-0.381394	#NUM!	#NUM!	#NUM!
1.52429	1.05367	2.88985	1.28247	1.54903	2.22999	2.74265	1.80465	2.41404	2.49598	2.57158	1.32243	2.1839	1.75726	2.54532	1.87853	2.35912	0.910637	2.894	2.45538	1.68571	1.52288	3.05781	2.58251	1.81853	1.4351	2.41312	2.61094	-0.41565	1.58014	2.90671	3.27049	2.2027	1.19268	0.386336	2.05242	2.46339	1.92599	1.91251	1.5503	1.60336	2.27349	1.16366	2.13446	3.56054	2.40612
#NUM!	0.0194287	0.555284	#NUM!	-0.492622	0.184015	0.0573166	-0.168	0.283387	0.536043	0.275177	0.693168	0.375721	0.802917	-0.0464211	-0.0318924	-0.24184	#NUM!	-0.498455	-0.102994	0.559877	0.289281	1.06494	-0.0433913	0.284424	0.463229	0.319891	0.971516	0.27618	0.631556	0.557263	0.46339	-0.172487	-0.13222	0.530447	0.769231	-0.503959	0.685338	0.0689675	0.218414	0.140539	0.502327	-0.0451634	0.836503	0.192292	0.944518
-2.12833	-0.18574	-0.512001	1.57962	-1.00576	-0.502746	-0.555423	0.232396	-0.92408	0.239021	0.920325	-1.03523	-1.75493	-1.44848	-0.698444	-2.03784	1.90763	-1.86456	0.46174	-1.03956	1.62888	-0.194087	-1.66801	-0.716684	-0.909504	-1.09275	-1.31562	-2.00741	0.134002	-1.677	-0.629846	1.6707	-0.697863	-0.603597	-2.38511	-1.29543	-1.77587	-1.51617	-0.739157	-0.349252	-1.3129	0.659022	-1.48238	-2.41806	-0.98592	0.0133642
1.33891	0.282755	0.383009	1.06124	0.823473	-0.442015	-0.23008	-0.253384	0.677726	-0.90512	-0.154583	1.03822	0.118414	0.0980577	0.0222585	-0.163628	-0.418999	-0.416515	-0.148999	0.0877794	-1.01243	-0.238298	0.0636202	0.346812	-0.296193	-0.0677764	0.301053	-0.0695777	0.818401	0.131866	-0.309875	-0.569394	-1.23567	0.318362	-0.535058	-0.0147838	-0.351289	-0.234379	0.258874	-0.422341	-0.475189	0.0795917	0.377463	-0.507092	0.556121	0.557546
0.374907	-0.207268	0.0293787	0.0626857	0.040037	-0.259062	-0.153805	-0.124196	-0.0888201	-0.250962	-0.259303	0.123865	-0.188781	-0.0676387	-0.342669	-0.413811	-0.451541	-0.00403388	-0.575893	-0.625738	-0.573278	-0.451752	-0.298306	-0.375179	-0.326307	-0.240131	-0.372506	-0.246124	-0.230326	-0.515511	-0.416299	-0.199123	-0.319502	-0.290188	-0.463936	-0.0319598	-0.495081	0.0671829	-0.430071	-0.515813	-0.127765	-0.388128	-0.141956	-0.0847834	-0.0793642	-0.181799
#NUM!	#NUM!	#NUM!	#NUM!	0.605661	#NUM!	#NUM!	#NUM!	0.539226	#NUM!	#NUM!	1.91088	0.680382	0.391784	-0.810237	#NUM!	#NUM!	1.15425	#NUM!	0.221825	0.701952	#NUM!	0.660406	0.343777	0.157941	0.453328	0.547516	#NUM!	#NUM!	#NUM!	0.566741	1.06894	0.464644	#NUM!	#NUM!	#NUM!	#NUM!	0.985272	#NUM!	#NUM!	#NUM!	#NUM!	#NUM!	0.659358	#NUM!	#NUM!
-0.330172	-0.12618	0.229437	-0.210638	0.163866	-0.807896	-0.91976	-0.309991	-0.601031	-0.440421	-1.08672	-0.290387	-0.634036	-0.470927	0.229941	-1.03443	-0.559443	-0.477988	-0.697774	-0.718701	-0.480782	-0.524565	-0.592445	-0.977976	-0.111699	0.00837747	-0.289008	-1.05148	0.154056	-0.450485	-0.946806	-0.520649	-0.977683	-0.93395	0.254892	-0.275961	-0.799916	-0.522257	-0.480369	-0.746313	-0.796432	-0.963374	-0.128029	-0.731974	-1.0603	-1.15787
-0.902319	0.154131	-1.03409	#NUM!	#NUM!	-0.161049	#NUM!	#NUM!	-0.587173	-0.710173	#NUM!	-0.555303	-0.798756	-0.913881	-0.890719	-1.432	-1.25671	-1.32337	-0.917546	-0.736562	-1.61372	-0.869319	#NUM!	-0.606961	-1.10246	-0.945608	-1.18059	-1.60737	#NUM!	#NUM!	-0.6212	-0.701416	-1.18597	#NUM!	#NUM!	#NUM!	#NUM!	#NUM!	-1.33291	-1.29555	#NUM!	-1.04509	-1.68764	-1.49872	-1.03732	-1.38374
2.65696	4.93386	4.67765	3.28139	3.41034	3.66345	1.50197	2.80198	3.3636	2.55521	2.8485	3.43718	3.04811	4.09187	4.11396	3.25732	2.60445	3.29308	2.47754	4.29079	4.09759	3.42568	4.15049	3.98489	3.49278	4.45466	2.55283	2.92707	2.8134	1.25925	4.73943	3.31401	4.00379	3.0953	2.45174	2.33199	4.25716	2.78051	3.08021	1.91926	2.22135	4.43612	2.36781	3.37562	2.61461	3.09294			+
#NUM!	-0.37362	#NUM!	0.158365	-0.0140695	#NUM!	-0.0448837	0.107524	0.0255743	-0.490467	0.550362	-0.136063	-0.192699	0.0297206	0.0383768	0.626224	-0.247198	-0.504264	-0.222805	-0.367908	0.0336128	-0.272262	0.267913	0.222787	-0.356482	-0.0712911	-0.0715597	-0.113102	-0.063779	-0.391528	-0.592494	-0.741057	0.143348	0.40421	-0.306729	#NUM!	-0.456175	-0.131326	-0.297801	-0.6072	-0.915712	-0.448414	0.306163	-0.685634	0.141576	0.03337
#NUM!	#NUM!	#NUM!	#NUM!	-0.489543	-0.682304	#NUM!	-0.482126	-1.22404	-0.366476	#NUM!	#NUM!	-1.29518	-1.03991	-1.58405	-1.11796	-1.3305	-0.552365	-0.605115	-1.4376	-1.309	-1.32654	-1.35129	-0.826355	-1.68406	-1.51803	-0.77703	-1.36462	0.205141	#NUM!	-0.785258	-1.0035	-0.928776	#NUM!	#NUM!	-1.24598	-1.38874	0.461104	-0.947479	-0.661841	-0.819617	-1.33696	-1.51682	-1.46112	-0.0693584	-1.88323
#NUM!	#NUM!	0.0756809	#NUM!	#NUM!	#NUM!	#NUM!	#NUM!	0.53448	#NUM!	0.617334	-0.187134	0.498444	0.214039	0.784508	0.931591	#NUM!	0.506845	-0.896472	0.270382	0.946472	#NUM!	0.114525	#NUM!	0.997866	0.412462	1.07561	0.152263	0.503159	-0.295958	-0.294665	#NUM!	1.48403	0.39917	#NUM!	0.634705	-0.753271	#NUM!	#NUM!	1.10734	0.134715	0.127223	#NUM!	-0.186036	0.744427	-1.31051
0.072422	-0.362442	0.375796	-0.00647621	-0.769735	#NUM!	-0.465191	#NUM!	0.012068	-0.164393	-0.423417	#NUM!	#NUM!	-0.39068	-0.167486	-0.581592	0.00861639	-0.131448	0.0589087	-1.25586	-0.0422241	-0.0518593	-0.876723	-1.07368	-0.289181	-0.872474	-0.215119	-0.702214	-0.476433	0.280142	-0.848638	-0.621746	#NUM!	0.296017	-0.0351516	-0.277152	-1.00935	-0.234992	-0.489748	-0.202888	#NUM!	-0.209615	-0.279412	-0.741167	-0.175301	-0.274888
-1.84109	-0.554442	-1.35804	-1.38995	-1.34477	-1.57672	-0.686971	-1.08168	-1.0878	0.213203	-1.76094	-1.46098	-0.501006	-0.445621	-0.945083	-1.93043	-1.41251	0.688334	-0.643856	-0.513794	-1.6368	-0.843421	-2.18932	-0.705403	-0.225522	0.0287784	-0.616075	-2.55057	0.323281	0.123387	-0.346191	-0.597793	-1.9591	-1.68073	-0.246347	-1.08997	-0.0543624	-1.3799	-2.76252	-0.687509	-0.237441	-0.955118	-1.72561	-0.167743	-1.52047	-2.38322
-0.318063	-0.586789	-0.473386	-0.671112	0.314553	-0.76406	-0.391438	-0.437654	-0.973207	-0.44615	#NUM!	-0.889573	-0.470615	-0.822689	-0.719441	-0.631337	-1.0937	-1.1604	-1.04635	-1.10118	-0.418676	-0.760945	-1.04635	-0.928276	-0.853597	-0.479748	-1.19295	-0.638348	-0.246226	-0.747344	-0.663846	-0.307662	-0.967021	-1.67265	0.0785027	-1.40469	-0.918615	-0.279174	-0.758133	-0.572114	-0.549916	-1.08204	-0.600745	-1.00905	-0.91517	-0.593367
-0.292745	-0.724476	-0.647145	-0.870266	-0.517225	-0.638306	#NUM!	-0.724825	-0.7284	#NUM!	-0.615741	-0.56771	-0.889707	-0.866156	-0.60744	-1.21989	-0.575312	-0.967169	-0.722981	-0.895225	-1.02538	-0.741661	0.0323444	-0.470719	-0.32435	-0.852558	-0.319618	-1.17264	-1.52406	-0.653702	-0.794603	-0.683202	-0.962512	-0.354452	-1.54942	-1.07984	-1.58482	-0.847516	-0.690998	-1.41473	-1.11696	-0.790185	#NUM!	-0.313419	-0.56735	-0.476848
-1.6787	-0.9282	-0.11051	#NUM!	#NUM!	0.757452	-0.0892269	#NUM!	-0.353097	0.0352539	0.993867	#NUM!	-0.489132	-0.543397	0.0293672	-0.430714	#NUM!	#NUM!	#NUM!	#NUM!	-0.406863	#NUM!	-0.268315	#NUM!	-0.334683	-0.0932897	-0.399335	#NUM!	#NUM!	-0.749148	-0.339137	-0.319495	-0.380064	0.250747	#NUM!	0.153783	-0.114367	#NUM!	#NUM!	-0.211396	#NUM!	1.67406	#NUM!	-0.838105	#NUM!	#NUM!
2.23434	0.792232	1.68036	2.3202	1.3162	0.764175	0.582706	0.518267	1.27848	-0.901108	0.0209112	1.62408	0.710331	0.960946	0.209762	0.437154	-0.0756011	0.293536	-0.0761487	-0.0423643	0.621666	0.977441	0.49826	-0.0551957	0.169712	-0.0471196	0.838357	0.533931	0.124865	0.638187	0.212484	0.406541	0.543278	-0.402395	-0.261711	0.172116	0.373047	-0.23952	0.305414	-0.0708015	-0.0865121	0.0260875	0.61772	0.28572	0.91158	1.39874				+
2.78568	3.00381	2.67241	2.26875	3.28743	2.36431	0.0917712	2.23603	2.75545	0.959815	-0.791272	0.853666	0.401216	0.0370072	2.59999	0.41889	0.577207	-0.447315	1.61405	0.0138585	-0.640714	0.120655	-0.665029	0.123968	0.0240911	-0.243669	1.25003	1.64501	#NUM!	0.252243	0.867489	0.788739	1.67655	1.79706	0.578952	1.57154	0.295128	0.574528	-0.126709	2.1592	-0.42503	0.938536	-0.620868	0.116095	1.5397	0.926953				+
0.686045	-0.938608	1.00239	0.790759	0.399178	1.64444	1.29867	0.805863	0.958617	1.07421	2.50594	0.675247	0.669878	1.09252	0.373744	1.60187	1.1065	0.431793	0.610257	0.0516534	1.33763	1.66566	2.49525	0.84944	1.23582	0.426625	0.711299	1.31541	-0.544288	-0.266037	1.11854	0.98716	0.808336	0.770043	-0.616358	-0.630126	#NUM!	0.837532	1.98159	2.61706	1.44686	0.92452	1.32999	0.883511	2.76359	0.599977
-0.91326	-1.15166	0.31964	-0.588822	-0.567643	#NUM!	0.320036	0.912673	0.132537	0.719313	0.708373	0.518954	0.438026	1.62438	0.8962	0.336482	0.83403	1.09295	0.540023	0.771397	1.12882	1.07722	1.35424	0.726186	1.16729	1.17671	#NUM!	-0.333841	0.761779	0.325792	0.970885	0.939261	0.711185	1.4469	0.253634	1.14363	1.21394	#NUM!	0.9155	0.57482	0.739155	1.07608	0.812993	-0.349663	0.376463	0.331439				+
0.0203297	-0.41565	-1.32924	-0.505078	-0.290896	-1.13139	-1.0135	-1.25179	-0.884246	-1.13343	-0.630592	-0.599053	-1.3364	-0.967464	-0.888539	-1.56125	-1.06371	-1.26454	-0.920751	-1.32325	-1.53784	-1.17153	-1.24062	-1.19314	-1.08447	-1.00267	-1.25278	-1.11562	-0.188654	-0.714927	-1.51192	-1.29225	-1.20101	-0.608431	-0.224534	-0.943584	-1.64053	-0.437654	-0.811307	-0.924632	-1.52812	-0.948881	-1.02645	-1.36956	-1.29035	-0.813577
1.6276	0.806317	0.0699482	-0.333309	1.5823	#NUM!	#NUM!	0.432318	0.701326	#NUM!	#NUM!	1.42925	0.475856	#NUM!	0.140396	0.571571	-0.287709	-0.215702	-0.531668	-0.119821	0.302066	0.266177	0.334589	-0.277923	-0.709908	-0.624148	0.439931	0.428792	0.208561	-0.481724	#NUM!	0.918869	-0.293713	0.210546	-0.131063	#NUM!	-0.185277	0.880657	0.164771	-1.32274	-0.535953	-0.256408	-0.453207	0.70937	-0.616813	0.293273
-0.030003	-0.1145	0.404619	-0.645333	-0.318346	-0.0643311	0.206961	-0.360533	0.0127956	0.31493	0.18331	0.0176377	0.974007	0.430023	-0.067088	-0.906044	0.0673643	-0.680144	-0.0549179	-0.917317	-0.711319	0.876334	-0.237197	0.894	1.47606	1.05352	0.664631	0.601254	1.27104	-1.46477	0.2121	-0.504773	0.14749	0.854831	-0.223423	0.698436	0.242686	0.577293	-0.925392	0.354852	-0.0082	0.486454	0.177115	0.994407	0.293592	-0.235587
[truncated: 2,915 more rows]
[truncated: 38 more columns]
