# Supplementary material for: Progression of monoclonal gammopathy of undetermined significance to multiple myeloma is associated with enhanced translational quality control and overall loss of surface antigens
Source: J Transl Med. 2024 Jun 7;22:548. doi: 10.1186/s12967-024-05345-x (PMC11162064; doi:10.1186/s12967-024-05345-x)
Supplement: Supplementary file 6 — Supplementary Material6 (XLSX 2349 KB) [file 12967_2024_5345_MOESM6_ESM.xlsx]

## Sheet: T-test raw data, filtered
Uniprot	Gene	Protein	logFCmedianGrp1	logFCmedianGrp2	PValueMinusLog10	FoldChanglog2median	CorrectedPValueBH	TtestPval	X11_Slot1.42_1_4088	X12_Slot1.43_1_4090	X13_Slot1.44_1_4092	X14_Slot1.45_1_4094	X15_Slot1.46_1_4096	X1_Slot1.32_1_4068	X10_Slot1.41_1_4086	X2_Slot1.33_1_4070	X3_Slot1.34_1_4072	X9_Slot1.40_1_4084	Log2MedianChange AMO1-CFZ vs. AMO1	RowGeneUniProtScorePeps
Q86UQ4	ABCA13		17.7109	17.9439	0.0193037	0.850843	0.969628	0.956525	17.456	17.7109	18.0037	17.893	17.1586	17.9439	18.0006	17.7661	16.2943	18.1133	-0.233036	6703;;sp|Q86UQ4|ABCAD_HUMAN ATP-binding cassette sub-family A member 13 OS=Homo sapiens OX=9606 GN=ABCA13 PE=2 SV=3;tr|A0A0A0MT16|A0A0A0MT16_HUMAN ATP-binding cassette sub-family A member 13 OS=Homo sapiens OX=9606 GN=ABCA13 PE=1 SV=1;sp|Q86UQ4-4|ABCAD_HUMAN Iso;;REV__Q86UQ4;REV__A0A0A0MT16;REV__Q86UQ4-4;REV__H7C0U5;REV__Q86UQ4-6;REV__Q86UQ4-7;REV__Q86UQ4-5;REV__F5H7B7;REV__Q86UQ4-3;REV__H0Y4D2;;…
Q8IZY2	ABCA7	ATP-binding cassette sub-family A member 7	16.3147	16.3895	0.283736	0.949446	0.618281	0.520312	15.2692	16.3147	16.3499	15.9094	16.8355	16.5696	16.0742	16.5933	16.0208	16.3895	-0.0748429	4820;;sp|Q8IZY2|ABCA7_HUMAN Phospholipid-transporting ATPase ABCA7 OS=Homo sapiens OX=9606 GN=ABCA7 PE=1 SV=3;sp|Q8IZY2-2|ABCA7_HUMAN Isoform 2 of Phospholipid-transporting ATPase ABCA7 OS=Homo sapiens OX=9606 GN=ABCA7;;Q8IZY2;Q8IZY2-2;H0YCN5;;ATP-binding cassette sub-family A member 7;;ABCA7;;3.6483;;3;3;1
P08183	ABCB1	Multidrug resistance protein 1	23.8971	16.8488	5	100	7.4253e-05	4.45248e-06	23.9208	23.8238	23.8971	23.9318	23.7152	16.5848	17.3115	16.8488	16.3125	19.633	7.04828	2713;;sp|P08183|MDR1_HUMAN ATP-dependent translocase ABCB1 OS=Homo sapiens OX=9606 GN=ABCB1 PE=1 SV=3;sp|P08183-2|MDR1_HUMAN Isoform 2 of ATP-dependent translocase ABCB1 OS=Homo sapiens OX=9606 GN=ABCB1;;P08183;P08183-2;P21439-3;P21439-2;P21439;H7C0M2;E7EWT8;;Multidrug resistance protein 1;;ABCB1;;323.31;;60;56;10;10;10;4;3
Q9NRK6	ABCB10	ATP-binding cassette sub-family B member 10, mitochondrial	18.4468	18.1532	0.696908	1.22572	0.296756	0.200952	18.5512	18.4833	18.1368	18.4468	18.0579	18.1532	18.0086	18.3234	18.304	18.0693	0.293631	6039;;sp|Q9NRK6|ABCBA_HUMAN ATP-binding cassette sub-family B member 10, mitochondrial OS=Homo sapiens OX=9606 GN=ABCB10 PE=1 SV=2;;Q9NRK6;;ATP-binding cassette sub-family B member 10, mitochondrial;;ABCB10;;51.737;;9
A0A3B3IS78	ABCB11	Bile salt export pump	22.6416	15.0695	3.69047	100	0.00127405	0.000203954	22.866	22.5948	22.6416	22.6756	21.751	12.5316	16.9679	14.0454	15.0695	18.6728	7.57203	470;;tr|A0A3B3IS78|A0A3B3IS78_HUMAN Bile salt export pump (Fragment) OS=Homo sapiens OX=9606 GN=ABCB11 PE=1 SV=1;sp|O95342|ABCBB_HUMAN Bile salt export pump OS=Homo sapiens OX=9606 GN=ABCB11 PE=1 SV=2;tr|Q53S60|Q53S60_HUMAN Bile salt export pump (Fragment) OS=H;;A0A3B3IS78;O95342;Q53S60;A0A3B3ISD4;;Bile salt export pump;;ABCB11;;81.736;;2;2;1;1
Q2M3G0	ABCB5	ATP-binding cassette sub-family B member 5	15.7141	16.1768	0.0180011	0.725626	0.971809	0.959398	18.1456		14.806	15.8753	15.5528	16.7055	15.9533	16.1768	16.2155	15.5989	-0.462701	4191;;sp|Q2M3G0|ABCB5_HUMAN ATP-binding cassette sub-family B member 5 OS=Homo sapiens OX=9606 GN=ABCB5 PE=1 SV=4;;Q2M3G0;Q2M3G0-1;;ATP-binding cassette sub-family B member 5;;ABCB5;;-2;;2;1
Q9NP58	ABCB6	ATP-binding cassette sub-family B member 6, mitochondrial	19.681	17.9058	5	3.42289	7.04903e-05	4.09292e-06	19.3681	19.7343	19.681	19.6672	20.1037	17.9058	17.8803	17.9857	17.3696	18.0675	1.77522	5978;;sp|Q9NP58-4|ABCB6_HUMAN Isoform 2 of ATP-binding cassette sub-family B member 6 OS=Homo sapiens OX=9606 GN=ABCB6;sp|Q9NP58|ABCB6_HUMAN ATP-binding cassette sub-family B member 6 OS=Homo sapiens OX=9606 GN=ABCB6 PE=1 SV=1;;Q9NP58-4;Q9NP58;;ATP-binding cassette sub-family B member 6, mitochondrial;;ABCB6;;208.24;;18;18
A0A5F9ZA98	ABCB7	ATP-binding cassette sub-family B member 7, mitochondrial	21.6928	20.8385	4.69467	1.80795	0.000222258	2.01992e-05	21.5541	21.6928	21.7472	21.5704	21.7024	20.8465	20.3972	20.8564	20.4666	20.8385	0.854352	564;;tr|A0A5F9ZA98|A0A5F9ZA98_HUMAN Iron-sulfur clusters transporter ABCB7, mitochondrial OS=Homo sapiens OX=9606 GN=ABCB7 PE=1 SV=1;sp|O75027|ABCB7_HUMAN Iron-sulfur clusters transporter ABCB7, mitochondrial OS=Homo sapiens OX=9606 GN=ABCB7 PE=1 SV=2;sp|O75027;;A0A5F9ZA98;O75027;O75027-2;A0A590UJS8;B4DGL8;A0A087WW65;O75027-3;A0A2R8Y473;E9PJR8;E9PNQ5;A0A2R8Y3N2;A0A2R8YF35;;ATP-binding cassette su…
Q9NUT2	ABCB8	ATP-binding cassette sub-family B member 8, mitochondrial	18.2257	18.3273	1.18091	0.931985	0.12397	0.065931	17.9222	18.286	18.2267	17.9638	18.2257	18.3804	18.2354	18.1852	18.3273	18.433	-0.101621	6099;;sp|Q9NUT2-5|MITOS_HUMAN Isoform 5 of Mitochondrial potassium channel ATP-binding subunit OS=Homo sapiens OX=9606 GN=ABCB8;sp|Q9NUT2-4|MITOS_HUMAN Isoform 4 of Mitochondrial potassium channel ATP-binding subunit OS=Homo sapiens OX=9606 GN=ABCB8;sp|Q9NUT2-2|;;Q9NUT2-5;Q9NUT2-4;Q9NUT2-2;Q9NUT2;Q9NUT2-3;H7C5K9;C9JYI3;C9JTY4;;ATP-binding cassette sub-family B member 8, mitochondrial;;ABCB8;;66.4…
P33527	ABCC1	Multidrug resistance-associated protein 1	18.273	18.5404	2.66275	0.830846	0.00826617	0.00217395	18.273	18.2681	18.1836	18.3253	18.4663	18.5313	18.4519	18.5404	18.6219	18.5856	-0.267347	3121;;sp|P33527|MRP1_HUMAN Multidrug resistance-associated protein 1 OS=Homo sapiens OX=9606 GN=ABCC1 PE=1 SV=3;tr|I3L4X2|I3L4X2_HUMAN ABC-type glutathione-S-conjugate transporter (Fragment) OS=Homo sapiens OX=9606 GN=ABCC1 PE=1 SV=1;sp|P33527-4|MRP1_HUMAN Isofo;;P33527;I3L4X2;P33527-4;P33527-9;P33527-2;P33527-3;P33527-6;P33527-7;A0A0A0MS99;A0A7I2V2E0;P33527-5;P33527-8;A0A7I2V4C6;;Multidrug resis…
O15439	ABCC4	Multidrug resistance-associated protein 4	18.3407	18.654	3.00462	0.8048	0.00442705	0.000989413	18.3407	18.3878	18.3116	18.3966	18.0814	18.75	18.5626	18.654	18.5779	18.7496	-0.313298	2219;;sp|O15439|MRP4_HUMAN ATP-binding cassette sub-family C member 4 OS=Homo sapiens OX=9606 GN=ABCC4 PE=1 SV=3;sp|O15439-2|MRP4_HUMAN Isoform 2 of ATP-binding cassette sub-family C member 4 OS=Homo sapiens OX=9606 GN=ABCC4;sp|O15439-4|MRP4_HUMAN Isoform 4 of A;;O15439;O15439-2;O15439-4;O15439-3;A0A2R8Y6V8;A0A2R8YDC1;;Multidrug resistance-associated protein 4;;ABCC4;;282.49;;21;20;12;12;11;9
O15440	ABCC5	Multidrug resistance-associated protein 5	15.8408	16.5931	0.791209	0.593676	0.250366	0.16173	15.2176	13.4628	16.156	15.8408	17.3596	16.1982	16.5931	16.3521	16.8429	17.1519	-0.752253	2220;;sp|O15440-5|MRP5_HUMAN Isoform 5 of ATP-binding cassette sub-family C member 5 OS=Homo sapiens OX=9606 GN=ABCC5;sp|O15440|MRP5_HUMAN ATP-binding cassette sub-family C member 5 OS=Homo sapiens OX=9606 GN=ABCC5 PE=1 SV=2;;O15440-5;O15440;C9JZL5;A5PKY6;F8WCY8;O15440-4;O15440-3;O15440-2;;Multidrug resistance-associated protein 5;;ABCC5;;14.267;;5;5;1;1;1;1;1;1
P33897	ABCD1	ATP-binding cassette sub-family D member 1	17.0142	18.0381	5	0.491808	9.64808e-05	6.50411e-06	16.6018	16.9533	17.044	17.0142	17.0926	17.883	18.0023	18.0381	18.1158	18.2622	-1.02383	3122;;sp|P33897|ABCD1_HUMAN ATP-binding cassette sub-family D member 1 OS=Homo sapiens OX=9606 GN=ABCD1 PE=1 SV=2;;P33897;;ATP-binding cassette sub-family D member 1;;ABCD1;;101.15;;10
A0A3B3ITW3	ABCD3	ATP-binding cassette sub-family D member 3	20.0409	19.1712	5	1.82722	9.54242e-05	6.3909e-06	19.7495	20.0409	20.0773	20.0521	19.8537	19.0528	19.108	19.236	19.1712	19.265	0.869651	495;;tr|A0A3B3ITW3|A0A3B3ITW3_HUMAN ATP-binding cassette sub-family D member 3 OS=Homo sapiens OX=9606 GN=ABCD3 PE=1 SV=2;sp|P28288|ABCD3_HUMAN ATP-binding cassette sub-family D member 3 OS=Homo sapiens OX=9606 GN=ABCD3 PE=1 SV=1;sp|P28288-2|ABCD3_HUMAN Isoform;;A0A3B3ITW3;P28288;P28288-2;P28288-3;;ATP-binding cassette sub-family D member 3;;ABCD3;;197.39;;22;22;17;4
P61221	ABCE1	ATP-binding cassette sub-family E member 1	19.9389	19.2774	3.43275	1.58169	0.00205466	0.000369192	19.5223	20.1602	20.0032	19.9389	19.8439	19.1999	19.3164	19.1994	19.2774	19.2777	0.661466	3512;;sp|P61221|ABCE1_HUMAN ATP-binding cassette sub-family E member 1 OS=Homo sapiens OX=9606 GN=ABCE1 PE=1 SV=1;tr|D6R9I9|D6R9I9_HUMAN ATP-binding cassette sub-family E member 1 OS=Homo sapiens OX=9606 GN=ABCE1 PE=1 SV=1;;P61221;D6R9I9;D6RGF4;H0Y990;;ATP-binding cassette sub-family E member 1;;ABCE1;;278.35;;22;15;8;5
Q5STZ8	ABCF1	ATP-binding cassette sub-family F member 1	21.9776	21.6424	2.58119	1.26149	0.00952217	0.00262305	21.6715	22.0602	22.0255	21.9776	21.9527	21.6424	21.6686	21.5833	21.5225	21.6675	0.335124	4330;;tr|Q5STZ8|Q5STZ8_HUMAN ATP-binding cassette sub-family F member 1 OS=Homo sapiens OX=9606 GN=ABCF1 PE=1 SV=10;sp|Q8NE71-2|ABCF1_HUMAN Isoform 2 of ATP-binding cassette sub-family F member 1 OS=Homo sapiens OX=9606 GN=ABCF1;sp|Q8NE71|ABCF1_HUMAN ATP-binding;;Q5STZ8;Q8NE71-2;Q8NE71;H0YGW7;A0A0G2JJB9;A0A0G2JIC2;F5GYK6;A0A804HKC3;A0A804HJR4;;ATP-binding cassette sub-family F member 1;;ABCF1;;32…
Q9UG63	ABCF2	ATP-binding cassette sub-family F member 2	19.9565	19.6745	0.831807	1.21585	0.232894	0.147297	19.4319	19.994	19.9565	19.7997	20.1184	19.5815	19.7142	19.6985	19.6634	19.6745	0.281967	6314;;sp|Q9UG63|ABCF2_HUMAN ATP-binding cassette sub-family F member 2 OS=Homo sapiens OX=9606 GN=ABCF2 PE=1 SV=2;sp|Q9UG63-2|ABCF2_HUMAN Isoform 2 of ATP-binding cassette sub-family F member 2 OS=Homo sapiens OX=9606 GN=ABCF2;;Q9UG63;Q9UG63-2;C9JHK9;C9JZV3;;ATP-binding cassette sub-family F member 2;;ABCF2;;134.45;;23;23;11;11
Q9NUQ8	ABCF3	ATP-binding cassette sub-family F member 3	18.5027	18.0224	2.63446	1.39504	0.00867075	0.00232027	18.1538	18.531	18.5027	18.4867	18.609	18.0487	18.1997	17.7915	17.8197	18.0224	0.480309	6097;;sp|Q9NUQ8|ABCF3_HUMAN ATP-binding cassette sub-family F member 3 OS=Homo sapiens OX=9606 GN=ABCF3 PE=1 SV=2;sp|Q9NUQ8-2|ABCF3_HUMAN Isoform 2 of ATP-binding cassette sub-family F member 3 OS=Homo sapiens OX=9606 GN=ABCF3;;Q9NUQ8;Q9NUQ8-2;F8WCU6;;ATP-binding cassette sub-family F member 3;;ABCF3;;67.516;;11;10;1
Q9NUJ1	ABHD10	Mycophenolic acid acyl-glucuronide esterase, mitochondrial	18.29	17.8183	3.34845	1.38667	0.00237882	0.00044828	18.3799	18.2792	18.1892	18.29	18.6728	17.6416	17.9233	17.6811	17.8183	17.8864	0.47162	6086;;sp|Q9NUJ1|ABHDA_HUMAN Palmitoyl-protein thioesterase ABHD10, mitochondrial OS=Homo sapiens OX=9606 GN=ABHD10 PE=1 SV=1;sp|Q9NUJ1-2|ABHDA_HUMAN Isoform 2 of Palmitoyl-protein thioesterase ABHD10, mitochondrial OS=Homo sapiens OX=9606 GN=ABHD10;;Q9NUJ1;Q9NUJ1-2;Q9NUJ1-3;;Mycophenolic acid acyl-glucuronide esterase, mitochondrial;;ABHD10;;66.012;;10;7;3
Q8NFV4	ABHD11	Alpha/beta hydrolase domain-containing protein 11	19.6773	18.0571	5	3.07422	8.75078e-05	5.48386e-06	19.6773	19.6492	19.8778	19.5721	19.726	18.0571	17.9435	18.2555	17.4975	18.3575	1.62022	4978;;sp|Q8NFV4-4|ABHDB_HUMAN Isoform 4 of Protein ABHD11 OS=Homo sapiens OX=9606 GN=ABHD11;sp|Q8NFV4|ABHDB_HUMAN Protein ABHD11 OS=Homo sapiens OX=9606 GN=ABHD11 PE=1 SV=1;sp|Q8NFV4-6|ABHDB_HUMAN Isoform 6 of Protein ABHD11 OS=Homo sapiens OX=9606 GN=ABHD11;;Q8NFV4-4;Q8NFV4;Q8NFV4-6;H0YC52;H7C396;C9J7Q4;H7BZ58;Q8NFV4-3;Q8NFV4-2;Q8NFV4-5;;Alpha/beta hydrolase domain-containing protein 11;;ABHD11;…
Q8N2K0	ABHD12	Monoacylglycerol lipase ABHD12	17.9896	18.4439	1.47319	0.729886	0.072476	0.0336363	17.8966	18.4045	18.4035	17.9896	17.7871	18.3214	18.4439	18.4314	18.5608	18.4533	-0.454257	4842;;sp|Q8N2K0-2|ABD12_HUMAN Isoform 2 of Lysophosphatidylserine lipase ABHD12 OS=Homo sapiens OX=9606 GN=ABHD12;sp|Q8N2K0|ABD12_HUMAN Lysophosphatidylserine lipase ABHD12 OS=Homo sapiens OX=9606 GN=ABHD12 PE=1 SV=2;sp|Q8N2K0-3|ABD12_HUMAN Isoform 3 of Lysophos;;Q8N2K0-2;Q8N2K0;Q8N2K0-3;A0A5F9ZHQ8;A0A5F9ZH71;A0A5F9ZH49;A0A5F9ZHH2;I3L206;A0A5F9ZHQ0;A0A5F9ZGT4;Q5T712;A0A5F9ZGW7;A0A5F9ZH28;I3L1V0;A…
Q7L211	ABHD13	Alpha/beta hydrolase domain-containing protein 13	17.2954	17.8618	1.70551	0.675343	0.0473739	0.0197012	16.1594	17.0891	17.3761	17.2954	17.3165	17.7712	17.3673	17.8618	17.8739	18.0681	-0.566307	4603;;sp|Q7L211|ABHDD_HUMAN Protein ABHD13 OS=Homo sapiens OX=9606 GN=ABHD13 PE=2 SV=1;;Q7L211;;Alpha/beta hydrolase domain-containing protein 13;;ABHD13;;22.73;;3
Q9BUJ0	ABHD14A	Alpha/beta hydrolase domain-containing protein 14A	16.9417	17.2041	0.153837	0.833691	0.771489	0.701718		16.7404	17.0664	16.8169	17.5483	17.5579	17.0959	17.4452	16.4531	17.2041	-0.262416	5642;;sp|Q9BUJ0|ABHEA_HUMAN Protein ABHD14A OS=Homo sapiens OX=9606 GN=ABHD14A PE=2 SV=2;;Q9BUJ0;;Alpha/beta hydrolase domain-containing protein 14A;;ABHD14A;;11.69;;1
Q96IU4	ABHD14B	Alpha/beta hydrolase domain-containing protein 14B	19.4255	18.6239	2.89344	1.74305	0.00541088	0.0012781	18.8603	19.4485	19.4255	19.1914	19.4889	18.5427	18.6239	18.6144	18.8373	18.6978	0.801614	5365;;sp|Q96IU4|ABHEB_HUMAN Putative protein-lysine deacylase ABHD14B OS=Homo sapiens OX=9606 GN=ABHD14B PE=1 SV=1;tr|F8W9U3|F8W9U3_HUMAN Putative protein-lysine deacylase ABHD14B OS=Homo sapiens OX=9606 GN=ABHD14B PE=1 SV=1;tr|B4DQI4|B4DQI4_HUMAN Putative prote;;Q96IU4;F8W9U3;B4DQI4;Q96IU4-2;;Alpha/beta hydrolase domain-containing protein 14B;;ABHD14B;;138.24;;5;4;3;2
A0A0G2JJD3	ABHD16A	Abhydrolase domain-containing protein 16A	17.7645	17.4318	1.07513	1.25932	0.149689	0.0841151	18.1991	17.7645	17.8592	17.6526	17.6672	17.4679	16.1647	17.4318	17.3708	17.7846	0.332643	262;;tr|A0A0G2JJD3|A0A0G2JJD3_HUMAN Phosphatidylserine lipase ABHD16A OS=Homo sapiens OX=9606 GN=ABHD16A PE=1 SV=1;sp|O95870|ABHGA_HUMAN Phosphatidylserine lipase ABHD16A OS=Homo sapiens OX=9606 GN=ABHD16A PE=1 SV=3;sp|O95870-2|ABHGA_HUMAN Isoform 2 of Phosphat;;A0A0G2JJD3;O95870;O95870-2;A0A0G2JI89;F2Z3H2;F2Z3G6;;Abhydrolase domain-containing protein 16A;;ABHD16A;;49.012;;12;12;10;7;2;1
Q5VST6	ABHD17B	Alpha/beta hydrolase domain-containing protein 17B	17.9058	17.7402	0.032321	1.12163	0.949861	0.92828	17.0791	17.7227	17.9058	17.9935	17.9943	17.8405	17.8666	17.7402	17.6946	17.636	0.165599	4384;;sp|Q5VST6|AB17B_HUMAN Alpha/beta hydrolase domain-containing protein 17B OS=Homo sapiens OX=9606 GN=ABHD17B PE=1 SV=1;sp|Q5VST6-2|AB17B_HUMAN Isoform 2 of Alpha/beta hydrolase domain-containing protein 17B OS=Homo sapiens OX=9606 GN=ABHD17B;;Q5VST6;Q5VST6-2;;Alpha/beta hydrolase domain-containing protein 17B;;ABHD17B;;41.392;;3;3
J3KSP1	ABHD3	Phospholipase ABHD3	13.9235	16.5891	3.57222	0.157613	0.00158579	0.000267779		14.4605	13.7621	14.085	13.1296	15.7249	16.5421	16.5891	17.4035	17.2885	-2.66554	1925;;tr|J3KSP1|J3KSP1_HUMAN Phospholipase ABHD3 OS=Homo sapiens OX=9606 GN=ABHD3 PE=1 SV=1;tr|J3KTE1|J3KTE1_HUMAN Phospholipase ABHD3 OS=Homo sapiens OX=9606 GN=ABHD3 PE=1 SV=1;sp|Q8WU67|ABHD3_HUMAN Phospholipase ABHD3 OS=Homo sapiens OX=9606 GN=ABHD3 PE=2 SV=2;;J3KSP1;J3KTE1;Q8WU67;;Phospholipase ABHD3;;ABHD3;;4.3687;;1;1;1
A0A2R8YEZ7	ABHD5	1-acylglycerol-3-phosphate O-acyltransferase ABHD5	15.6558	15.6903	0.25055	0.976369	0.653989	0.56163	15.6646	15.1384	15.8342	15.6469			15.3242		15.6903	16.2236	-0.0345017	440;;tr|A0A2R8YEZ7|A0A2R8YEZ7_HUMAN 1-acylglycerol-3-phosphate O-acyltransferase ABHD5 OS=Homo sapiens OX=9606 GN=ABHD5 PE=1 SV=1;tr|A0A2U3TZT9|A0A2U3TZT9_HUMAN 1-acylglycerol-3-phosphate O-acyltransferase ABHD5 OS=Homo sapiens OX=9606 GN=ABHD5 PE=1 SV=1;tr|C9J;;A0A2R8YEZ7;A0A2U3TZT9;C9J1D1;Q8WTS1;C9JBM3;H7BZY9;;1-acylglycerol-3-phosphate O-acyltransferase ABHD5;;ABHD5;;2.1831;;2;2;2;2;1;1
Q9BV23	ABHD6	Monoacylglycerol lipase ABHD6	17.3401	18.5153	3.24944	0.442831	0.00283811	0.000563071	17.3113	17.7315	17.3401	17.3278	18.1046	18.4737	18.2709	18.615	18.5438	18.5153	-1.17517	5654;;sp|Q9BV23|ABHD6_HUMAN Monoacylglycerol lipase ABHD6 OS=Homo sapiens OX=9606 GN=ABHD6 PE=1 SV=1;;Q9BV23;C9JNE7;C9J010;;Monoacylglycerol lipase ABHD6;;ABHD6;;99.324;;8;3;2
Q8IZP0	ABI1	Abl interactor 1	17.8432	18.9454	3.59585	0.4658	0.00152206	0.000253602	18.0164	17.6694	16.9091	17.8432	17.8973	19.1378	18.7545	19.0593	18.9132	18.9454	-1.10222	151;;sp|Q8IZP0-5|ABI1_HUMAN Isoform 5 of Abl interactor 1 OS=Homo sapiens OX=9606 GN=ABI1;sp|Q8IZP0|ABI1_HUMAN Abl interactor 1 OS=Homo sapiens OX=9606 GN=ABI1 PE=1 SV=4;sp|Q8IZP0-8|ABI1_HUMAN Isoform 8 of Abl interactor 1 OS=Homo sapiens OX=9606 GN=ABI1;sp|Q8I;;Q8IZP0-5;Q8IZP0;Q8IZP0-8;Q8IZP0-7;Q8IZP0-2;Q8IZP0-4;Q8IZP0-3;B6VEX4;Q8IZP0-10;Q8IZP0-6;A0A0A0MRT6;Q8IZP0-9;Q8IZP0-12;Q8IZP0-11;Q9NYB9-4;…
F8W8M4	ABLIM1	Actin-binding LIM protein 1	16.3762	15.6939	0.965559	1.60471	0.183177	0.108253	16.1435		16.6833	16.2475	16.5049	15.2523		16.1356	16.4433	15.0997	0.682317	468;;tr|F8W8M4|F8W8M4_HUMAN Actin-binding LIM protein 1 OS=Homo sapiens OX=9606 GN=ABLIM1 PE=1 SV=1;tr|A0A3B3IS55|A0A3B3IS55_HUMAN Actin-binding LIM protein 1 OS=Homo sapiens OX=9606 GN=ABLIM1 PE=1 SV=1;sp|O14639-4|ABLM1_HUMAN Isoform 4 of Actin-binding LIM pro;;F8W8M4;A0A3B3IS55;O14639-4;O14639-3;O14639-5;O14639-2;O14639-6;O14639;A0A494C1P1;A0A494C1G0;H0Y7N6;F6XFR5;;Actin-binding LIM protein 1;;…
Q9P1F3	ABRACL	Costars family protein ABRACL	20.6162	20.5353	0.122017	1.05771	0.814708	0.755063	19.8589	20.7459	20.6162	20.2248	20.9527	20.6751	20.5391	20.5353	20.0591	20.2248	0.0809476	6257;;sp|Q9P1F3|ABRAL_HUMAN Costars family protein ABRACL OS=Homo sapiens OX=9606 GN=ABRACL PE=1 SV=1;;Q9P1F3;Q5SZC9;;Costars family protein ABRACL;;ABRACL;;97.117;;4;1
Q15018	ABRAXAS2	BRISC complex subunit Abro1	17.3518	16.0727	2.90589	2.42688	0.00528329	0.00124197	17.0761	17.7706	17.6099	17.3518	17.1404	16.0727	16.099	15.1489	16.7089	16.0382	1.2791	4041;;sp|Q15018|ABRX2_HUMAN BRISC complex subunit Abraxas 2 OS=Homo sapiens OX=9606 GN=ABRAXAS2 PE=1 SV=2;;Q15018;;BRISC complex subunit Abro1;;FAM175B;;32.232;;6
Q9ULW3	ABT1	Activator of basal transcription 1	18.3964	19.4549	3.48271	0.480156	0.00186218	0.000329075	18.9662	18.3964	18.5302	17.9258	18.3615	19.552	19.4918	19.356	19.4549	19.4179	-1.05842	6438;;sp|Q9ULW3|ABT1_HUMAN Activator of basal transcription 1 OS=Homo sapiens OX=9606 GN=ABT1 PE=1 SV=1;;Q9ULW3;;Activator of basal transcription 1;;ABT1;;47.814;;9
Q13085	ACACA	Acetyl-CoA carboxylase 1;Biotin carboxylase	18.5908	18.3742	0.470973	1.16196	0.445707	0.338086	18.0307	18.7948	18.5908	18.4118	18.7346	18.4866	18.3742	18.2798	18.2782	18.4148	0.216558	3843;;sp|Q13085|ACACA_HUMAN Acetyl-CoA carboxylase 1 OS=Homo sapiens OX=9606 GN=ACACA PE=1 SV=2;sp|Q13085-3|ACACA_HUMAN Isoform 3 of Acetyl-CoA carboxylase 1 OS=Homo sapiens OX=9606 GN=ACACA;sp|Q13085-2|ACACA_HUMAN Isoform 2 of Acetyl-CoA carboxylase 1 OS=Homo s;;Q13085;Q13085-3;Q13085-2;Q13085-4;Q59FY4;O00763-3;O00763-2;O00763;A0A087WWN5;A0A087X2F8;A0A087WYS8;A0A087X126;A0A0C4DGT1;F8W8T8;H0YGH5;…
F8W1I9	ACAD10	Acyl-CoA dehydrogenase family member 10	16.3433	15.2696	1.20601	2.10475	0.118777	0.0622282	15.8727		16.8138			15.2696	15.151			15.4248	1.07365	1625;;tr|F8W1I9|F8W1I9_HUMAN Acyl-CoA dehydrogenase family member 10 OS=Homo sapiens OX=9606 GN=ACAD10 PE=1 SV=1;sp|Q6JQN1-2|ACD10_HUMAN Isoform 2 of Acyl-CoA dehydrogenase family member 10 OS=Homo sapiens OX=9606 GN=ACAD10;sp|Q6JQN1|ACD10_HUMAN Acyl-CoA dehydro;;F8W1I9;Q6JQN1-2;Q6JQN1;Q6JQN1-5;F8W0Q4;F8W179;Q6JQN1-3;;Acyl-CoA dehydrogenase family member 10;;ACAD10;;5.1413;;2;2;2;2;1;1;1
D6RDI8	ACAD11	Acyl-CoA dehydrogenase family member 11	15.8921	14.0179	3.55013	3.66596	0.00164405	0.000281757	15.2025	16.054	15.7682	16.3782	15.8921	13.8013	13.8743	14.5395		14.1614	1.87419	1331;;tr|D6RDI8|D6RDI8_HUMAN Acyl-CoA dehydrogenase family member 11 OS=Homo sapiens OX=9606 GN=ACAD11 PE=1 SV=2;sp|Q709F0-2|ACD11_HUMAN Isoform 2 of Acyl-CoA dehydrogenase family member 11 OS=Homo sapiens OX=9606 GN=ACAD11;sp|Q709F0|ACD11_HUMAN Acyl-CoA dehydro;;D6RDI8;Q709F0-2;Q709F0;F8WEV0;Q709F0-3;;Acyl-CoA dehydrogenase family member 11;;ACAD11;;7.3765;;3;3;3;2;2
Q9UKU7	ACAD8	Isobutyryl-CoA dehydrogenase, mitochondrial	16.0394	16.5463	0.613284	0.703745	0.344508	0.243622	17.0759	16.3915	15.6873		15.3259	17.3599	16.664	16.5463	16.2329	16.3825	-0.506875	6404;;sp|Q9UKU7|ACAD8_HUMAN Isobutyryl-CoA dehydrogenase, mitochondrial OS=Homo sapiens OX=9606 GN=ACAD8 PE=1 SV=1;sp|Q9UKU7-3|ACAD8_HUMAN Isoform 3 of Isobutyryl-CoA dehydrogenase, mitochondrial OS=Homo sapiens OX=9606 GN=ACAD8;sp|Q9UKU7-2|ACAD8_HUMAN Isoform 2;;Q9UKU7;Q9UKU7-3;Q9UKU7-2;;Isobutyryl-CoA dehydrogenase, mitochondrial;;ACAD8;;21.195;;4;3;2
Q9H845	ACAD9	Acyl-CoA dehydrogenase family member 9, mitochondrial	20.0042	20.8879	4.18195	0.54195	0.000535452	6.57729e-05	19.7084	20.0455	20.0042	19.911	20.2908	20.9719	20.65	20.9408	20.7542	20.8879	-0.883768	5900;;sp|Q9H845|ACAD9_HUMAN Complex I assembly factor ACAD9, mitochondrial OS=Homo sapiens OX=9606 GN=ACAD9 PE=1 SV=1;tr|Q9H9W4|Q9H9W4_HUMAN Acyl-Coenzyme A dehydrogenase family, member 9, isoform CRA_b OS=Homo sapiens OX=9606 GN=ACAD9 PE=1 SV=1;tr|A0A7P0T8U3|A0;;Q9H845;Q9H9W4;A0A7P0T8U3;A0A7P0T871;A0A7P0T7Z1;H0Y8Z9;A0A7P0TB58;A0A7P0T9N9;A0A7P0TB68;A0A7P0Z450;D6RCD8;;Acyl-CoA dehydrogenase family…
P11310	ACADM	Medium-chain specific acyl-CoA dehydrogenase, mitochondrial	21.9667	20.4549	4.40485	2.85153	0.000365163	3.93686e-05	21.6357	21.8681	21.9667	22.0171	22.5578	20.737	20.3097	20.3957	20.4549	20.8086	1.51173	2800;;sp|P11310-2|ACADM_HUMAN Isoform 2 of Medium-chain specific acyl-CoA dehydrogenase, mitochondrial OS=Homo sapiens OX=9606 GN=ACADM;sp|P11310|ACADM_HUMAN Medium-chain specific acyl-CoA dehydrogenase, mitochondrial OS=Homo sapiens OX=9606 GN=ACADM PE=1 SV=1;t;;P11310-2;P11310;Q5T4U5;F6YB23;A0A7P0T932;A0A7P0T8G6;A0A7P0TB55;A0A7P0TB51;A0A7P0TA63;A0A7P0TBD1;A0A7P0T8J9;A0A7P0TAB2;A0A7P0TA39;E9PJM9…
P16219	ACADS	Short-chain specific acyl-CoA dehydrogenase, mitochondrial	17.682	17.8935	0.27114	0.863608	0.630465	0.535624	17.2352	17.42	17.9944	17.682	18.3377	17.8935	17.8823	18.0517	17.4552	18.1296	-0.211551	2873;;sp|P16219|ACADS_HUMAN Short-chain specific acyl-CoA dehydrogenase, mitochondrial OS=Homo sapiens OX=9606 GN=ACADS PE=1 SV=1;tr|E9PE82|E9PE82_HUMAN Short-chain-specific acyl-CoA dehydrogenase, mitochondrial OS=Homo sapiens OX=9606 GN=ACADS PE=1 SV=1;;P16219;E9PE82;;Short-chain specific acyl-CoA dehydrogenase, mitochondrial;;ACADS;;23.818;;4;3
P45954	ACADSB	Short/branched chain specific acyl-CoA dehydrogenase, mitochondrial	18.6207	17.295	4.18152	2.5065	0.000535452	6.58381e-05	18.4849	18.6207	18.8574	18.5932	18.9823	17.8287	17.2814	17.295	17.1685	17.7625	1.32567	3244;;sp|P45954|ACDSB_HUMAN Short/branched chain specific acyl-CoA dehydrogenase, mitochondrial OS=Homo sapiens OX=9606 GN=ACADSB PE=1 SV=1;sp|P45954-2|ACDSB_HUMAN Isoform 2 of Short/branched chain specific acyl-CoA dehydrogenase, mitochondrial OS=Homo sapiens O;;P45954;P45954-2;;Short/branched chain specific acyl-CoA dehydrogenase, mitochondrial;;ACADSB;;143.54;;10;8
P49748	ACADVL	Very long-chain specific acyl-CoA dehydrogenase, mitochondrial	20.4109	20.2069	2.01676	1.15186	0.0266412	0.00962152	20.6328	20.4438	20.3229	20.4109	20.4009	20.2069	20.0253	20.0868	20.2714	20.3284	0.203969	3323;;sp|P49748|ACADV_HUMAN Very long-chain specific acyl-CoA dehydrogenase, mitochondrial OS=Homo sapiens OX=9606 GN=ACADVL PE=1 SV=1;sp|P49748-3|ACADV_HUMAN Isoform 3 of Very long-chain specific acyl-CoA dehydrogenase, mitochondrial OS=Homo sapiens OX=9606 GN=;;P49748;P49748-3;P49748-2;G3V1M7;J3QRJ8;K7EQP4;J3KSR4;J3QKU9;K7EJW8;K7EMF8;J3KS89;;Very long-chain specific acyl-CoA dehydrogenase, mito…
Q15027	ACAP1	Arf-GAP with coiled-coil, ANK repeat and PH domain-containing protein 1	16.7478	17.7505	3.06348	0.49907	0.00399881	0.000864014	16.3462	17.0878	16.6288	16.7478	17.2174	17.8111	17.7505	17.8077	17.6019	17.4671	-1.00268	4045;;sp|Q15027|ACAP1_HUMAN Arf-GAP with coiled-coil, ANK repeat and PH domain-containing protein 1 OS=Homo sapiens OX=9606 GN=ACAP1 PE=1 SV=1;;Q15027;I3L0K9;I3L268;;Arf-GAP with coiled-coil, ANK repeat and PH domain-containing protein 1;;ACAP1;;22.591;;5;2;1
H7C3K3	ACAP2	Arf-GAP with coiled-coil, ANK repeat and PH domain-containing protein 2	17.9227	17.804	0.3842	1.08574	0.518303	0.412857	17.3834	18.6675	17.9227	17.8704	18.0375	16.6393	18.0163	17.804	17.5938	18.3118	0.118674	1868;;tr|H7C3K3|H7C3K3_HUMAN Arf-GAP with coiled-coil, ANK repeat and PH domain-containing protein OS=Homo sapiens OX=9606 GN=ACAP2 PE=1 SV=9;sp|Q15057|ACAP2_HUMAN Arf-GAP with coiled-coil, ANK repeat and PH domain-containing protein 2 OS=Homo sapiens OX=9606 GN;;H7C3K3;Q15057;A0A0U1RQT1;A0A5F9ZHJ9;C9J8L1;;Arf-GAP with coiled-coil, ANK repeat and PH domain-containing protein 2;;ACAP2;;14.186;;5;5…
A0A5F9ZHJ0	ACAT1		16.5317	16.0379	1.51555	1.40807	0.0674068	0.0305102		16.7287	16.6595	16.4038	16.1748	16.1051	15.5647	15.9707		16.2	0.493722	568;;tr|A0A5F9ZHJ0|A0A5F9ZHJ0_HUMAN Acetyl-CoA acetyltransferase, mitochondrial OS=Homo sapiens OX=9606 GN=ACAT1 PE=1 SV=1;tr|A0A5F9ZHD4|A0A5F9ZHD4_HUMAN Acetyl-CoA acetyltransferase, mitochondrial OS=Homo sapiens OX=9606 GN=ACAT1 PE=1 SV=1;tr|A0A5F9ZI66|A0A5F9;;A0A5F9ZHJ0;A0A5F9ZHD4;A0A5F9ZI66;;;;;;2.9804;;1;0;0
P24752	ACAT1	Acetyl-CoA acetyltransferase, mitochondrial	23.1475	22.8445	1.50888	1.2337	0.0681153	0.0309827	22.9758	23.1475	23.2464	23.0858	23.2859	23.0783	22.8335	22.8445	22.6777	23.0693	0.302993	3010;;sp|P24752|THIL_HUMAN Acetyl-CoA acetyltransferase, mitochondrial OS=Homo sapiens OX=9606 GN=ACAT1 PE=1 SV=1;tr|A0A5F9ZHL1|A0A5F9ZHL1_HUMAN Acetyl-CoA acetyltransferase, mitochondrial OS=Homo sapiens OX=9606 GN=ACAT1 PE=1 SV=1;tr|A0A5F9ZHJ7|A0A5F9ZHJ7_HUMAN;;P24752;A0A5F9ZHL1;A0A5F9ZHJ7;A0A5F9ZHH9;H0YEL7;P24752-2;A0A5F9ZHL7;E9PRQ6;;Acetyl-CoA acetyltransferase, mitochondrial;;ACAT1;;323.31;;…
Q9BWD1	ACAT2	Acetyl-CoA acetyltransferase, cytosolic	16.9187	19.0061	4.85375	0.235304	0.000170836	1.40038e-05	16.7621	17.7022	17.328	16.6297	16.9187	19.44	18.9276	18.9853	19.1625	19.0061	-2.0874	5689;;sp|Q9BWD1|THIC_HUMAN Acetyl-CoA acetyltransferase, cytosolic OS=Homo sapiens OX=9606 GN=ACAT2 PE=1 SV=2;sp|Q9BWD1-2|THIC_HUMAN Isoform 2 of Acetyl-CoA acetyltransferase, cytosolic OS=Homo sapiens OX=9606 GN=ACAT2;;Q9BWD1;Q9BWD1-2;;Acetyl-CoA acetyltransferase, cytosolic;;ACAT2;;101.92;;8;7
Q9H3P7	ACBD3	Golgi resident protein GCP60	19.0619	18.3645	3.14501	1.62165	0.00341048	0.000716129	18.6952	19.1434	19.2154	19.0619	18.8083	18.4333	18.2039	18.3645	18.3317	18.5449	0.697461	5842;;sp|Q9H3P7|GCP60_HUMAN Golgi resident protein GCP60 OS=Homo sapiens OX=9606 GN=ACBD3 PE=1 SV=4;;Q9H3P7;;Golgi resident protein GCP60;;ACBD3;;124.64;;15
A0A7I2V2Y9	ACBD5	Acyl-CoA-binding domain-containing protein 5	18.5131	18.6654	0.363543	0.899846	0.535959	0.432969	18.551	18.6056	18.5131	18.5108	18.4923	18.7469	18.4592	18.6654	18.2307	19.3477	-0.15225	649;;tr|A0A7I2V2Y9|A0A7I2V2Y9_HUMAN Acyl-CoA-binding domain-containing protein 5 OS=Homo sapiens OX=9606 GN=ACBD5 PE=1 SV=1;sp|Q5T8D3-3|ACBD5_HUMAN Isoform 3 of Acyl-CoA-binding domain-containing protein 5 OS=Homo sapiens OX=9606 GN=ACBD5;tr|A0A7I2YQE9|A0A7I2YQ;;A0A7I2V2Y9;Q5T8D3-3;A0A7I2YQE9;B7Z2R7;A0A7I2YQD7;Q5T8D3-2;A0A7I2V420;A0A7I2V5E1;A0A7I2V690;A0A7I2V347;A0A7I2V2M2;A0A7I2V5U2;Q5T8D3;A0A7I…
A0A2R8Y544	ACBD6	Acyl-CoA-binding domain-containing protein 6	17.6009	16.6277	0.981167	1.96316	0.178426	0.104432	18.0771	18.0287	17.4601	17.6009	16.3894		16.5895	16.6277		16.9402	0.973181	394;;tr|A0A2R8Y544|A0A2R8Y544_HUMAN Acyl-CoA-binding domain-containing protein 6 OS=Homo sapiens OX=9606 GN=ACBD6 PE=1 SV=1;sp|Q9BR61|ACBD6_HUMAN Acyl-CoA-binding domain-containing protein 6 OS=Homo sapiens OX=9606 GN=ACBD6 PE=1 SV=1;;A0A2R8Y544;Q9BR61;;Acyl-CoA-binding domain-containing protein 6;;ACBD6;;2.2018;;1;1
A0A8Q3SI14	ACD	Adrenocortical dysplasia protein homolog	17.6821	17.6841	0.17388	0.998575	0.744104	0.67007	14.7626	17.6821	18.8882	17.8788	15.8988	15.375	17.6841	18.7256	17.2188	18.1804	-0.00205659	859;;tr|A0A8Q3SI14|A0A8Q3SI14_HUMAN Adrenocortical dysplasia protein homolog OS=Homo sapiens OX=9606 GN=ACD PE=1 SV=1;tr|R4GND4|R4GND4_HUMAN Adrenocortical dysplasia protein homolog OS=Homo sapiens OX=9606 GN=ACD PE=1 SV=4;tr|A0A8Q3SI48|A0A8Q3SI48_HUMAN Adrenoc;;A0A8Q3SI14;R4GND4;A0A8Q3SI48;A0A8Q3SI54;A0A8Q3WKU3;A0A8Q3WKP4;R4GMR6;A0A8Q3SHY4;A0A8Q3WM11;A0A8Q3WKP5;A0A8Q3WLT1;A0A8Q3WLR8;A0A8Q3SHY1;Q…
S4R3H4	ACIN1	Apoptotic chromatin condensation inducer in the nucleus	21.1746	21.0818	0.250009	1.06641	0.654238	0.56233	20.7593	21.2585	21.2325	21.1746	20.5176	20.9021	21.2002	20.9314	21.0818	21.34	0.092764	6843;;tr|S4R3H4|S4R3H4_HUMAN Apoptotic chromatin condensation inducer in the nucleus OS=Homo sapiens OX=9606 GN=ACIN1 PE=1 SV=1;tr|E7EQT4|E7EQT4_HUMAN Apoptotic chromatin condensation inducer in the nucleus OS=Homo sapiens OX=9606 GN=ACIN1 PE=1 SV=2;sp|Q9UKV3|AC;;S4R3H4;E7EQT4;Q9UKV3;Q9UKV3-3;Q9UKV3-2;G3V3T3;;Apoptotic chromatin condensation inducer in the nucleus;;ACIN1;;323.31;;2;1;1;1;1;1
P53396	ACLY	ATP-citrate synthase	20.9801	20.6672	2.34413	1.24221	0.0145531	0.00452759	20.9534	21.3737	20.9801	20.947	21.0625	20.8754	20.5211	20.6071	20.7035	20.6672	0.312906	3407;;sp|P53396|ACLY_HUMAN ATP-citrate synthase OS=Homo sapiens OX=9606 GN=ACLY PE=1 SV=3;sp|P53396-2|ACLY_HUMAN Isoform 2 of ATP-citrate synthase OS=Homo sapiens OX=9606 GN=ACLY;sp|P53396-3|ACLY_HUMAN Isoform 3 of ATP-citrate synthase OS=Homo sapiens OX=9606 GN;;P53396;P53396-2;P53396-3;K7ESG8;K7EIE7;;ATP-citrate synthase;;ACLY;;323.31;;40;39;32;4;3
P21399	ACO1	Cytoplasmic aconitate hydratase	18.8523	17.891	3.39687	1.94709	0.0021828	0.000400987	18.3884	18.9924	18.895	18.6191	18.8523	18.1465	17.891	17.8308	17.6368	18.0925	0.96132	2966;;sp|P21399|ACOHC_HUMAN Cytoplasmic aconitate hydratase OS=Homo sapiens OX=9606 GN=ACO1 PE=1 SV=3;;P21399;;Cytoplasmic aconitate hydratase;;ACO1;;132.53;;10
A0A7I2V586	ACO2		17.322	16.1212	1.48717	2.29866	0.0706157	0.0325709		17.6306	16.5606	17.0135	18.3362	16.6224	16.1212	14.5609	15.6555	16.631	1.20079	672;;tr|A0A7I2V586|A0A7I2V586_HUMAN Aconitate hydratase, mitochondrial OS=Homo sapiens OX=9606 GN=ACO2 PE=1 SV=1;tr|A0A7I2V3U0|A0A7I2V3U0_HUMAN Aconitate hydratase, mitochondrial OS=Homo sapiens OX=9606 GN=ACO2 PE=1 SV=1;tr|A0A7I2V3F1|A0A7I2V3F1_HUMAN Aconitate;;A0A7I2V586;A0A7I2V3U0;A0A7I2V3F1;;;;;;20.05;;1;0;0
A2A274	ACO2	Aconitate hydratase, mitochondrial	20.5866	19.7914	2.45383	1.73536	0.0118715	0.00351702	20.0443	20.5866	20.6268	20.3877	20.9742	20.063	19.5673	19.7414	19.7914	19.9095	0.795235	989;;tr|A2A274|A2A274_HUMAN Aconitate hydratase, mitochondrial OS=Homo sapiens OX=9606 GN=ACO2 PE=1 SV=1;sp|Q99798|ACON_HUMAN Aconitate hydratase, mitochondrial OS=Homo sapiens OX=9606 GN=ACO2 PE=1 SV=2;tr|A0A7I2V5T4|A0A7I2V5T4_HUMAN Aconitate hydratase, mitoch;;A2A274;Q99798;A0A7I2V5T4;A0A7I2V5A1;A0A7I2V614;A0A7I2V538;A0A7I2V6A6;A0A7I2V4I8;A0A7I2V5W7;A0A7I2V3C8;A0A7I2V3U7;A0A7I2V5U4;A0A7I2V2Y4;;…
Q9NPJ3	ACOT13	Acyl-coenzyme A thioesterase 13;Acyl-coenzyme A thioesterase 13, N-terminally processed	19.4033	15.8564	4.15403	11.6877	0.000562294	7.01406e-05	20.5733	19.4033	19.793	19.1622	18.0575	16.0491	16.6697	15.4209	15.6938	15.8564	3.54692	5997;;sp|Q9NPJ3-2|ACO13_HUMAN Isoform 2 of Acyl-coenzyme A thioesterase 13 OS=Homo sapiens OX=9606 GN=ACOT13;sp|Q9NPJ3|ACO13_HUMAN Acyl-coenzyme A thioesterase 13 OS=Homo sapiens OX=9606 GN=ACOT13 PE=1 SV=1;;Q9NPJ3-2;Q9NPJ3;;Acyl-coenzyme A thioesterase 13;Acyl-coenzyme A thioesterase 13, N-terminally processed;;ACOT13;;16.417;;4;4
A0A087WT95	ACOT2	Acyl-coenzyme A thioesterase 2, mitochondrial;Acyl-coenzyme A thioesterase 1	16.9506	17.4457	1.1934	0.7095	0.121348	0.0640618	17.1605	16.4395	16.9506	16.8451	17.426	17.8054	17.8162	17.0284	17.1852	17.4457	-0.495125	22;;tr|A0A087WT95|A0A087WT95_HUMAN Acyl-coenzyme A thioesterase 2, mitochondrial OS=Homo sapiens OX=9606 GN=ACOT2 PE=1 SV=1;sp|P49753|ACOT2_HUMAN Acyl-coenzyme A thioesterase 2, mitochondrial OS=Homo sapiens OX=9606 GN=ACOT2 PE=1 SV=6;tr|G3V4F2|G3V4F2_HUMAN Ac;;A0A087WT95;P49753;G3V4F2;Q86TX2;P49753-2;;Acyl-coenzyme A thioesterase 2, mitochondrial;Acyl-coenzyme A thioesterase 1;;ACOT2;ACOT1;;49.7…
O00154	ACOT7	Cytosolic acyl coenzyme A thioester hydrolase	17.8107	18.2799	0.796054	0.722374	0.248111	0.159936	18.3048	18.1495	17.3615	17.5661	17.8107	18.4851	18.2158	18.2799	18.4407	17.6031	-0.469182	2063;;sp|O00154-6|BACH_HUMAN Isoform 6 of Cytosolic acyl coenzyme A thioester hydrolase OS=Homo sapiens OX=9606 GN=ACOT7;sp|O00154-4|BACH_HUMAN Isoform 4 of Cytosolic acyl coenzyme A thioester hydrolase OS=Homo sapiens OX=9606 GN=ACOT7;sp|O00154-5|BACH_HUMAN Iso;;O00154-6;O00154-4;O00154-5;O00154-7;O00154;K7EKP8;O00154-2;O00154-3;;Cytosolic acyl coenzyme A thioester hydrolase;;ACOT7;;33.559;;6;6;…
O14734	ACOT8	Acyl-coenzyme A thioesterase 8	19.5742	19.8192	0.635119	0.843797	0.331373	0.231676	19.4079	19.5178	19.7745	19.5742	19.9077	19.8916	19.6672	19.8192	19.6125	19.8823	-0.245032	2140;;sp|O14734|ACOT8_HUMAN Acyl-coenzyme A thioesterase 8 OS=Homo sapiens OX=9606 GN=ACOT8 PE=1 SV=1;tr|E9PJN0|E9PJN0_HUMAN Acyl-coenzyme A thioesterase 8 OS=Homo sapiens OX=9606 GN=ACOT8 PE=1 SV=1;tr|H7C5A7|H7C5A7_HUMAN Acyl-coenzyme A thioesterase 8 (Fragment;;O14734;E9PJN0;H7C5A7;Q9BR14;E9PIS4;H0Y698;E9PRD4;A0A494C0N6;F6VBM3;;Acyl-coenzyme A thioesterase 8;;ACOT8;;77.239;;6;5;4;3;3;2;2;2;1
Q9Y305	ACOT9	Acyl-coenzyme A thioesterase 9, mitochondrial	18.0762	17.1143	1.03047	1.94784	0.162975	0.0932253	17.1248	18.0762	18.0931	17.0565	18.3758	16.8899	17.1143	17.4777	16.9252	17.457	0.961878	6548;;sp|Q9Y305-3|ACOT9_HUMAN Isoform 3 of Acyl-coenzyme A thioesterase 9, mitochondrial OS=Homo sapiens OX=9606 GN=ACOT9;sp|Q9Y305-2|ACOT9_HUMAN Isoform 2 of Acyl-coenzyme A thioesterase 9, mitochondrial OS=Homo sapiens OX=9606 GN=ACOT9;sp|Q9Y305|ACOT9_HUMAN Ac;;Q9Y305-3;Q9Y305-2;Q9Y305;Q9Y305-4;C9J7L8;;Acyl-coenzyme A thioesterase 9, mitochondrial;;ACOT9;;36.237;;5;5;5;5;3
Q15067	ACOX1	Peroxisomal acyl-coenzyme A oxidase 1	19.1598	18.3154	0.0673312	1.79551	0.895619	0.856385	19.7106	15.0235	21.6078		18.609	18.0919	19.2194	18.0345	18.5388		0.844397	4059;;sp|Q15067-3|ACOX1_HUMAN Isoform 3 of Peroxisomal acyl-coenzyme A oxidase 1 OS=Homo sapiens OX=9606 GN=ACOX1;;Q15067-3;;Peroxisomal acyl-coenzyme A oxidase 1;;ACOX1;;-2;;1
Q15067	ACOX1	Peroxisomal acyl-coenzyme A oxidase 1	17.8137	18.5374	2.73087	0.60553	0.00730121	0.00185837	17.8137	17.7585	17.4312	18.2072	17.8862	18.4037	18.4433	19.0638	18.5374	19.0559	-0.723729	4058;;sp|Q15067-2|ACOX1_HUMAN Isoform 2 of Peroxisomal acyl-coenzyme A oxidase 1 OS=Homo sapiens OX=9606 GN=ACOX1;sp|Q15067|ACOX1_HUMAN Peroxisomal acyl-coenzyme A oxidase 1 OS=Homo sapiens OX=9606 GN=ACOX1 PE=1 SV=3;;Q15067-2;Q15067;K7ELT1;I3L0T4;I3L2U4;I3L4S5;K7ENF1;K7ESC7;;Peroxisomal acyl-coenzyme A oxidase 1;;ACOX1;;256.04;;3;3;3;3;2;0;0;0
O15254	ACOX3	Peroxisomal acyl-coenzyme A oxidase 3	18.1565	16.392	3.35901	3.39756	0.00233605	0.000437512	17.6224	18.1565	18.0738	18.4153	18.1768	15.8246	16.7597	16.392	15.7372	17.1486	1.7645	2205;;sp|O15254|ACOX3_HUMAN Peroxisomal acyl-coenzyme A oxidase 3 OS=Homo sapiens OX=9606 GN=ACOX3 PE=1 SV=2;sp|O15254-2|ACOX3_HUMAN Isoform 2 of Peroxisomal acyl-coenzyme A oxidase 3 OS=Homo sapiens OX=9606 GN=ACOX3;;O15254;O15254-2;D6RJ89;;Peroxisomal acyl-coenzyme A oxidase 3;;ACOX3;;23.746;;7;6;1
P24666	ACP1	Low molecular weight phosphotyrosine protein phosphatase	18.5178	20.1806	3.68125	0.315836	0.00129299	0.00020833	18.3524	18.9451	18.611	18.5178	17.512	20.1806	20.1971	19.7548	20.2145	19.8606	-1.66275	3009;;sp|P24666|PPAC_HUMAN Low molecular weight phosphotyrosine protein phosphatase OS=Homo sapiens OX=9606 GN=ACP1 PE=1 SV=3;tr|G5E9R5|G5E9R5_HUMAN acid phosphatase OS=Homo sapiens OX=9606 GN=ACP1 PE=1 SV=1;sp|P24666-4|PPAC_HUMAN Isoform 4 of Low molecular weig;;P24666;G5E9R5;P24666-4;P24666-3;P24666-2;F2Z2Q9;D3YTI2;;Low molecular weight phosphotyrosine protein phosphatase;;ACP1;;115.96;;8;5;5;4…
E9PQY3	ACP2	Lysosomal acid phosphatase	17.1904	17.2268	0.0998407	0.975095	0.846789	0.79462	17.6877	17.1421	17.1904	17.6745	16.3533	17.1361	17.3163	17.2268	17.1638	17.5472	-0.036386	572;;tr|E9PQY3|E9PQY3_HUMAN Lysosomal acid phosphatase OS=Homo sapiens OX=9606 GN=ACP2 PE=1 SV=1;tr|A0A5F9ZHR7|A0A5F9ZHR7_HUMAN Lysosomal acid phosphatase OS=Homo sapiens OX=9606 GN=ACP2 PE=1 SV=1;sp|P11117|PPAL_HUMAN Lysosomal acid phosphatase OS=Homo sapiens ;;E9PQY3;A0A5F9ZHR7;P11117;E9PHY0;A0A5F9ZH82;B7Z7D2;A0A5F9ZI20;A0A5F9ZH40;B7Z6U3;P11117-2;;Lysosomal acid phosphatase;;ACP2;;54.979;;8;8;8…
Q9NPH0	ACP6	Lysophosphatidic acid phosphatase type 6	17.4357	14.5279	0.986142	7.50447	0.176769	0.103242	16.6697	17.3965	17.5403	17.4357	17.4538				11.9448	17.1111	2.90775	5993;;sp|Q9NPH0|PPA6_HUMAN Lysophosphatidic acid phosphatase type 6 OS=Homo sapiens OX=9606 GN=ACP6 PE=1 SV=3;;Q9NPH0;A0A087WW36;V9GZ71;A0A087WYU6;A0A0A0MS36;Q9NPH0-2;;Lysophosphatidic acid phosphatase type 6;;ACP6;;71.626;;6;2;2;2;2;2
E9PF16	ACSF2	Acyl-CoA synthetase family member 2, mitochondrial	17.6973	17.8025	0.712891	0.929703	0.288629	0.193691	17.7609	17.4097	17.8914	17.6973	17.5281	17.6185	18.0698	17.6673	17.8025	18.0067	-0.105159	1457;;tr|E9PF16|E9PF16_HUMAN Medium-chain acyl-CoA ligase ACSF2, mitochondrial OS=Homo sapiens OX=9606 GN=ACSF2 PE=1 SV=1;sp|Q96CM8-3|ACSF2_HUMAN Isoform 3 of Medium-chain acyl-CoA ligase ACSF2, mitochondrial OS=Homo sapiens OX=9606 GN=ACSF2;sp|Q96CM8|ACSF2_HUMA;;E9PF16;Q96CM8-3;Q96CM8;Q96CM8-2;Q96CM8-4;D6RF87;;Acyl-CoA synthetase family member 2, mitochondrial;;ACSF2;;52.759;;6;6;6;6;4;2
Q4G176	ACSF3	Acyl-CoA synthetase family member 3, mitochondrial	19.5308	19.5654	0.134696	0.976309	0.795858	0.733338	19.2623	19.4482	19.5562	19.5308	19.8324	19.5845	19.5654	19.462	19.3624	19.879	-0.0345904	4227;;sp|Q4G176|ACSF3_HUMAN Malonate--CoA ligase ACSF3, mitochondrial OS=Homo sapiens OX=9606 GN=ACSF3 PE=1 SV=3;tr|A0A3B3ISK9|A0A3B3ISK9_HUMAN Malonate--CoA ligase ACSF3, mitochondrial OS=Homo sapiens OX=9606 GN=ACSF3 PE=1 SV=1;tr|F5H5A1|F5H5A1_HUMAN Malonate--;;Q4G176;A0A3B3ISK9;F5H5A1;F5H362;F5H755;H0YGC7;F5H2G6;F5H3B2;F5GX20;H0YH37;;Acyl-CoA synthetase family member 3, mitochondrial;;ACSF3;;9…
E7EPM6	ACSL1	Long-chain-fatty-acid--CoA ligase 1	18.8528	19.1896	2.99922	0.791808	0.00447433	0.0010018	18.8544	18.8859	18.8528	18.8432	18.6012	19.1896	19.0329	19.192	19.0457	19.1976	-0.336777	1403;;tr|E7EPM6|E7EPM6_HUMAN Long-chain-fatty-acid--CoA ligase OS=Homo sapiens OX=9606 GN=ACSL1 PE=1 SV=1;sp|P33121|ACSL1_HUMAN Long-chain-fatty-acid--CoA ligase 1 OS=Homo sapiens OX=9606 GN=ACSL1 PE=1 SV=1;sp|P33121-2|ACSL1_HUMAN Isoform 2 of Long-chain-fatty-a;;E7EPM6;P33121;P33121-2;P33121-3;B7Z3Z9;D6RER0;H0Y9U7;D6RG07;H0Y9Z9;;Long-chain-fatty-acid--CoA ligase 1;;ACSL1;;50.336;;16;16;15;15;12;…
A0A7P0TA76	ACSL3	Long-chain-fatty-acid--CoA ligase 3	20.2282	20.1779	0.00245818	1.03549	0.995835	0.994356	20.0437	20.2367	20.2282	20.0876	20.2486	20.2143	20.0662	20.1779	20.2826	20.1058	0.0503157	720;;tr|A0A7P0TA76|A0A7P0TA76_HUMAN Fatty acid CoA ligase Acsl3 OS=Homo sapiens OX=9606 GN=ACSL3 PE=1 SV=1;sp|O95573|ACSL3_HUMAN Fatty acid CoA ligase Acsl3 OS=Homo sapiens OX=9606 GN=ACSL3 PE=1 SV=3;tr|A0A7P0TBB1|A0A7P0TBB1_HUMAN Fatty acid CoA ligase Acsl3 OS;;A0A7P0TA76;O95573;A0A7P0TBB1;A0A7P0TB52;A0A7P0T8L6;A0A7P0T905;H7BYZ7;A0A7P0TBL9;C9JC11;F5GWH2;;Long-chain-fatty-acid--CoA ligase 3;;ACSL…
O60488	ACSL4	Long-chain-fatty-acid--CoA ligase 4	20.1024	19.3224	5	1.71716	3.74889e-05	1.73682e-06	20.1024	20.3547	20.293	20.0951	20.0846	19.2203	19.3224	19.3036	19.4095	19.4317	0.780023	2325;;sp|O60488-2|ACSL4_HUMAN Isoform Short of Long-chain-fatty-acid--CoA ligase 4 OS=Homo sapiens OX=9606 GN=ACSL4;sp|O60488|ACSL4_HUMAN Long-chain-fatty-acid--CoA ligase 4 OS=Homo sapiens OX=9606 GN=ACSL4 PE=1 SV=2;tr|A0A804HI36|A0A804HI36_HUMAN Long-chain-fat;;O60488-2;O60488;A0A804HI36;D6RF95;H0Y9A0;D6RDA8;;Long-chain-fatty-acid--CoA ligase 4;;ACSL4;;323.31;;31;31;27;11;8;6
Q9ULC5	ACSL5	Long-chain-fatty-acid--CoA ligase 5	13.2458	19.3138	5	0.0149059	1.22917e-05	4.34427e-07	13.1425	13.2468	13.2883	11.0463	13.2458	19.1959	19.2541	19.3138	19.3589	19.6274	-6.06798	6419;;sp|Q9ULC5-3|ACSL5_HUMAN Isoform 2 of Long-chain-fatty-acid--CoA ligase 5 OS=Homo sapiens OX=9606 GN=ACSL5;sp|Q9ULC5|ACSL5_HUMAN Long-chain-fatty-acid--CoA ligase 5 OS=Homo sapiens OX=9606 GN=ACSL5 PE=1 SV=1;tr|A0A8C8KCK5|A0A8C8KCK5_HUMAN arachidonate--CoA ;;Q9ULC5-3;Q9ULC5;A0A8C8KCK5;Q9ULC5-4;A0A8C8L3F5;A0A804HIN9;Q9UKU0-3;Q9UKU0-9;Q9UKU0;Q9UKU0-6;Q9UKU0-1;A0A499FJL5;Q9UKU0-5;A0A494C046;A0A…
Q9NUB1	ACSS1	Acetyl-coenzyme A synthetase 2-like, mitochondrial	16.9581	19.1631	5	0.216885	4.15592e-06	1.08758e-07	16.9581	16.6148	17.0335	16.6318	17.2492	19.3073	19.1573	19.1183	19.1631	19.3841	-2.205	6081;;sp|Q9NUB1-2|ACS2L_HUMAN Isoform 2 of Acetyl-coenzyme A synthetase 2-like, mitochondrial OS=Homo sapiens OX=9606 GN=ACSS1;sp|Q9NUB1|ACS2L_HUMAN Acetyl-coenzyme A synthetase 2-like, mitochondrial OS=Homo sapiens OX=9606 GN=ACSS1 PE=1 SV=2;sp|Q9NUB1-3|ACS2L_H;;Q9NUB1-2;Q9NUB1;Q9NUB1-3;Q9NUB1-4;Q5TF43;;Acetyl-coenzyme A synthetase 2-like, mitochondrial;;ACSS1;;167.05;;14;14;12;10;2
A0A2R8YEA7	ACTB		15.0898	0		100			15.0898										15.0898	438;;tr|A0A2R8YEA7|A0A2R8YEA7_HUMAN Actin, cytoplasmic 1 (Fragment) OS=Homo sapiens OX=9606 GN=ACTB PE=1 SV=1;;A0A2R8YEA7;;;;;;-2;;1
P60709	ACTB	Actin, cytoplasmic 1;Actin, cytoplasmic 1, N-terminally processed	23.9471	23.7603	0.26315	1.13822	0.639254	0.545569	23.755	23.9797	23.9491	23.9471	23.5731	23.856	23.7603	23.7356	23.8854	23.6957	0.186782	3488;;sp|P60709|ACTB_HUMAN Actin, cytoplasmic 1 OS=Homo sapiens OX=9606 GN=ACTB PE=1 SV=1;tr|E7EVS6|E7EVS6_HUMAN Actin, cytoplasmic 1 OS=Homo sapiens OX=9606 GN=ACTB PE=1 SV=9;tr|A0A2R8Y793|A0A2R8Y793_HUMAN Actin, cytoplasmic 1 (Fragment) OS=Homo sapiens OX=9606;;P60709;E7EVS6;A0A2R8Y793;A0A2R8YGF8;G5E9R0;A0A6Q8PH58;C9JUM1;C9JZR7;Q6S8J3;C9JTX5;P0CG38;P0CG39;A0A6Q8PGD7;F8WCH0;;Actin, cytoplasmic 1…
Q562R1	ACTBL2	Beta-actin-like protein 2	17.3359	16.5635	0.801033	1.70821	0.245865	0.158113	17.3264	17.3359	17.8495	17.1677	19.6585	17.0408	14.8381	18.8551	15.6151	16.5635	0.772484	4264;;sp|Q562R1|ACTBL_HUMAN Beta-actin-like protein 2 OS=Homo sapiens OX=9606 GN=ACTBL2 PE=1 SV=2;;Q562R1;;Beta-actin-like protein 2;;ACTBL2;;5.3406;;3
P63261	ACTG1	Actin, cytoplasmic 2;Actin, cytoplasmic 2, N-terminally processed	22.7916	24.7722	5	0.253387	6.02876e-06	1.67416e-07	22.9547	22.5925	22.3199	22.7916	22.9408	24.8926	24.7722	24.757	24.8579	24.7025	-1.98059	3608;;sp|P63261|ACTG_HUMAN Actin, cytoplasmic 2 OS=Homo sapiens OX=9606 GN=ACTG1 PE=1 SV=1;tr|I3L4N8|I3L4N8_HUMAN Actin, cytoplasmic 2 OS=Homo sapiens OX=9606 GN=ACTG1 PE=1 SV=9;tr|A0A804GS07|A0A804GS07_HUMAN Actin, cytoplasmic 2 OS=Homo sapiens OX=9606 GN=ACTG1;;P63261;I3L4N8;A0A804GS07;I3L3I0;I3L1U9;I3L3R2;K7EM38;J3KT65;A5A3E0;A0A7P0TBL1;;Actin, cytoplasmic 2;Actin, cytoplasmic 2, N-terminally …
O96019	ACTL6A	Actin-like protein 6A	21.0395	21.4609	5	0.746683	0.000110022	7.56463e-06	21.0308	21.1468	21.0668	21.0395	20.9289	21.4704	21.4221	21.4609	21.4516	21.5646	-0.421433	2603;;sp|O96019|ACL6A_HUMAN Actin-like protein 6A OS=Homo sapiens OX=9606 GN=ACTL6A PE=1 SV=1;sp|O96019-2|ACL6A_HUMAN Isoform 2 of Actin-like protein 6A OS=Homo sapiens OX=9606 GN=ACTL6A;tr|H7C5S0|H7C5S0_HUMAN Actin-like protein 6A (Fragment) OS=Homo sapiens OX=;;O96019;O96019-2;H7C5S0;C9JQT2;O94805;;Actin-like protein 6A;;ACTL6A;;323.31;;18;14;11;3;2
P12814	ACTN1	Alpha-actinin-1	21.0947	19.6026	5	2.81303	8.73708e-06	2.8046e-07	20.8108	21.0675	21.1435	21.0947	21.2392	19.8709	19.5969	19.6026	19.6394	19.5552	1.49213	2819;;sp|P12814|ACTN1_HUMAN Alpha-actinin-1 OS=Homo sapiens OX=9606 GN=ACTN1 PE=1 SV=2;sp|P12814-3|ACTN1_HUMAN Isoform 3 of Alpha-actinin-1 OS=Homo sapiens OX=9606 GN=ACTN1;tr|A0A804HII9|A0A804HII9_HUMAN Alpha-actinin-1 OS=Homo sapiens OX=9606 GN=ACTN1 PE=1 SV=1;;P12814;P12814-3;A0A804HII9;A0A804HKE2;P12814-2;A0A804HK61;A0A804HIN7;A0A804HJU8;P12814-4;A0A804HLD0;A0A7I2V4Y4;A0A804HLF4;A0A804HL31;H9…
Q08043	ACTN3	Alpha-actinin-3	16.794	16.7307	0.0943749	1.04487	0.85523	0.804683	15.2897		16.932	16.6559	17.247	16.9743	16.7307	16.2309	16.2607	17.0034	0.0633202	3763;;sp|Q08043|ACTN3_HUMAN Alpha-actinin-3 OS=Homo sapiens OX=9606 GN=ACTN3 PE=1 SV=2;tr|A0A087WSZ2|A0A087WSZ2_HUMAN Alpha-actinin-3 OS=Homo sapiens OX=9606 GN=ACTN3 PE=1 SV=1;;Q08043;A0A087WSZ2;;Alpha-actinin-3;;ACTN3;;62.756;;1;1
H7C144	ACTN4		15.2944	14.9704	0.274359	1.25179	0.627784	0.531668			15.2944	15.5517	14.7786	13.6103			15.7028	14.9704	0.323994	1855;;tr|H7C144|H7C144_HUMAN Alpha-actinin-4 OS=Homo sapiens OX=9606 GN=ACTN4 PE=1 SV=2;;H7C144;;;;ACTN4;;25.726;;1
O43707	ACTN4	Alpha-actinin-4	20.909	20.6872	0.483033	1.16619	0.437687	0.328827	20.5398	21.7635	20.7662	20.909	21.6151	21.0889	20.4871	21.3597	20.3952	20.6872	0.221806	2275;;sp|O43707|ACTN4_HUMAN Alpha-actinin-4 OS=Homo sapiens OX=9606 GN=ACTN4 PE=1 SV=2;tr|A0A8V8TL71|A0A8V8TL71_HUMAN Alpha-actinin-4 OS=Homo sapiens OX=9606 GN=ACTN4 PE=4 SV=1;;O43707;A0A8V8TL71;;Alpha-actinin-4;;ACTN4;;323.31;;1;1
Q9NZ32	ACTR10	Actin-related protein 10	16.5856	15.8241	1.3051	1.69519	0.0991254	0.0495332	16.2036	16.6945	16.3457	16.5856	17.1733	15.1765	15.5451	16.7114	16.1505	15.8241	0.761451	6211;;sp|Q9NZ32|ARP10_HUMAN Actin-related protein 10 OS=Homo sapiens OX=9606 GN=ACTR10 PE=1 SV=1;tr|V9GYX7|V9GYX7_HUMAN Actin-related protein 10 (Fragment) OS=Homo sapiens OX=9606 GN=ACTR10 PE=1 SV=1;;Q9NZ32;V9GYX7;G3V4K6;G3V524;G3V2Q5;H0YJD9;G3V5Y4;F6S9Y6;;Actin-related protein 10;;ACTR10;;18.625;;4;2;1;1;1;1;1;1
P61163	ACTR1A	Alpha-centractin	19.447	19.0724	1.39373	1.29654	0.0838464	0.0403898	19.447	20.1035	19.7101	19.2641	19.3262	18.8852	19.2957	18.518	19.0724	19.3986	0.374665	3509;;sp|P61163|ACTZ_HUMAN Alpha-centractin OS=Homo sapiens OX=9606 GN=ACTR1A PE=1 SV=1;tr|R4GMT0|R4GMT0_HUMAN Alpha-centractin OS=Homo sapiens OX=9606 GN=ACTR1A PE=1 SV=1;tr|A0A1B0GVS3|A0A1B0GVS3_HUMAN Alpha-centractin OS=Homo sapiens OX=9606 GN=ACTR1A PE=1 SV=;;P61163;R4GMT0;A0A1B0GVS3;;Alpha-centractin;;ACTR1A;;308.84;;6;5;2
P42025	ACTR1B	Beta-centractin	12.5668	15.7546	0.289247	0.109743	0.61221	0.513751	12.5668						16.3396	15.1697	10.8816	16.7542	-3.1878	3217;;sp|P42025|ACTY_HUMAN Beta-centractin OS=Homo sapiens OX=9606 GN=ACTR1B PE=1 SV=1;;P42025;;Beta-centractin;;ACTR1B;;9.2888;;2
P61160	ACTR2	Actin-related protein 2	18.8042	19.2308	2.11209	0.744023	0.0220525	0.00772525	18.5851	19.1487	18.8042	18.6467	18.9618	19.4836	19.2308	19.3529	19.1502	19.1131	-0.426581	3508;;sp|P61160|ARP2_HUMAN Actin-related protein 2 OS=Homo sapiens OX=9606 GN=ACTR2 PE=1 SV=1;sp|P61160-2|ARP2_HUMAN Isoform 2 of Actin-related protein 2 OS=Homo sapiens OX=9606 GN=ACTR2;;P61160;P61160-2;A0A1B0GWD0;A0A1B0GWH0;;Actin-related protein 2;;ACTR2;;73.491;;14;13;3;3
P61158	ACTR3	Actin-related protein 3	20.9401	21.6731	2.50314	0.601615	0.0109144	0.00313946	20.6077	21.4448	20.9401	20.8372	21.1965	21.7759	21.4845	21.7626	21.6731	21.5683	-0.733088	3507;;sp|P61158|ARP3_HUMAN Actin-related protein 3 OS=Homo sapiens OX=9606 GN=ACTR3 PE=1 SV=3;tr|B4DXW1|B4DXW1_HUMAN Actin-related protein 3 OS=Homo sapiens OX=9606 GN=ACTR3 PE=1 SV=1;;P61158;B4DXW1;F8WDR7;F8WEW2;F8WE84;H7C4J1;;Actin-related protein 3;;ACTR3;;323.31;;14;12;3;1;1;0
A0A0A0MTI9	ACTR3C	Actin-related protein 3C;Actin-related protein 3B	12.5531	14.9309	0.807809	0.1924	0.242931	0.155665			12.5531	12.3798	14.345		13.1017	16.0379	14.0278	15.834	-2.37782	176;;tr|A0A0A0MTI9|A0A0A0MTI9_HUMAN Actin-related protein 3C OS=Homo sapiens OX=9606 GN=ACTR3C PE=1 SV=1;tr|C9IZN3|C9IZN3_HUMAN Actin-related protein 3C (Fragment) OS=Homo sapiens OX=9606 GN=ACTR3C PE=1 SV=1;sp|Q9C0K3|ARP3C_HUMAN Actin-related protein 3C OS=Hom;;A0A0A0MTI9;C9IZN3;Q9C0K3;Q9P1U1-2;Q9P1U1-3;Q9P1U1;;Actin-related protein 3C;Actin-related protein 3B;;ACTR3C;ACTR3B;;5.1962;;1;1;1;1;1;1
Q9H9F9	ACTR5	Actin-related protein 5	16.9071	18.1725	2.92872	0.41599	0.00505091	0.00117837	16.55	17.224	16.9071	17.8319	16.7093	18.6321	18.1634	18.1725	18.0147	18.4179	-1.26538	5924;;sp|Q9H9F9|ARP5_HUMAN Actin-related protein 5 OS=Homo sapiens OX=9606 GN=ACTR5 PE=1 SV=2;;Q9H9F9;;Actin-related protein 5;;ACTR5;;59.988;;8
F8W057	ACTR6	Actin-related protein 6	16.0725	16.9224	1.10633	0.554827	0.141518	0.0782826	15.9388	16.1588	16.3894	16.0725	15.73	15.7239	17.1822	16.9688	16.3755	16.9224	-0.849891	1621;;tr|F8W057|F8W057_HUMAN Actin-related protein 6 OS=Homo sapiens OX=9606 GN=ACTR6 PE=1 SV=1;sp|Q9GZN1|ARP6_HUMAN Actin-related protein 6 OS=Homo sapiens OX=9606 GN=ACTR6 PE=1 SV=1;tr|F8VP72|F8VP72_HUMAN Actin-related protein 6 OS=Homo sapiens OX=9606 GN=ACTR;;F8W057;Q9GZN1;F8VP72;F8W043;F8W0Q1;Q9GZN1-2;F8VRL1;F8VSD1;G3V1Y1;;Actin-related protein 6;;ACTR6;;14.033;;3;3;2;2;2;2;1;1;1
Q9H981	ACTR8	Actin-related protein 8	17.3317	18.5503	2.22369	0.429692	0.0180417	0.00597462	16.2258	17.3296	17.3317	17.7032	17.9917	18.6721	18.2718	18.8217	18.2188	18.5503	-1.21863	5917;;sp|Q9H981|ARP8_HUMAN Actin-related protein 8 OS=Homo sapiens OX=9606 GN=ACTR8 PE=1 SV=2;sp|Q9H981-2|ARP8_HUMAN Isoform 2 of Actin-related protein 8 OS=Homo sapiens OX=9606 GN=ACTR8;;Q9H981;Q9H981-2;H0Y849;Q9H981-3;C9J7L6;;Actin-related protein 8;;ACTR8;;15.393;;5;4;2;2;1
F8WC59	ACY1	Aminoacylase-1	17.1638	16.9051	0.303215	1.19637	0.597592	0.49749	15.5024	17.1638	17.424	17.1428	17.6941	16.931	16.4242	16.9051	17.22	15.8295	0.258659	327;;tr|F8WC59|F8WC59_HUMAN N-acyl-aliphatic-L-amino acid amidohydrolase OS=Homo sapiens OX=9606 GN=ACY1 PE=1 SV=1;tr|C9JYZ0|C9JYZ0_HUMAN N-acyl-aliphatic-L-amino acid amidohydrolase (Fragment) OS=Homo sapiens OX=9606 GN=ACY1 PE=1 SV=1;tr|A0A1B0GVA5|A0A1B0GVA5_;;F8WC59;C9JYZ0;A0A1B0GVA5;A0A1B0GV31;A0A1B0GU86;C9JMV9;A0A1B0GW23;Q03154-3;Q03154-4;Q03154;;Aminoacylase-1;;ACY1;ABHD14A-ACY1;;4.0808;;1;…
G3V2U7	ACYP1	Acylphosphatase;Acylphosphatase-1	15.9517	14.3757	1.61885	2.98132	0.0557157	0.0240519	17.3888	15.4769	16.0092	15.5944	15.9517	13.8828	15.1911			14.3757	1.57595	1676;;tr|G3V2U7|G3V2U7_HUMAN Acylphosphatase OS=Homo sapiens OX=9606 GN=ACYP1 PE=1 SV=1;sp|P07311|ACYP1_HUMAN Acylphosphatase-1 OS=Homo sapiens OX=9606 GN=ACYP1 PE=1 SV=2;;G3V2U7;P07311;;Acylphosphatase;Acylphosphatase-1;;ACYP1;;2.0395;;2;2
P09110	ACAA1	3-ketoacyl-CoA thiolase, peroxisomal	18.5146	19.2729	4.71999	0.591223	0.000213861	1.90551e-05	18.5394	18.4871	18.5146	18.4988	18.6545	19.2729	18.9776	19.3305	19.1048	19.2903	-0.758227	2736;;sp|P09110|THIK_HUMAN 3-ketoacyl-CoA thiolase, peroxisomal OS=Homo sapiens OX=9606 GN=ACAA1 PE=1 SV=2;tr|C9JDE9|C9JDE9_HUMAN 3-ketoacyl-CoA thiolase, peroxisomal OS=Homo sapiens OX=9606 GN=ACAA1 PE=1 SV=1;tr|H7C131|H7C131_HUMAN 3-ketoacyl-CoA thiolase, pero;;P09110;C9JDE9;H7C131;P09110-2;H0Y4D4;B4DVF4;F2Z2Q6;F2Z3P7;;3-ketoacyl-CoA thiolase, peroxisomal;;ACAA1;;158.24;;15;12;10;9;6;4;2;2
A0A0B4J2A4	ACAA2	3-ketoacyl-CoA thiolase, mitochondrial	21.8578	20.986	4.96706	1.82994	0.000143568	1.07879e-05	21.8578	21.8494	21.9497	21.7293	21.9338	21.1132	20.986	20.9479	20.9323	21.3243	0.871795	202;;tr|A0A0B4J2A4|A0A0B4J2A4_HUMAN 3-ketoacyl-CoA thiolase, mitochondrial OS=Homo sapiens OX=9606 GN=ACAA2 PE=1 SV=1;sp|P42765|THIM_HUMAN 3-ketoacyl-CoA thiolase, mitochondrial OS=Homo sapiens OX=9606 GN=ACAA2 PE=1 SV=2;tr|K7EME0|K7EME0_HUMAN 3-ketoacyl-CoA th;;A0A0B4J2A4;P42765;K7EME0;K7EJ68;K7EJB1;K7ER88;;3-ketoacyl-CoA thiolase, mitochondrial;;ACAA2;;323.31;;23;23;19;3;2;1
P00813	ADA	Adenosine deaminase	21.2892	18.736	5	5.86931	7.37848e-06	2.2462e-07	21.0704	21.6818	21.2628	21.3611	21.2892	19.0634	18.736	18.8008	18.2947	18.4962	2.55319	867;;sp|P00813|ADA_HUMAN Adenosine deaminase OS=Homo sapiens OX=9606 GN=ADA PE=1 SV=3;tr|A0A8Q3WL01|A0A8Q3WL01_HUMAN Adenosine deaminase OS=Homo sapiens OX=9606 GN=ADA PE=1 SV=1;tr|A0A8Q3WKY2|A0A8Q3WKY2_HUMAN Adenosine deaminase OS=Homo sapiens OX=9606 GN=ADA P;;P00813;A0A8Q3WL01;A0A8Q3WKY2;A0A8Q3SIG8;A0A8Q3WM84;A0A8Q3SIA9;A0A8Q3WKZ4;A0A8Q3WKZ1;A0A8Q3SIH0;A0A8Q3SIC7;A0A8Q3SJ63;A0A8Q3WM09;F5GWI4;A…
O14672	ADAM10	Disintegrin and metalloproteinase domain-containing protein 10	18.4081	17.9471	1.86793	1.37653	0.0349775	0.0135542	17.9106	18.5501	18.4081	18.3683	18.6365	17.9471	17.8028	18.0848	17.9399	17.9919	0.46104	2136;;sp|O14672|ADA10_HUMAN Disintegrin and metalloproteinase domain-containing protein 10 OS=Homo sapiens OX=9606 GN=ADAM10 PE=1 SV=1;;O14672;O14672-2;C9J9B4;H0YNC5;H0YK87;B5MC71;;Disintegrin and metalloproteinase domain-containing protein 10;;ADAM10;;149.29;;19;8;3;3;2;1
Q13444	ADAM15	Disintegrin and metalloproteinase domain-containing protein 15	17.4039	17.7378	0.957232	0.793394	0.185998	0.110349	17.322	17.5773	17.7825	16.9725	17.4039	17.5571	17.5227	17.7378	17.7816	17.7715	-0.333891	3896;;sp|Q13444-10|ADA15_HUMAN Isoform 10 of Disintegrin and metalloproteinase domain-containing protein 15 OS=Homo sapiens OX=9606 GN=ADAM15;sp|Q13444-9|ADA15_HUMAN Isoform 9 of Disintegrin and metalloproteinase domain-containing protein 15 OS=Homo sapiens OX=9;;Q13444-10;Q13444-9;Q13444-8;Q13444-2;Q13444-7;Q13444-6;Q13444-12;Q13444-5;Q13444-4;Q13444-3;Q13444;Q13444-13;Q13444-11;;Disintegrin and…
A0A3B3IST4	ADAM17		14.6018	0		100				12.4628		16.7408							14.6018	477;;tr|A0A3B3IST4|A0A3B3IST4_HUMAN Disintegrin and metalloproteinase domain-containing protein 17 OS=Homo sapiens OX=9606 GN=ADAM17 PE=1 SV=1;tr|A0A3B3ITW9|A0A3B3ITW9_HUMAN Disintegrin and metalloproteinase domain-containing protein 17 OS=Homo sapiens OX=9606 ;;A0A3B3IST4;A0A3B3ITW9;A0A8V8TNK2;A0A3B3ITB5;;;;;;2.2583;;1;0;0;0
P78536	ADAM17	Disintegrin and metalloproteinase domain-containing protein 17	17.4612	18.0663	4.14354	0.657389	0.000574669	7.18549e-05	17.4502	17.434	17.4612	17.5191	17.661	18.0663	17.8436	18.1665	17.9618	18.0894	-0.605182	3639;;sp|P78536-2|ADA17_HUMAN Isoform B of Disintegrin and metalloproteinase domain-containing protein 17 OS=Homo sapiens OX=9606 GN=ADAM17;sp|P78536|ADA17_HUMAN Disintegrin and metalloproteinase domain-containing protein 17 OS=Homo sapiens OX=9606 GN=ADAM17 PE=;;P78536-2;P78536;A0A8V8TPV7;A0A8V8TNK7;A0A8V8TN27;A0A8V8TPG8;A6H8L4;A8K1B4;A0A3B3ISQ1;;Disintegrin and metalloproteinase domain-containi…
H7C3I4	ADAM22	Disintegrin and metalloproteinase domain-containing protein 22	18.4341	17.7548	4.67084	1.60139	0.000231762	2.13383e-05	18.4028	18.6352	18.5301	18.4341	18.4256	17.9053	17.9618	17.5901	17.7548	17.7391	0.679327	1867;;tr|H7C3I4|H7C3I4_HUMAN Disintegrin and metalloproteinase domain-containing protein 22 OS=Homo sapiens OX=9606 GN=ADAM22 PE=1 SV=2;sp|Q9P0K1-5|ADA22_HUMAN Isoform 5 of Disintegrin and metalloproteinase domain-containing protein 22 OS=Homo sapiens OX=9606 GN;;H7C3I4;Q9P0K1-5;Q9P0K1-2;Q9P0K1;F8WAD8;A0A804HHS1;Q9P0K1-4;Q9P0K1-3;A0A804HIW1;H7C0Q9;E9PF78;;Disintegrin and metalloproteinase domain-…
E7EWD3	ADAM23	Disintegrin and metalloproteinase domain-containing protein 23	17.5273	15.5603	1.73456	3.90964	0.0449742	0.0184264	16.5844	17.5329	17.3203	17.5273	18.0966	13.2406	16.6602	15.5603	16.6991	14.133	1.96704	1434;;tr|E7EWD3|E7EWD3_HUMAN Disintegrin and metalloproteinase domain-containing protein 23 OS=Homo sapiens OX=9606 GN=ADAM23 PE=1 SV=2;sp|O75077-3|ADA23_HUMAN Isoform Gamma of Disintegrin and metalloproteinase domain-containing protein 23 OS=Homo sapiens OX=960;;E7EWD3;O75077-3;O75077-2;O75077;;Disintegrin and metalloproteinase domain-containing protein 23;;ADAM23;;23.534;;3;3;3;3
H0YMT6	ADAM8	Disintegrin and metalloproteinase domain-containing protein 8	16.4297	16.0605	0.901035	1.29162	0.205277	0.125593	15.7575	16.4297	16.7984	16.1239	16.5623	16.2024	15.1786	15.6599	16.0605	16.253	0.369179	1785;;tr|H0YMT6|H0YMT6_HUMAN Disintegrin and metalloproteinase domain-containing protein 8 (Fragment) OS=Homo sapiens OX=9606 GN=ADAM8 PE=1 SV=1;sp|P78325-3|ADAM8_HUMAN Isoform 3 of Disintegrin and metalloproteinase domain-containing protein 8 OS=Homo sapiens OX;;H0YMT6;P78325-3;P78325;;Disintegrin and metalloproteinase domain-containing protein 8;;ADAM8;;6.1032;;1;1;1
O15204	ADAMDEC1		14.9473	15.2462	0.510082	0.812857	0.41579	0.308971	14.5835	15.0607	14.9473	14.8913	15.5087	15.2266	15.288	15.2658		15.0014	-0.298927	2196;;sp|O15204-2|ADEC1_HUMAN Isoform 2 of ADAM DEC1 OS=Homo sapiens OX=9606 GN=ADAMDEC1;;O15204-2;;;;;;-2;;1
P78563	ADARB1	Double-stranded RNA-specific editase 1	14.0871	16.6118	1.42367	0.17377	0.0792346	0.0376994				15.6294	12.5447	16.268	16.6118	15.9755	16.8907	16.8929	-2.52475	3641;;sp|P78563-6|RED1_HUMAN Isoform 6 of Double-stranded RNA-specific editase 1 OS=Homo sapiens OX=9606 GN=ADARB1;sp|P78563-2|RED1_HUMAN Isoform 2 of Double-stranded RNA-specific editase 1 OS=Homo sapiens OX=9606 GN=ADARB1;sp|P78563-3|RED1_HUMAN Isoform 3 of Do;;P78563-6;P78563-2;P78563-3;P78563-4;P78563;P78563-5;;Double-stranded RNA-specific editase 1;;ADARB1;;22.45;;4;4;4;4;4;4
M0R001	ADCK4	AarF domain-containing protein kinase 4	17.8551	17.3664	1.02938	1.40325	0.163256	0.0934589	17.1268	17.8551	17.631	17.9358	17.9768	17.4523		17.2805	16.7492	17.5191	0.488767	655;;tr|M0R001|M0R001_HUMAN Atypical kinase COQ8B, mitochondrial (Fragment) OS=Homo sapiens OX=9606 GN=COQ8B PE=1 SV=1;tr|A0A7I2V4Z6|A0A7I2V4Z6_HUMAN Atypical kinase COQ8B, mitochondrial OS=Homo sapiens OX=9606 GN=COQ8B PE=1 SV=1;tr|A0A7I2V3G8|A0A7I2V3G8_HUMAN ;;M0R001;A0A7I2V4Z6;A0A7I2V3G8;A0A7I2V5Z5;M0R0L2;Q96D53;M0R011;A0A7I2V544;Q96D53-2;;AarF domain-containing protein kinase 4;;ADCK4;;36.416…
Q96PN6	ADCY10		18.3563	18.1524	0.26579	1.15174	0.63649	0.542263	19.1644		14.1541		18.3563		18.5077	17.4256	17.7972	18.6878	0.203817	6828;;sp|Q96PN6-3|ADCYA_HUMAN Isoform 3 of Adenylate cyclase type 10 OS=Homo sapiens OX=9606 GN=ADCY10;sp|Q96PN6-4|ADCYA_HUMAN Isoform 4 of Adenylate cyclase type 10 OS=Homo sapiens OX=9606 GN=ADCY10;sp|Q96PN6-2|ADCYA_HUMAN Isoform 2 of Adenylate cyclase type 10;;REV__Q96PN6-3;REV__Q96PN6-4;REV__Q96PN6-2;REV__Q96PN6;;;;;;-2;;1;1;1;1
A0A0A0MSC1	ADCY3	Adenylate cyclase type 3	16.1064	17.983	3.61207	0.27231	0.00147812	0.000244305	16.1064	15.2862	16.9808	16.4815	15.78	18.0032	18.2513	17.942	17.983	17.805	-1.87668	159;;tr|A0A0A0MSC1|A0A0A0MSC1_HUMAN Adenylate cyclase type 3 OS=Homo sapiens OX=9606 GN=ADCY3 PE=1 SV=1;sp|O60266|ADCY3_HUMAN Adenylate cyclase type 3 OS=Homo sapiens OX=9606 GN=ADCY3 PE=1 SV=3;tr|U3KQ91|U3KQ91_HUMAN Adenylate cyclase type 3 (Fragment) OS=Homo ;;A0A0A0MSC1;O60266;U3KQ91;O60266-2;C9J969;H7C1A6;;Adenylate cyclase type 3;;ADCY3;;30.238;;2;2;2;2;0;0
P51828	ADCY7	Adenylate cyclase type 7	13.7861	15.9737	0.238428	0.219504	0.668224	0.577526	13.7614	13.8107				17.0208	12.3848	17.1313	12.018	15.9737	-2.18768	3377;;sp|P51828|ADCY7_HUMAN Adenylate cyclase type 7 OS=Homo sapiens OX=9606 GN=ADCY7 PE=1 SV=1;tr|I3L3Q5|I3L3Q5_HUMAN Adenylate cyclase type 7 (Fragment) OS=Homo sapiens OX=9606 GN=ADCY7 PE=1 SV=1;tr|H3BMA5|H3BMA5_HUMAN Adenylate cyclase type 7 (Fragment) OS=Ho;;P51828;I3L3Q5;H3BMA5;F5H699;H3BQ93;F5H4D1;;Adenylate cyclase type 7;;ADCY7;;5.2779;;2;1;1;1;1;1
E7EV99	ADD1	Alpha-adducin	17.6316	17.107	1.63587	1.43858	0.0539092	0.0231276	17.3717	17.8304	17.6316	17.2171	17.9453	17.4237	17.1036	17.107	16.9245	17.2103	0.524646	774;;tr|E7EV99|E7EV99_HUMAN Alpha-adducin OS=Homo sapiens OX=9606 GN=ADD1 PE=1 SV=1;tr|E7ENY0|E7ENY0_HUMAN Alpha-adducin OS=Homo sapiens OX=9606 GN=ADD1 PE=1 SV=1;tr|A0A804HL01|A0A804HL01_HUMAN Alpha-adducin OS=Homo sapiens OX=9606 GN=ADD1 PE=1 SV=1;sp|P35611-2;;E7EV99;E7ENY0;A0A804HL01;P35611-2;P35611-6;P35611-4;P35611;P35611-3;H0Y9H2;P35611-5;H0YFD8;D6RAH3;;Alpha-adducin;;ADD1;;39.232;;7;7;7;7;…
Q9UEY8	ADD3	Gamma-adducin	16.9632	17.0023	0.384929	0.973263	0.517627	0.412165	14.8485	17.6347	17.0858	16.4166	16.9632	17.6647	16.4727	17.4328	16.6558	17.0023	-0.039098	6310;;sp|Q9UEY8-2|ADDG_HUMAN Isoform 1 of Gamma-adducin OS=Homo sapiens OX=9606 GN=ADD3;sp|Q9UEY8|ADDG_HUMAN Gamma-adducin OS=Homo sapiens OX=9606 GN=ADD3 PE=1 SV=1;;Q9UEY8-2;Q9UEY8;;Gamma-adducin;;ADD3;;9.9833;;3;3
P48960	ADGRE5	CD97 antigen;CD97 antigen subunit alpha;CD97 antigen subunit beta	18.1778	20.273	5	0.234033	2.28662e-06	4.95763e-08	18.1778	17.9552	18.1673	18.1784	18.4037	20.4253	20.0409	20.273	20.096	20.4128	-2.09522	3295;;sp|P48960-2|AGRE5_HUMAN Isoform 2 of Adhesion G protein-coupled receptor E5 OS=Homo sapiens OX=9606 GN=ADGRE5;sp|P48960-3|AGRE5_HUMAN Isoform 3 of Adhesion G protein-coupled receptor E5 OS=Homo sapiens OX=9606 GN=ADGRE5;sp|P48960|AGRE5_HUMAN Adhesion G pro;;P48960-2;P48960-3;P48960;M0QY55;B4DWB8;M0R0K5;Q9UHX3-4;Q9UHX3-6;Q9UHX3-3;Q9UHX3-2;Q9UHX3;;CD97 antigen;CD97 antigen subunit alpha;CD97 …
O95490	ADGRL2	Latrophilin-2	18.4475	13.2407	5	36.9331	1.16658e-05	4.01911e-07	18.4475	18.2609	18.2808	19.0045	18.5392	13.4663	12.9881	14.5202	12.657	13.2407	5.20684	600;;sp|O95490-6|AGRL2_HUMAN Isoform 6 of Adhesion G protein-coupled receptor L2 OS=Homo sapiens OX=9606 GN=ADGRL2;tr|A0A6I8PTT2|A0A6I8PTT2_HUMAN Adhesion G protein-coupled receptor L2 OS=Homo sapiens OX=9606 GN=ADGRL2 PE=1 SV=1;tr|A0A6I8PRJ0|A0A6I8PRJ0_HUMAN A;;O95490-6;A0A6I8PTT2;A0A6I8PRJ0;H0Y5C0;B1ALU1;A0A8I5KUX3;B1ALU3;A0A6I8PRM6;O95490;O95490-7;O95490-2;O95490-5;A0A6I8PIV6;O95490-3;A0A6I8PU…
P11766	ADH5	Alcohol dehydrogenase class-3	17.9452	17.7792	0.723728	1.12199	0.283019	0.188917	17.6691	18.4715	17.8095	18.0293	17.9452	17.9965	17.8221	17.4434	17.7792	17.7113	0.166057	2807;;sp|P11766|ADHX_HUMAN Alcohol dehydrogenase class-3 OS=Homo sapiens OX=9606 GN=ADH5 PE=1 SV=4;;P11766;D6RFE4;H0YAG8;D6R9G2;D6RAY0;;Alcohol dehydrogenase class-3;;ADH5;;58.575;;8;3;3;2;1
Q9BV57	ADI1	1,2-dihydroxy-3-keto-5-methylthiopentene dioxygenase	17.1418	17.9766	3.1187	0.560656	0.00358795	0.000760855	16.6795	17.3195	17.1418	17.0778	17.4219	18.2538	17.9766	17.932	17.6566	18.0255	-0.834812	5659;;sp|Q9BV57|MTND_HUMAN Acireductone dioxygenase OS=Homo sapiens OX=9606 GN=ADI1 PE=1 SV=1;tr|A0A0G2JQN5|A0A0G2JQN5_HUMAN Acireductone dioxygenase (Fragment) OS=Homo sapiens OX=9606 GN=ADI1 PE=1 SV=1;sp|Q9BV57-2|MTND_HUMAN Isoform 2 of Acireductone dioxygenas;;Q9BV57;A0A0G2JQN5;Q9BV57-2;H7C382;;1,2-dihydroxy-3-keto-5-methylthiopentene dioxygenase;;ADI1;;46.071;;6;3;3;1
P55263	ADK	Adenosine kinase	19.395	19.3151	0.435607	1.05695	0.473963	0.366769	19.3035	19.9508	19.395	19.4164	19.2604	19.6196	19.202	19.0317	19.3985	19.3151	0.0799127	3449;;sp|P55263-2|ADK_HUMAN Isoform 2 of Adenosine kinase OS=Homo sapiens OX=9606 GN=ADK;sp|P55263|ADK_HUMAN Adenosine kinase OS=Homo sapiens OX=9606 GN=ADK PE=1 SV=2;sp|P55263-4|ADK_HUMAN Isoform 4 of Adenosine kinase OS=Homo sapiens OX=9606 GN=ADK;tr|A0A5F9ZH3;;P55263-2;P55263;P55263-4;A0A5F9ZH31;A0A5K1VW54;A0A5K1VW94;P55263-3;A0A5F9ZH72;A0A5F9ZHJ1;A0A5F9ZH83;A0A5F9ZGZ8;A0A5F9ZH76;;Adenosine ki…
E9PL83	ADM	ADM;Adrenomedullin;Proadrenomedullin N-20 terminal peptide	16.8588	13.8777	2.88173	7.89568	0.0055192	0.001313	17.2091	16.5046	16.8588	16.7204	16.8921	14.3606		15.2906	13.3949	12.2756	2.98106	1496;;tr|E9PL83|E9PL83_HUMAN Pro-adrenomedullin OS=Homo sapiens OX=9606 GN=ADM PE=1 SV=1;sp|P35318|ADML_HUMAN Pro-adrenomedullin OS=Homo sapiens OX=9606 GN=ADM PE=1 SV=1;tr|E9PQE6|E9PQE6_HUMAN Pro-adrenomedullin OS=Homo sapiens OX=9606 GN=ADM PE=1 SV=1;;E9PL83;P35318;E9PQE6;E9PML4;E9PQT2;;ADM;Adrenomedullin;Proadrenomedullin N-20 terminal peptide;;ADM;;30.882;;4;4;2;1;1
Q9H2P0	ADNP	Activity-dependent neuroprotector homeobox protein	19.0065	19.4126	2.78604	0.754704	0.00663139	0.00163667	18.537	19.025	19.0745	18.9268	19.0065	19.4858	19.2593	19.4126	19.4036	19.4349	-0.406018	5830;;sp|Q9H2P0|ADNP_HUMAN Activity-dependent neuroprotector homeobox protein OS=Homo sapiens OX=9606 GN=ADNP PE=1 SV=1;tr|A0A669KBJ7|A0A669KBJ7_HUMAN Activity-dependent neuroprotector homeobox protein OS=Homo sapiens OX=9606 GN=ADNP PE=1 SV=1;tr|A0A2R8Y6X0|A0A2;;Q9H2P0;A0A669KBJ7;A0A2R8Y6X0;A0A2R8YCL6;;Activity-dependent neuroprotector homeobox protein;;ADNP;;243.97;;39;38;31;2
Q9BRR6	ADPGK	ADP-dependent glucokinase	19.2963	19.3736	0.434966	0.947797	0.4743	0.367311	18.9537	19.3399	19.2963	19.1419	19.5162	19.3736	19.2049	19.4506	19.2692	19.4641	-0.0773502	5581;;sp|Q9BRR6-2|ADPGK_HUMAN Isoform 2 of ADP-dependent glucokinase OS=Homo sapiens OX=9606 GN=ADPGK;sp|Q9BRR6|ADPGK_HUMAN ADP-dependent glucokinase OS=Homo sapiens OX=9606 GN=ADPGK PE=1 SV=1;sp|Q9BRR6-3|ADPGK_HUMAN Isoform 3 of ADP-dependent glucokinase OS=Hom;;Q9BRR6-2;Q9BRR6;Q9BRR6-3;Q9BRR6-4;H3BRS6;H3BTH4;H3BN66;Q9BRR6-6;Q9BRR6-5;H3BU35;;ADP-dependent glucokinase;;ADPGK;;186.61;;12;12;7;6;5;…
Q9NX46	ADPRHL2	Poly(ADP-ribose) glycohydrolase ARH3	20.9728	20.4287	0.728909	1.45813	0.280099	0.186677	21.6796	19.7576	20.9728	20.9551	21.2514	20.4287	20.3357	19.492	20.9197	20.571	0.544116	6164;;sp|Q9NX46|ADPRS_HUMAN ADP-ribosylhydrolase ARH3 OS=Homo sapiens OX=9606 GN=ADPRS PE=1 SV=1;;Q9NX46;;Poly(ADP-ribose) glycohydrolase ARH3;;ADPRHL2;;18.804;;5
P25098	ADRBK1	Beta-adrenergic receptor kinase 1	14.8439	17.0243	2.46656	0.220608	0.0115923	0.00341538	14.6899	16.0397	14.4641	14.8439	16.403	17.5013	17.0243	16.9519	17.2223	16.4713	-2.18045	3012;;sp|P25098|ARBK1_HUMAN Beta-adrenergic receptor kinase 1 OS=Homo sapiens OX=9606 GN=GRK2 PE=1 SV=2;;P25098;E9PRV7;P35626;;Beta-adrenergic receptor kinase 1;;ADRBK1;;37.894;;3;1;1
Q16186	ADRM1	Proteasomal ubiquitin receptor ADRM1	19.5278	19.6958	0.339765	0.890121	0.559538	0.457336	18.7903	19.9157	19.5278	19.4511	19.8444	19.8227	19.7193	19.613	19.4885	19.6958	-0.167926	4143;;sp|Q16186|ADRM1_HUMAN Proteasomal ubiquitin receptor ADRM1 OS=Homo sapiens OX=9606 GN=ADRM1 PE=1 SV=2;tr|A0A087WX59|A0A087WX59_HUMAN Proteasomal ubiquitin receptor ADRM1 OS=Homo sapiens OX=9606 GN=ADRM1 PE=1 SV=1;;Q16186;A0A087WX59;A0A087WUX6;;Proteasomal ubiquitin receptor ADRM1;;ADRM1;;49.281;;8;4;1
P30566	ADSL	Adenylosuccinate lyase	18.978	18.0513	3.60775	1.90086	0.00148782	0.000246748	18.5699	19.42	18.978	18.8001	19.0331	18.1499	17.8339	18.0644	18.0513	18.02	0.926653	124;;sp|P30566|PUR8_HUMAN Adenylosuccinate lyase OS=Homo sapiens OX=9606 GN=ADSL PE=1 SV=2;tr|A0A7P0T9A7|A0A7P0T9A7_HUMAN Adenylosuccinate lyase OS=Homo sapiens OX=9606 GN=ADSL PE=1 SV=1;tr|A0A7P0Z472|A0A7P0Z472_HUMAN Adenylosuccinate lyase OS=Homo sapiens OX=9;;P30566;A0A7P0T9A7;A0A7P0Z472;A0A096LNY6;A0A1B0GTJ7;A0A1B0GWJ0;A0A7P0T8E4;A0A0A6YY92;A0A096LNY5;A0A1B0GTG9;P30566-2;A0A1B0GWF8;A0A096LP92…
P30520	ADSS2	Adenylosuccinate synthetase isozyme 2	18.9394	18.1478	3.629	1.73101	0.00142801	0.000234962	19.0153	19.4819	18.8883	18.9066	18.9394	18.472	18.0061	18.1478	17.9768	18.1725	0.791614	3086;;sp|P30520|PURA2_HUMAN Adenylosuccinate synthetase isozyme 2 OS=Homo sapiens OX=9606 GN=ADSS2 PE=1 SV=3;;P30520;;Adenylosuccinate synthetase isozyme 2;;ADSS;;101.81;;14
Q6ZN18	AEBP2	Zinc finger protein AEBP2	17.5053	17.614	0.136026	0.927418	0.794743	0.731095	16.8086	17.9968	17.88	17.5053	15.7256	17.7703	17.3747	17.637	17.614	16.3893	-0.108709	4564;;sp|Q6ZN18-2|AEBP2_HUMAN Isoform 2 of Zinc finger protein AEBP2 OS=Homo sapiens OX=9606 GN=AEBP2;sp|Q6ZN18|AEBP2_HUMAN Zinc finger protein AEBP2 OS=Homo sapiens OX=9606 GN=AEBP2 PE=1 SV=2;tr|A0A669KBC9|A0A669KBC9_HUMAN Zinc finger protein AEBP2 OS=Homo sapi;;Q6ZN18-2;Q6ZN18;A0A669KBC9;A0A669KBL4;G5EA50;Q6ZN18-3;F5GZR7;H0YH08;H7BYT4;;Zinc finger protein AEBP2;;AEBP2;;9.6122;;4;4;3;3;3;3;2;1;1
Q8WTP8	AEN	Apoptosis-enhancing nuclease	14.8937	16.633	1.73865	0.299518	0.0446499	0.0182538	15.0649	14.8937	14.911	14.3654	13.7833	15.2029	14.9749	16.633	17.37	17.6203	-1.73929	5052;;sp|Q8WTP8-2|AEN_HUMAN Isoform 2 of Apoptosis-enhancing nuclease OS=Homo sapiens OX=9606 GN=AEN;sp|Q8WTP8|AEN_HUMAN Apoptosis-enhancing nuclease OS=Homo sapiens OX=9606 GN=AEN PE=1 SV=2;tr|H0YMJ6|H0YMJ6_HUMAN Apoptosis-enhancing nuclease (Fragment) OS=Homo ;;Q8WTP8-2;Q8WTP8;H0YMJ6;;Apoptosis-enhancing nuclease;;AEN;;14.825;;2;2;1
P51825	AFF1	AF4/FMR2 family member 1	15.9886	15.9061	0.053764	1.05884	0.91565	0.88356	13.663	16.3421	15.6824	15.9886	16.8861	15.9061	15.9455	16.1126	15.8315	15.199	0.0824817	3376;;sp|P51825|AFF1_HUMAN AF4/FMR2 family member 1 OS=Homo sapiens OX=9606 GN=AFF1 PE=1 SV=1;sp|P51825-3|AFF1_HUMAN Isoform 3 of AF4/FMR2 family member 1 OS=Homo sapiens OX=9606 GN=AFF1;sp|P51825-2|AFF1_HUMAN Isoform 2 of AF4/FMR2 family member 1 OS=Homo sapien;;P51825;P51825-3;P51825-2;A0A669KBI3;F5GXF9;E7EMC5;D6RAU0;H0Y9S4;;AF4/FMR2 family member 1;;AFF1;;16.737;;4;4;4;3;3;2;1;1
Q9UHB7	AFF4	AF4/FMR2 family member 4	17.0906	15.6376	0.789386	2.73774	0.251304	0.162411	16.5525	17.4251	17.0906	17.2478	14.8261	15.3833	15.7954	15.6376	16.8576	15.1962	1.45299	6332;;sp|Q9UHB7|AFF4_HUMAN AF4/FMR2 family member 4 OS=Homo sapiens OX=9606 GN=AFF4 PE=1 SV=1;sp|Q9UHB7-2|AFF4_HUMAN Isoform 2 of AF4/FMR2 family member 4 OS=Homo sapiens OX=9606 GN=AFF4;;Q9UHB7;Q9UHB7-2;C9JCE0;Q9UHB7-3;;AF4/FMR2 family member 4;;AFF4;;19.777;;5;4;1;1
Q9Y4W6	AFG3L2	AFG3-like protein 2	20.4906	20.286	0.675253	1.15237	0.308278	0.211226	20.1576	20.4693	20.5081	20.4906	20.6045	20.4244	20.1529	20.286	20.2054	20.4889	0.204599	6607;;sp|Q9Y4W6|AFG32_HUMAN AFG3-like protein 2 OS=Homo sapiens OX=9606 GN=AFG3L2 PE=1 SV=2;tr|A0A8I5QJR7|A0A8I5QJR7_HUMAN AFG3-like protein 2 OS=Homo sapiens OX=9606 GN=AFG3L2 PE=1 SV=1;tr|A0A8I5KVV1|A0A8I5KVV1_HUMAN AFG3-like protein 2 OS=Homo sapiens OX=9606 ;;Q9Y4W6;A0A8I5QJR7;A0A8I5KVV1;A0A8I5KYF5;K7EP56;A0A5F9ZI45;A0A5F9ZI73;A0A5F9ZHA1;A0A5F9ZHJ6;A0A5F9ZGS5;A0A5F9ZHL5;A0A5F9ZI18;A0A5F9ZH39;…
B8ZZI9	AFTPH	Aftiphilin	17.4149	17.1659	0.0904608	1.1883	0.861342	0.811969	16.6632	16.9159	17.4149	17.4205	17.6752	17.1659	17.2084	17.8222	17.016	17.1632	0.248903	866;;tr|B8ZZI9|B8ZZI9_HUMAN Aftiphilin (Fragment) OS=Homo sapiens OX=9606 GN=AFTPH PE=1 SV=2;tr|A0A8Q3WKU6|A0A8Q3WKU6_HUMAN Aftiphilin OS=Homo sapiens OX=9606 GN=AFTPH PE=1 SV=1;tr|A0A8Q3WM48|A0A8Q3WM48_HUMAN Aftiphilin OS=Homo sapiens OX=9606 GN=AFTPH PE=1 SV=;;B8ZZI9;A0A8Q3WKU6;A0A8Q3WM48;A0A8Q3SIA4;Q6ULP2-8;Q6ULP2-6;Q6ULP2;Q6ULP2-9;A0A8Q3SI81;Q6ULP2-7;A0A8Q3SI61;;Aftiphilin;;AFTPH;;48.36;;4;4;…
H7C0A7	AGAP1	Arf-GAP with GTPase, ANK repeat and PH domain-containing protein 1	16.621	0		100				16.6662	15.1727	16.5758	17.7842						16.621	1849;;tr|H7C0A7|H7C0A7_HUMAN Arf-GAP with GTPase, ANK repeat and PH domain-containing protein 1 OS=Homo sapiens OX=9606 GN=AGAP1 PE=1 SV=2;tr|H7C211|H7C211_HUMAN Arf-GAP with GTPase, ANK repeat and PH domain-containing protein 1 OS=Homo sapiens OX=9606 GN=AGAP1 ;;H7C0A7;H7C211;Q9UPQ3-2;Q9UPQ3;X5D293;A0A0U1RRF1;E7EUN2;Q9UPQ3-3;J3KQL4;Q8TF27;A6NIR3;;Arf-GAP with GTPase, ANK repeat and PH domain-con…
Q99490	AGAP2	Arf-GAP with GTPase, ANK repeat and PH domain-containing protein 2	17.0047	17.2065	0.326725	0.869479	0.572433	0.471276	16.6651	17.5508	17.0047	17.1101	16.9712	17.7293	17.2065	16.774	17.2404	17.1425	-0.201777	5498;;sp|Q99490-2|AGAP2_HUMAN Isoform 2 of Arf-GAP with GTPase, ANK repeat and PH domain-containing protein 2 OS=Homo sapiens OX=9606 GN=AGAP2;tr|J3KNM6|J3KNM6_HUMAN Arf-GAP with GTPase, ANK repeat and PH domain-containing protein 2 (Fragment) OS=Homo sapiens OX;;Q99490-2;J3KNM6;F8VVT9;Q99490;;Arf-GAP with GTPase, ANK repeat and PH domain-containing protein 2;;AGAP2;;18.775;;5;4;4;4
Q96P47	AGAP3	Arf-GAP with GTPase, ANK repeat and PH domain-containing protein 3	16.393	16.9862	2.27175	0.662879	0.0165677	0.00534871	15.84	16.6201	16.0269	16.393	16.4169	17.1253	16.8733	16.9862	16.5532	17.2048	-0.593182	5426;;sp|Q96P47|AGAP3_HUMAN Arf-GAP with GTPase, ANK repeat and PH domain-containing protein 3 OS=Homo sapiens OX=9606 GN=AGAP3 PE=1 SV=2;sp|Q96P47-2|AGAP3_HUMAN Isoform 2 of Arf-GAP with GTPase, ANK repeat and PH domain-containing protein 3 OS=Homo sapiens OX=9;;Q96P47;Q96P47-2;Q96P47-4;C9J975;Q96P47-3;Q96P47-6;C9J8Z2;H7C4F1;H0Y873;E7ESL9;Q96P47-5;;Arf-GAP with GTPase, ANK repeat and PH domain-c…
P52594	AGFG1	Arf-GAP domain and FG repeat-containing protein 1	18.6877	18.9306	0.433922	0.845092	0.474895	0.368195	18.8916	18.3608	18.6877	18.4849	19.3714	19.0028	18.7392	18.9306	18.9263	19.0883	-0.24282	3389;;sp|P52594-2|AGFG1_HUMAN Isoform 2 of Arf-GAP domain and FG repeat-containing protein 1 OS=Homo sapiens OX=9606 GN=AGFG1;sp|P52594-3|AGFG1_HUMAN Isoform 3 of Arf-GAP domain and FG repeat-containing protein 1 OS=Homo sapiens OX=9606 GN=AGFG1;sp|P52594|AGFG1_;;P52594-2;P52594-3;P52594;P52594-4;B8ZZY2;C9J2I0;;Arf-GAP domain and FG repeat-containing protein 1;;AGFG1;;25.712;;7;7;7;7;5;3
Q53H12	AGK	Acylglycerol kinase, mitochondrial	22.1039	22.4004	1.5197	0.814183	0.0668979	0.0302203	22.097	22.2629	22.1724	22.1039	21.5161	22.3318	22.3224	22.4004	22.4124	22.4502	-0.296575	4253;;sp|Q53H12|AGK_HUMAN Acylglycerol kinase, mitochondrial OS=Homo sapiens OX=9606 GN=AGK PE=1 SV=2;tr|A0A3B3ISZ0|A0A3B3ISZ0_HUMAN Acylglycerol kinase, mitochondrial OS=Homo sapiens OX=9606 GN=AGK PE=1 SV=1;tr|E9PC15|E9PC15_HUMAN Acylglycerol kinase, mitochond;;Q53H12;A0A3B3ISZ0;E9PC15;A0A3B3ITD0;A0A3B3ISY9;E9PG39;A0A0G2JLG5;A0A3B3ITX7;A0A3B3IS09;A0A3B3ITV0;A0A0G2JLD0;A0A3B3IUC9;;Acylglycerol k…
P35573	AGL	Glycogen debranching enzyme;4-alpha-glucanotransferase;Amylo-alpha-1,6-glucosidase	19.8568	17.8572	3.8679	3.99899	0.000942978	0.000135551	18.909	20.1155	19.8568	19.1709	19.8697	17.3165	17.8572	17.996	17.2481	17.9319	1.99964	3148;;sp|P35573-2|GDE_HUMAN Isoform 5 of Glycogen debranching enzyme OS=Homo sapiens OX=9606 GN=AGL;sp|P35573-3|GDE_HUMAN Isoform 6 of Glycogen debranching enzyme OS=Homo sapiens OX=9606 GN=AGL;sp|P35573|GDE_HUMAN Glycogen debranching enzyme OS=Homo sapiens OX=9;;P35573-2;P35573-3;P35573;;Glycogen debranching enzyme;4-alpha-glucanotransferase;Amylo-alpha-1,6-glucosidase;;AGL;;109.42;;10;10;10
Q9BSE5	AGMAT	Agmatinase, mitochondrial	0	16.4419	5	0.01	0	0						16.0737	16.4735	16.4104	16.7913		-16.4419	5596;;sp|Q9BSE5|SPEB_HUMAN Agmatinase, mitochondrial OS=Homo sapiens OX=9606 GN=AGMAT PE=1 SV=2;;Q9BSE5;;Agmatinase, mitochondrial;;AGMAT;;2.4716;;1
A0A6I8PTZ8	AGO1	Protein argonaute-1;Protein argonaute	16.5886	16.556	0.428885	1.02281	0.479241	0.37249	16.5713	16.8083	16.5789	16.5886	16.9243	16.6671	15.8258	16.4651	16.556	16.9924	0.0325416	602;;tr|A0A6I8PTZ8|A0A6I8PTZ8_HUMAN Protein argonaute-1 OS=Homo sapiens OX=9606 GN=AGO1 PE=1 SV=1;sp|Q9UL18|AGO1_HUMAN Protein argonaute-1 OS=Homo sapiens OX=9606 GN=AGO1 PE=1 SV=3;tr|A0A8V8TNY0|A0A8V8TNY0_HUMAN Protein argonaute-1 (Fragment) OS=Homo sapiens OX;;A0A6I8PTZ8;Q9UL18;A0A8V8TNY0;Q5TA58;A0A8V8TQA7;A0A8V8TQN5;A0A8V8TPF2;;Protein argonaute-1;Protein argonaute;;AGO1;;8.7045;;4;4;2;1;4;2;2
Q9UKV8	AGO2	Protein argonaute-2	18.2308	18.9407	2.6149	0.611372	0.00897073	0.00242719	18.2308	18.1823	18.7253	18.1626	18.6694	18.9407	19.1831	18.8597	18.9336	19.0215	-0.709878	6406;;sp|Q9UKV8|AGO2_HUMAN Protein argonaute-2 OS=Homo sapiens OX=9606 GN=AGO2 PE=1 SV=3;sp|Q9UKV8-2|AGO2_HUMAN Isoform 2 of Protein argonaute-2 OS=Homo sapiens OX=9606 GN=AGO2;;Q9UKV8;Q9UKV8-2;Q9H9G7-2;Q9H9G7;Q9HCK5;E5RJY2;;Protein argonaute-2;;AGO2;;131.2;;19;18;0;0;0;1
Q99943	AGPAT1	1-acyl-sn-glycerol-3-phosphate acyltransferase alpha	19.2842	18.2171	1.20776	2.09524	0.118436	0.0619791	19.2576	19.8096	18.4616	19.9422	19.2842	19.3507	18.2171	17.8394	19.0549	17.3028	1.06711	5544;;sp|Q99943|PLCA_HUMAN 1-acyl-sn-glycerol-3-phosphate acyltransferase alpha OS=Homo sapiens OX=9606 GN=AGPAT1 PE=1 SV=2;;Q99943;;1-acyl-sn-glycerol-3-phosphate acyltransferase alpha;;AGPAT1;;72.612;;4
Q9NUQ2	AGPAT5	1-acyl-sn-glycerol-3-phosphate acyltransferase epsilon	20.5783	20.5052	0.142871	1.05194	0.78583	0.719663	20.5963	20.5783	20.6191	20.5259	20.1134	20.5021	20.3716	20.5052	20.6711	20.5814	0.0730503	6093;;sp|Q9NUQ2|PLCE_HUMAN 1-acyl-sn-glycerol-3-phosphate acyltransferase epsilon OS=Homo sapiens OX=9606 GN=AGPAT5 PE=1 SV=3;;Q9NUQ2;H0YC22;E5RH21;;1-acyl-sn-glycerol-3-phosphate acyltransferase epsilon;;AGPAT5;;120.33;;14;4;2
Q86UL3	AGPAT6	Glycerol-3-phosphate acyltransferase 4	18.4616	18.151	1.12446	1.24025	0.137131	0.0750821	18.3389	18.4616	18.7987	18.3595	18.775	18.0715	17.6384	18.304	18.151	18.6278	0.310633	4684;;sp|Q86UL3|GPAT4_HUMAN Glycerol-3-phosphate acyltransferase 4 OS=Homo sapiens OX=9606 GN=GPAT4 PE=1 SV=1;;Q86UL3;E5RIA1;E5RHA6;Q53EU6;;Glycerol-3-phosphate acyltransferase 4;;AGPAT6;;78.192;;17;7;7;1
O00116	AGPS	Alkyldihydroxyacetonephosphate synthase, peroxisomal	20.0816	20.5496	3.0133	0.722961	0.00436559	0.000969842	19.7181	20.1351	20.0816	20.071	20.1875	20.6489	20.3632	20.5496	20.5238	20.7321	-0.468011	2060;;sp|O00116|ADAS_HUMAN Alkyldihydroxyacetonephosphate synthase, peroxisomal OS=Homo sapiens OX=9606 GN=AGPS PE=1 SV=1;tr|B7Z3Q4|B7Z3Q4_HUMAN Alkylglycerone-phosphate synthase OS=Homo sapiens OX=9606 GN=AGPS PE=1 SV=1;tr|A0A7P0T984|A0A7P0T984_HUMAN Alkylglyce;;O00116;B7Z3Q4;A0A7P0T984;A0A1B0GWA2;A0A7P0TAL3;A0A2R8YEL0;A0A7P0TAU9;A0A7P0T9C9;A0A7P0T8Q7;A0A7P0TA54;B8ZZ81;A0A7P0T857;;Alkyldihydroxy…
J3KNS1	AGTPBP1	Cytosolic carboxypeptidase 1	16.806	15.6865	1.6473	2.17267	0.0528745	0.022527		17.4714	16.1618	16.806		15.5894	15.7836	15.957		15.3893	1.11947	1905;;tr|J3KNS1|J3KNS1_HUMAN tubulin-glutamate carboxypeptidase OS=Homo sapiens OX=9606 GN=AGTPBP1 PE=1 SV=1;sp|Q9UPW5-2|CBPC1_HUMAN Isoform 2 of Cytosolic carboxypeptidase 1 OS=Homo sapiens OX=9606 GN=AGTPBP1;sp|Q9UPW5|CBPC1_HUMAN Cytosolic carboxypeptidase 1 O;;J3KNS1;Q9UPW5-2;Q9UPW5;Q9UPW5-3;;Cytosolic carboxypeptidase 1;;AGTPBP1;;1.7883;;2;2;2;2
Q6RW13	AGTRAP	Type-1 angiotensin II receptor-associated protein	17.2351	17.439	0.11558	0.8682	0.824891	0.766337	18.1372	17.4234	17.007	17.2351	16.7256	17.5141	17.803	16.9297	17.3639		-0.2039	4528;;sp|Q6RW13|ATRAP_HUMAN Type-1 angiotensin II receptor-associated protein OS=Homo sapiens OX=9606 GN=AGTRAP PE=1 SV=1;sp|Q6RW13-2|ATRAP_HUMAN Isoform 2 of Type-1 angiotensin II receptor-associated protein OS=Homo sapiens OX=9606 GN=AGTRAP;;Q6RW13;Q6RW13-2;;Type-1 angiotensin II receptor-associated protein;;AGTRAP;;24.57;;2;1
Q8WYP5	AHCTF1	Protein ELYS	19.8495	19.8591	0.206384	0.993323	0.703912	0.621751	19.7698	19.8605	19.8495	19.8593	19.8036	19.8796	19.7107	19.8408	19.8591	19.9683	-0.00966503	5108;;sp|Q8WYP5|ELYS_HUMAN Protein ELYS OS=Homo sapiens OX=9606 GN=AHCTF1 PE=1 SV=3;sp|Q8WYP5-3|ELYS_HUMAN Isoform 3 of Protein ELYS OS=Homo sapiens OX=9606 GN=AHCTF1;sp|Q8WYP5-2|ELYS_HUMAN Isoform 2 of Protein ELYS OS=Homo sapiens OX=9606 GN=AHCTF1;;Q8WYP5;Q8WYP5-3;Q8WYP5-2;H7C4S1;;Protein ELYS;;AHCTF1;;323.31;;57;57;57;3
P23526	AHCY	Adenosylhomocysteinase	21.7259	21.1767	2.48579	1.4633	0.0112031	0.00326744	21.4792	22.1495	21.7259	21.6489	21.8478	21.4756	21.1767	21.2326	20.9866	21.1327	0.549223	3001;;sp|P23526|SAHH_HUMAN Adenosylhomocysteinase OS=Homo sapiens OX=9606 GN=AHCY PE=1 SV=4;sp|P23526-2|SAHH_HUMAN Isoform 2 of Adenosylhomocysteinase OS=Homo sapiens OX=9606 GN=AHCY;;P23526;P23526-2;;Adenosylhomocysteinase;;AHCY;;323.31;;21;17
O43865	AHCYL1	Putative adenosylhomocysteinase 2	17.6357	18.0344	0.733568	0.758558	0.277977	0.184685	18.3266	15.8832	15.2039	17.6721	17.6357	18.0377	18.1228	17.4714	18.0344	17.4952	-0.398669	2297;;sp|O43865-2|SAHH2_HUMAN Isoform 2 of S-adenosylhomocysteine hydrolase-like protein 1 OS=Homo sapiens OX=9606 GN=AHCYL1;sp|O43865|SAHH2_HUMAN S-adenosylhomocysteine hydrolase-like protein 1 OS=Homo sapiens OX=9606 GN=AHCYL1 PE=1 SV=2;;O43865-2;O43865;;Putative adenosylhomocysteinase 2;;AHCYL1;;29.834;;2;2
Q96HN2	AHCYL2	Putative adenosylhomocysteinase 3;Adenosylhomocysteinase	12.8419	12.3174	0.930597	1.43837	0.195219	0.117328			12.8983	12.7854		12.3174					0.524434	5346;;sp|Q96HN2-2|SAHH3_HUMAN Isoform 2 of Adenosylhomocysteinase 3 OS=Homo sapiens OX=9606 GN=AHCYL2;sp|Q96HN2|SAHH3_HUMAN Adenosylhomocysteinase 3 OS=Homo sapiens OX=9606 GN=AHCYL2 PE=1 SV=1;tr|H0Y8B3|H0Y8B3_HUMAN Adenosylhomocysteinase 3 (Fragment) OS=Homo sa;;Q96HN2-2;Q96HN2;H0Y8B3;Q96HN2-4;Q96HN2-3;C9K0S0;;Putative adenosylhomocysteinase 3;Adenosylhomocysteinase;;AHCYL2;;1.8517;;2;2;1;1;1;0
Q09666	AHNAK	Neuroblast differentiation-associated protein AHNAK	18.0173	22.5106	5	0.0443996	3.51983e-06	8.78128e-08	19.1513	18.0173	18.0873	17.9739	17.9165	22.5393	22.44	22.629	22.3964	22.5106	-4.49331	3781;;sp|Q09666|AHNK_HUMAN Neuroblast differentiation-associated protein AHNAK OS=Homo sapiens OX=9606 GN=AHNAK PE=1 SV=2;;Q09666;E9PKR9;E9PLK4;E9PJZ0;E9PJC6;Q09666-2;E9PQE3;;Neuroblast differentiation-associated protein AHNAK;;AHNAK;;323.31;;225;6;6;5;5;5;4
O95433	AHSA1	Activator of 90 kDa heat shock protein ATPase homolog 1	19.655	19.8165	0.368354	0.89412	0.532108	0.428199	19.8361	20.1933	19.5403	19.655	19.3887	20.1834	19.8734	19.8165	19.78	19.6471	-0.16146	2555;;sp|O95433|AHSA1_HUMAN Activator of 90 kDa heat shock protein ATPase homolog 1 OS=Homo sapiens OX=9606 GN=AHSA1 PE=1 SV=1;sp|O95433-2|AHSA1_HUMAN Isoform 2 of Activator of 90 kDa heat shock protein ATPase homolog 1 OS=Homo sapiens OX=9606 GN=AHSA1;tr|G3V438;;O95433;O95433-2;G3V438;H0YJG7;G3V3W9;H0YJ63;H0YJU2;;Activator of 90 kDa heat shock protein ATPase homolog 1;;AHSA1;;132.33;;12;10;7;6;4…
Q96BJ3	AIDA	Axin interactor, dorsalization-associated protein	17.2823	15.2341	3.57239	4.13586	0.00158579	0.000267677	16.358	17.2855	17.2823	17.1197	17.9073	15.4431	15.1135	15.2341	15.0812	15.9581	2.04819	5232;;sp|Q96BJ3|AIDA_HUMAN Axin interactor, dorsalization-associated protein OS=Homo sapiens OX=9606 GN=AIDA PE=1 SV=1;sp|Q96BJ3-3|AIDA_HUMAN Isoform 3 of Axin interactor, dorsalization-associated protein OS=Homo sapiens OX=9606 GN=AIDA;;Q96BJ3;Q96BJ3-3;;Axin interactor, dorsalization-associated protein;;AIDA;;14.341;;3;2
E9PMA0	AIFM1		0	0		1													0	1506;;tr|E9PMA0|E9PMA0_HUMAN Apoptosis-inducing factor 1, mitochondrial OS=Homo sapiens OX=9606 GN=AIFM1 PE=1 SV=1;;E9PMA0;;;;AIFM1;;-2;;1
O95831	AIFM1	Apoptosis-inducing factor 1, mitochondrial	22.1254	22.2616	0.860457	0.909908	0.221293	0.137893	22.3715	22.0218	22.1254	22.1408	21.4087	22.2616	22.2724	22.1981	22.2502	22.4748	-0.136207	623;;sp|O95831|AIFM1_HUMAN Apoptosis-inducing factor 1, mitochondrial OS=Homo sapiens OX=9606 GN=AIFM1 PE=1 SV=1;tr|A0A6Q8PG15|A0A6Q8PG15_HUMAN Apoptosis-inducing factor 1, mitochondrial OS=Homo sapiens OX=9606 GN=AIFM1 PE=1 SV=1;tr|A0A7I2PK44|A0A7I2PK44_HUMAN ;;O95831;A0A6Q8PG15;A0A7I2PK44;A0A6Q8PFM5;O95831-3;A0A6Q8PFE1;A0A6Q8PHJ9;A0A6Q8PHC0;A0A6Q8PFQ8;A0A6Q8PFS4;A0A6Q8PFA7;A0A7I2RLJ8;O95831-2;O…
Q9BRQ8	AIFM2	Apoptosis-inducing factor 2	19.7993	16.2583	4.16252	11.6396	0.000556193	6.87829e-05	19.0844	19.88	19.7993	19.6356	20.0653	16.629	16.2583	17.4965	14.8856	16.1587	3.54096	5580;;sp|Q9BRQ8|FSP1_HUMAN Ferroptosis suppressor protein 1 OS=Homo sapiens OX=9606 GN=AIFM2 PE=1 SV=1;sp|Q9BRQ8-2|FSP1_HUMAN Isoform 2 of Ferroptosis suppressor protein 1 OS=Homo sapiens OX=9606 GN=AIFM2;;Q9BRQ8;Q9BRQ8-2;;Apoptosis-inducing factor 2;;AIFM2;;186.29;;12;9
Q12904	AIMP1	Aminoacyl tRNA synthase complex-interacting multifunctional protein 1;Endothelial monocyte-activating polypeptide 2	21.3804	20.3637	4.49228	2.02335	0.000315524	3.21897e-05	20.9357	21.5499	21.4965	21.3804	21.3192	20.5108	20.2961	20.3746	20.2396	20.3637	1.01674	3816;;sp|Q12904|AIMP1_HUMAN Aminoacyl tRNA synthase complex-interacting multifunctional protein 1 OS=Homo sapiens OX=9606 GN=AIMP1 PE=1 SV=2;sp|Q12904-2|AIMP1_HUMAN Isoform 2 of Aminoacyl tRNA synthase complex-interacting multifunctional protein 1 OS=Homo sapien;;Q12904;Q12904-2;A0A8C8MUD1;A0A8C8KIA0;A0A804HJ47;A0A5F9ZHC5;D6R937;;Aminoacyl tRNA synthase complex-interacting multifunctional protein…
Q13155	AIMP2	Aminoacyl tRNA synthase complex-interacting multifunctional protein 2	20.801	19.7132	3.77844	2.12553	0.00109531	0.000166557	20.4347	21.0857	20.801	20.5361	21.1789	19.9502	19.6728	19.6149	19.7132	19.844	1.08782	3854;;sp|Q13155|AIMP2_HUMAN Aminoacyl tRNA synthase complex-interacting multifunctional protein 2 OS=Homo sapiens OX=9606 GN=AIMP2 PE=1 SV=2;tr|A8MU58|A8MU58_HUMAN Aminoacyl tRNA synthase complex-interacting multifunctional protein 2 OS=Homo sapiens OX=9606 GN=A;;Q13155;A8MU58;Q13155-2;F8WCL2;;Aminoacyl tRNA synthase complex-interacting multifunctional protein 2;;AIMP2;;323.31;;10;7;7;2
A0A804HKH9	AIP	AH receptor-interacting protein	18.0145	17.7254	1.74087	1.22186	0.0444543	0.0181607	17.7603	18.4794	18.2016	17.9478	18.0145	17.7254	17.6776	17.7311	17.7563	17.6945	0.289083	772;;tr|A0A804HKH9|A0A804HKH9_HUMAN peptidylprolyl isomerase (Fragment) OS=Homo sapiens OX=9606 GN=AIP PE=1 SV=1;sp|O00170|AIP_HUMAN AH receptor-interacting protein OS=Homo sapiens OX=9606 GN=AIP PE=1 SV=3;tr|A0A804HKL7|A0A804HKL7_HUMAN AH receptor-interacting ;;A0A804HKH9;O00170;A0A804HKL7;E9PMH2;A0A804HIX8;A0A804HJ38;V9GYQ3;A0A804HKK3;A0A804HKP8;A0A804HJ46;;AH receptor-interacting protein;;AIP;…
P00568	AK1	Adenylate kinase isoenzyme 1	18.5759	13.5308	3.15252	33.0159	0.00336404	0.000703844	17.5443	18.8327	18.6482	18.3375	18.5759	14.383		11.7094	12.6787	15.7513	5.04509	2618;;sp|P00568|KAD1_HUMAN Adenylate kinase isoenzyme 1 OS=Homo sapiens OX=9606 GN=AK1 PE=1 SV=3;tr|Q5T9B7|Q5T9B7_HUMAN Adenylate kinase isoenzyme 1 OS=Homo sapiens OX=9606 GN=AK1 PE=1 SV=1;;P00568;Q5T9B7;H0YID2;;Adenylate kinase isoenzyme 1;;AK1;;43.359;;6;6;2
F8W1A4	AK2	Adenylate kinase 2, mitochondrial;Adenylate kinase 2, mitochondrial;Adenylate kinase 2, mitochondrial, N-terminally processed	22.6289	22.2438	2.35378	1.30588	0.0142879	0.0044281	22.3705	22.6289	22.7175	22.536	22.988	22.2438	22.0661	22.2554	22.0753	22.336	0.385026	1624;;tr|F8W1A4|F8W1A4_HUMAN Adenylate kinase 2, mitochondrial OS=Homo sapiens OX=9606 GN=AK2 PE=1 SV=1;sp|P54819-2|KAD2_HUMAN Isoform 2 of Adenylate kinase 2, mitochondrial OS=Homo sapiens OX=9606 GN=AK2;sp|P54819|KAD2_HUMAN Adenylate kinase 2, mitochondrial OS;;F8W1A4;P54819-2;P54819;P54819-6;P54819-5;P54819-3;F8VZG5;A0A5F9ZHP2;F8VY04;A0A5K1VW67;P54819-4;G3V213;F8VPP1;A0A8Q3SHW4;;Adenylate kina…
Q9UIJ7	AK3	GTP:AMP phosphotransferase AK3, mitochondrial	16.9493	16.8564	0.0175987	1.06658	0.972285	0.960288	17.4487	16.3956	17.2507	16.9493	15.322	14.9642	17.029	16.7225	16.8564	17.6432	0.0929954	6359;;sp|Q9UIJ7|KAD3_HUMAN GTP:AMP phosphotransferase AK3, mitochondrial OS=Homo sapiens OX=9606 GN=AK3 PE=1 SV=4;sp|Q9UIJ7-2|KAD3_HUMAN Isoform 2 of GTP:AMP phosphotransferase AK3, mitochondrial OS=Homo sapiens OX=9606 GN=AK3;sp|Q9UIJ7-3|KAD3_HUMAN Isoform 3 of;;Q9UIJ7;Q9UIJ7-2;Q9UIJ7-3;;GTP:AMP phosphotransferase AK3, mitochondrial;;AK3;;19.457;;5;4;4
P27144	AK4	Adenylate kinase 4, mitochondrial	13.564	16.8197	1.49255	0.104703	0.069972	0.0321701	11.8406		13.564	16.0831		15.3813	16.985	16.6837	16.9399	16.8197	-3.25562	825;;sp|P27144|KAD4_HUMAN Adenylate kinase 4, mitochondrial OS=Homo sapiens OX=9606 GN=AK4 PE=1 SV=1;tr|A0A8I5KW96|A0A8I5KW96_HUMAN Adenylate kinase 4, mitochondrial OS=Homo sapiens OX=9606 GN=AK4P3 PE=3 SV=1;tr|F8VS11|F8VS11_HUMAN Adenylate kinase 8 OS=Homo sa;;P27144;A0A8I5KW96;F8VS11;;Adenylate kinase 4, mitochondrial;;AK4;;6.0167;;2;2;1
Q9Y3D8	AK6	Adenylate kinase isoenzyme 6	17.7424	17.5121	0.788639	1.17312	0.251665	0.16269	17.5882	18.2425	17.8857	17.7424	17.2734	17.503	17.5425	17.3614	17.5121	17.5523	0.230353	6575;;sp|Q9Y3D8|KAD6_HUMAN Adenylate kinase isoenzyme 6 OS=Homo sapiens OX=9606 GN=AK6 PE=1 SV=1;tr|A0A087WVD7|A0A087WVD7_HUMAN Adenylate kinase isoenzyme 6 OS=Homo sapiens OX=9606 GN=AK6 PE=1 SV=1;tr|D6RDH4|D6RDH4_HUMAN Adenylate kinase isoenzyme 6 OS=Homo sapi;;Q9Y3D8;A0A087WVD7;D6RDH4;Q9Y3D8-2;A0A087WY94;;Adenylate kinase isoenzyme 6;;AK6;TAF9;;13.994;;4;3;3;3;1
Q92667	AKAP1	A-kinase anchor protein 1, mitochondrial	20.8725	21.3809	2.24621	0.703017	0.0173559	0.00567274	20.3344	20.8725	20.9068	20.7618	21.0997	21.4904	21.1043	21.4772	21.264	21.3809	-0.508368	5146;;sp|Q92667|AKAP1_HUMAN A-kinase anchor protein 1, mitochondrial OS=Homo sapiens OX=9606 GN=AKAP1 PE=1 SV=1;sp|Q92667-2|AKAP1_HUMAN Isoform 2 of A-kinase anchor protein 1, mitochondrial OS=Homo sapiens OX=9606 GN=AKAP1;;Q92667;Q92667-2;I3L0W0;I3L2A2;I3L2N7;I3NI36;I3L0K6;I3L3K1;I3L364;;A-kinase anchor protein 1, mitochondrial;;AKAP1;;323.31;;27;20;10;6;6;6;5;3;3
Q9UKA4	AKAP11	A-kinase anchor protein 11	17.1465	16.5183	1.10297	1.54567	0.142389	0.078891	16.8104	17.1465	17.3648	17.1049	17.713	17.1718	17.2117	16.5183	16.4458	16.468	0.628236	6390;;sp|Q9UKA4|AKA11_HUMAN A-kinase anchor protein 11 OS=Homo sapiens OX=9606 GN=AKAP11 PE=1 SV=1;;Q9UKA4;;A-kinase anchor protein 11;;AKAP11;;19.016;;6
Q12802	AKAP13	A-kinase anchor protein 13	16.371	18.5882	3.78503	0.215065	0.00108992	0.000164046	15.8155	16.371	16.537	17.4371	16.2325	18.8474	18.1736	18.5882	18.1376	18.6414	-2.21715	3803;;sp|Q12802-4|AKP13_HUMAN Isoform 3 of A-kinase anchor protein 13 OS=Homo sapiens OX=9606 GN=AKAP13;sp|Q12802|AKP13_HUMAN A-kinase anchor protein 13 OS=Homo sapiens OX=9606 GN=AKAP13 PE=1 SV=2;sp|Q12802-2|AKP13_HUMAN Isoform 2 of A-kinase anchor protein 13 O;;Q12802-4;Q12802;Q12802-2;A0A087WTD7;A8MYJ1;H0YMW2;A0A087WY36;;A-kinase anchor protein 13;;AKAP13;;80.993;;10;10;10;6;6;4;3
Q02040	AKAP17A	A-kinase anchor protein 17A	16.7499	17.2428	1.97613	0.710574	0.0286643	0.010565	17.127	16.7912	16.613	16.7499	16.1176	17.0751	17.2428	17.2355	17.4392	17.2945	-0.492944	3711;;sp|Q02040|AK17A_HUMAN A-kinase anchor protein 17A OS=Homo sapiens OX=9606 GN=AKAP17A PE=1 SV=2;tr|X6RAJ1|X6RAJ1_HUMAN A-kinase anchor protein 17A OS=Homo sapiens OX=9606 GN=AKAP17A PE=1 SV=1;sp|Q02040-2|AK17A_HUMAN Isoform 2 of A-kinase anchor protein 17A ;;Q02040;X6RAJ1;Q02040-2;Q02040-3;;A-kinase anchor protein 17A;;AKAP17A;;32.07;;8;6;6;6
Q9Y2D5	AKAP2	A-kinase anchor protein 2	18.5191	18.8184	1.23547	0.812668	0.112777	0.0581471	17.7774	18.6177	18.6517	18.5188	18.5191	18.9702	18.6064	18.8797	18.7289	18.8184	-0.299263	6510;;sp|Q9Y2D5|AKAP2_HUMAN A-kinase anchor protein 2 OS=Homo sapiens OX=9606 GN=AKAP2 PE=1 SV=3;sp|Q9Y2D5-5|AKAP2_HUMAN Isoform 2 of A-kinase anchor protein 2 OS=Homo sapiens OX=9606 GN=AKAP2;sp|Q9Y2D5-7|AKAP2_HUMAN Isoform 5 of A-kinase anchor protein 2 OS=Hom;;Q9Y2D5;Q9Y2D5-5;Q9Y2D5-7;Q9Y2D5-6;Q9Y2D5-4;C9JVY5;;A-kinase anchor protein 2;;AKAP2;;232.45;;20;20;20;20;20;16
A0A7P0T893	AKAP8	A-kinase anchor protein 8	20.5949	20.4236	0.108919	1.12607	0.834307	0.778183	19.8121	20.5301	20.646	20.5949	20.7959	20.4236	20.3021	20.4878	20.3705	20.5377	0.171292	699;;tr|A0A7P0T893|A0A7P0T893_HUMAN A-kinase anchor protein 8 OS=Homo sapiens OX=9606 GN=AKAP8 PE=1 SV=1;sp|O43823|AKAP8_HUMAN A-kinase anchor protein 8 OS=Homo sapiens OX=9606 GN=AKAP8 PE=1 SV=1;;A0A7P0T893;O43823;M0QX51;A0A7P0TBC8;;A-kinase anchor protein 8;;AKAP8;;323.31;;23;23;6;6
A0A7P0TAE3	AKAP8L	A-kinase anchor protein 8-like	18.6038	18.9524	2.54564	0.785345	0.0101003	0.00284679	18.3519	18.6908	18.8192	18.6038	18.3754	18.9144	19.0748	18.9188	18.9524	18.9959	-0.348601	723;;tr|A0A7P0TAE3|A0A7P0TAE3_HUMAN A-kinase anchor protein 8-like OS=Homo sapiens OX=9606 GN=AKAP8L PE=1 SV=1;sp|Q9ULX6|AKP8L_HUMAN A-kinase anchor protein 8-like OS=Homo sapiens OX=9606 GN=AKAP8L PE=1 SV=4;tr|A0A7P0TAJ5|A0A7P0TAJ5_HUMAN A-kinase anchor protei;;A0A7P0TAE3;Q9ULX6;A0A7P0TAJ5;Q9ULX6-2;A0A7P0T847;A0A7P0TBP0;V9GZ50;A0A7P0T9N5;A0A7P0TAD3;M0R1Y5;M0R010;M0QYT7;;A-kinase anchor protein 8…
Q99996	AKAP9	A-kinase anchor protein 9	19.4248	19.2612	0.671369	1.12006	0.310509	0.213123	19.2168	19.1299	19.4248	19.7411	20.1367	19.2612	19.1523	18.9419	19.5193	19.3626	0.163574	141;;sp|Q99996-6|AKAP9_HUMAN Isoform 6 of A-kinase anchor protein 9 OS=Homo sapiens OX=9606 GN=AKAP9;tr|A0A7P0Z4Q5|A0A7P0Z4Q5_HUMAN A-kinase anchor protein 9 OS=Homo sapiens OX=9606 GN=AKAP9 PE=1 SV=1;tr|A0A7P0TBH8|A0A7P0TBH8_HUMAN A-kinase anchor protein 9 OS=;;Q99996-6;A0A7P0Z4Q5;A0A7P0TBH8;A0A7P0TBI4;A0A7P0Z4N5;A0A7P0T928;A0A7P0T9A9;A0A7P0T8N5;A0A7P0TAX3;A0A7P0TAD6;A0A7P0T939;A0A0A0MRF6;Q99996…
Q7Z591	AKNA	AT-hook-containing transcription factor	18.7242	18.7774	0.228558	0.963856	0.679514	0.590802	14.2499	19.3328	18.7232	19.3724	18.7242	18.5798	18.8053	18.7774	18.1723	18.7992	-0.0531109	4646;;sp|Q7Z591-3|AKNA_HUMAN Isoform 3 of Microtubule organization protein AKNA OS=Homo sapiens OX=9606 GN=AKNA;sp|Q7Z591-7|AKNA_HUMAN Isoform 7 of Microtubule organization protein AKNA OS=Homo sapiens OX=9606 GN=AKNA;sp|Q7Z591-2|AKNA_HUMAN Isoform 2 of Microtub;;Q7Z591-3;Q7Z591-7;Q7Z591-2;Q7Z591;Q7Z591-8;;AT-hook-containing transcription factor;;AKNA;;3.8519;;2;2;2;2;1
P14550	AKR1A1	Alcohol dehydrogenase [NADP(+)]	19.366	17.8982	5	2.76609	8.12119e-05	4.99283e-06	19.0079	19.7146	19.5464	19.366	19.1688	17.8961	17.8982	17.8368	18.0882	17.9118	1.46785	2845;;sp|P14550|AK1A1_HUMAN Aldo-keto reductase family 1 member A1 OS=Homo sapiens OX=9606 GN=AKR1A1 PE=1 SV=3;;P14550;Q5T621;V9GYP9;;Alcohol dehydrogenase [NADP(+)];;AKR1A1;;80.844;;7;1;0
P15121	AKR1B1	Aldose reductase	18.6861	18.6188	0.248523	1.04774	0.655914	0.564258	18.6861	18.9809	18.6289	18.1948	19.1221	18.8256	18.6122	18.6188	18.3568	18.6663	0.0672869	2856;;sp|P15121|ALDR_HUMAN Aldo-keto reductase family 1 member B1 OS=Homo sapiens OX=9606 GN=AKR1B1 PE=1 SV=3;tr|E9PCX2|E9PCX2_HUMAN Aldo-keto reductase family 1 member B1 OS=Homo sapiens OX=9606 GN=AKR1B1 PE=1 SV=1;;P15121;E9PCX2;E9PEF9;;Aldose reductase;;AKR1B1;;88.324;;13;9;2
H3BLU7	AKR7A2	Aflatoxin B1 aldehyde reductase member 2	16.3214	17.1895	1.30006	0.547876	0.0999558	0.0501115	17.036	16.2754	16.5746	16.3214	16.1044	18.5581	17.1895	16.9167	16.6211	17.2811	-0.868079	1793;;tr|H3BLU7|H3BLU7_HUMAN Aflatoxin B1 aldehyde reductase member 2 (Fragment) OS=Homo sapiens OX=9606 GN=AKR7A2 PE=1 SV=1;sp|O43488|ARK72_HUMAN Aflatoxin B1 aldehyde reductase member 2 OS=Homo sapiens OX=9606 GN=AKR7A2 PE=1 SV=3;;H3BLU7;O43488;;Aflatoxin B1 aldehyde reductase member 2;;AKR7A2;;11.045;;3;3
M0R2V8	AKT1S1	Proline-rich AKT1 substrate 1	15.4943	0	5	100	0	0	15.6054	15.3832									15.4943	1874;;tr|M0R2V8|M0R2V8_HUMAN Proline-rich AKT1 substrate 1 (Fragment) OS=Homo sapiens OX=9606 GN=AKT1S1 PE=1 SV=1;tr|H9KV91|H9KV91_HUMAN Proline-rich AKT1 substrate 1 (Fragment) OS=Homo sapiens OX=9606 GN=AKT1S1 PE=1 SV=1;sp|Q96B36|AKTS1_HUMAN Proline-rich AKT1 ;;M0R2V8;H9KV91;Q96B36;;Proline-rich AKT1 substrate 1;;AKT1S1;;2.3126;;1;1;1
J3QKW1	AKT2	RAC-beta serine/threonine-protein kinase	15.7204	15.8445	0.0732866	0.917621	0.887142	0.844721	16.1969	15.8563	15.6311	15.7204	15.7016	15.9549	16.1514	15.8445	15.6212	15.6753	-0.124029	1934;;tr|J3QKW1|J3QKW1_HUMAN RAC-beta serine/threonine-protein kinase (Fragment) OS=Homo sapiens OX=9606 GN=AKT2 PE=1 SV=2;tr|M0R0P9|M0R0P9_HUMAN non-specific serine/threonine protein kinase OS=Homo sapiens OX=9606 GN=AKT2 PE=1 SV=1;sp|P31751-2|AKT2_HUMAN Isofor;;J3QKW1;M0R0P9;P31751-2;P31751;;RAC-beta serine/threonine-protein kinase;;AKT2;;4.9001;;1;1;1;1
H3BM79	AKTIP	AKT-interacting protein	15.9434	15.5235	0.655057	1.33781	0.320439	0.22128	15.8629	16.4876	15.7704	15.9434	16.9435	16.2004	15.4732	15.5235			0.419876	1797;;tr|H3BM79|H3BM79_HUMAN AKT-interacting protein (Fragment) OS=Homo sapiens OX=9606 GN=AKTIP PE=1 SV=1;sp|Q9H8T0|AKTIP_HUMAN AKT-interacting protein OS=Homo sapiens OX=9606 GN=AKTIP PE=1 SV=1;sp|Q9H8T0-2|AKTIP_HUMAN Isoform 2 of AKT-interacting protein OS=Ho;;H3BM79;Q9H8T0;Q9H8T0-2;;AKT-interacting protein;;AKTIP;;2.2424;;1;1;1
P13716	ALAD	Delta-aminolevulinic acid dehydratase	15.2988	15.9654	0.853453	0.62996	0.224097	0.140135		15.9223	15.2988	14.4012			15.9654		15.9491	16.1722	-0.666668	2832;;sp|P13716|HEM2_HUMAN Delta-aminolevulinic acid dehydratase OS=Homo sapiens OX=9606 GN=ALAD PE=1 SV=1;sp|P13716-2|HEM2_HUMAN Isoform 2 of Delta-aminolevulinic acid dehydratase OS=Homo sapiens OX=9606 GN=ALAD;;P13716;P13716-2;;Delta-aminolevulinic acid dehydratase;;ALAD;;5.4123;;1;1
Q8IZ83	ALDH16A1	Aldehyde dehydrogenase family 16 member A1	18.1667	17.7797	1.06281	1.30771	0.152946	0.0865344	17.4797	18.5182	18.3221	18.1667	18.129	18.031	17.7797	17.8313	17.5817	17.2012	0.387038	4813;;sp|Q8IZ83-3|A16A1_HUMAN Isoform 3 of Aldehyde dehydrogenase family 16 member A1 OS=Homo sapiens OX=9606 GN=ALDH16A1;sp|Q8IZ83|A16A1_HUMAN Aldehyde dehydrogenase family 16 member A1 OS=Homo sapiens OX=9606 GN=ALDH16A1 PE=1 SV=2;tr|F5H4B6|F5H4B6_HUMAN Aldehy;;Q8IZ83-3;Q8IZ83;F5H4B6;M0QY06;Q8IZ83-2;;Aldehyde dehydrogenase family 16 member A1;;ALDH16A1;;50.507;;8;8;6;2;2
P54886	ALDH18A1	Delta-1-pyrroline-5-carboxylate synthase;Glutamate 5-kinase;Gamma-glutamyl phosphate reductase	21.7976	20.4638	5	2.52061	7.41448e-05	4.41521e-06	21.5778	21.779	21.8589	21.7976	22.0067	20.5286	20.4638	20.2958	20.2977	20.8363	1.33377	3434;;sp|P54886|P5CS_HUMAN Delta-1-pyrroline-5-carboxylate synthase OS=Homo sapiens OX=9606 GN=ALDH18A1 PE=1 SV=2;sp|P54886-2|P5CS_HUMAN Isoform Short of Delta-1-pyrroline-5-carboxylate synthase OS=Homo sapiens OX=9606 GN=ALDH18A1;;P54886;P54886-2;;Delta-1-pyrroline-5-carboxylate synthase;Glutamate 5-kinase;Gamma-glutamyl phosphate reductase;;ALDH18A1;;323.31;;37;36
P30837	ALDH1B1	Aldehyde dehydrogenase X, mitochondrial	18.6582	18.155	2.41029	1.41734	0.0128148	0.00388786	18.5778	18.6582	18.7654	18.611	18.9944	18.4198	18.0947	18.084	18.155	18.5135	0.503189	3089;;sp|P30837|AL1B1_HUMAN Aldehyde dehydrogenase X, mitochondrial OS=Homo sapiens OX=9606 GN=ALDH1B1 PE=1 SV=4;;P30837;A0A0U1RQK9;;Aldehyde dehydrogenase X, mitochondrial;;ALDH1B1;;89.263;;10;2
O75891	ALDH1L1	Cytosolic 10-formyltetrahydrofolate dehydrogenase	19.4605	18.0143	3.29985	2.72487	0.0026006	0.000501355	18.7246	19.4605	19.6974	19.4195	19.8449	18.5211	17.9032	17.9353	18.0143	18.3519	1.44619	2459;;sp|O75891|AL1L1_HUMAN Cytosolic 10-formyltetrahydrofolate dehydrogenase OS=Homo sapiens OX=9606 GN=ALDH1L1 PE=1 SV=2;sp|O75891-3|AL1L1_HUMAN Isoform 3 of Cytosolic 10-formyltetrahydrofolate dehydrogenase OS=Homo sapiens OX=9606 GN=ALDH1L1;sp|O75891-4|AL1L1;;O75891;O75891-3;O75891-4;O75891-2;C9IZ36;C9JY00;C9JYZ6;;Cytosolic 10-formyltetrahydrofolate dehydrogenase;;ALDH1L1;;18.95;;3;3;3;1;1;1;1
A0A494C1M4	ALDH1L2	Mitochondrial 10-formyltetrahydrofolate dehydrogenase	19.5849	18.4013	4.79251	2.27133	0.00018884	1.61246e-05	19.586	19.5072	19.5849	19.3874	19.769	18.5229	18.4013	18.3186	18.093	18.7499	1.18354	531;;tr|A0A494C1M4|A0A494C1M4_HUMAN 10-formyltetrahydrofolate dehydrogenase OS=Homo sapiens OX=9606 GN=ALDH1L2 PE=1 SV=1;sp|Q3SY69|AL1L2_HUMAN Mitochondrial 10-formyltetrahydrofolate dehydrogenase OS=Homo sapiens OX=9606 GN=ALDH1L2 PE=1 SV=2;;A0A494C1M4;Q3SY69;Q3SY69-3;Q3SY69-2;H0YHN9;;Mitochondrial 10-formyltetrahydrofolate dehydrogenase;;ALDH1L2;;323.31;;28;28;12;6;4
P51648	ALDH3A2	Fatty aldehyde dehydrogenase	20.9079	20.9251	0.131887	0.988147	0.800119	0.738096	20.7846	20.9217	20.9079	20.8323	21.1361	20.9251	20.7685	20.9503	20.8324	20.9813	-0.017202	570;;sp|P51648-2|AL3A2_HUMAN Isoform 2 of Aldehyde dehydrogenase family 3 member A2 OS=Homo sapiens OX=9606 GN=ALDH3A2;sp|P51648|AL3A2_HUMAN Aldehyde dehydrogenase family 3 member A2 OS=Homo sapiens OX=9606 GN=ALDH3A2 PE=1 SV=1;tr|A0A5F9ZHN9|A0A5F9ZHN9_HUMAN Al;;P51648-2;P51648;A0A5F9ZHN9;A0A5F9ZGX4;A0A5F9ZHI5;J3QRD1;A0A5F9ZI12;A0A5K1VW72;I3L1M4;A0A5F9ZHZ9;A0A5F9ZHP6;J3QS00;J3KTG1;J3QKK9;I3L0X1;A…
P30038	ALDH4A1	Delta-1-pyrroline-5-carboxylate dehydrogenase, mitochondrial	17.1751	15.5921	4.5057	2.99599	0.000309533	3.12107e-05	17.1751	17.1447	17.6517	17.0611	17.523	15.3805	15.3595	15.9347	16.1492	15.5921	1.58303	3068;;sp|P30038|AL4A1_HUMAN Delta-1-pyrroline-5-carboxylate dehydrogenase, mitochondrial OS=Homo sapiens OX=9606 GN=ALDH4A1 PE=1 SV=3;sp|P30038-2|AL4A1_HUMAN Isoform 2 of Delta-1-pyrroline-5-carboxylate dehydrogenase, mitochondrial OS=Homo sapiens OX=9606 GN=ALD;;P30038;P30038-2;P30038-3;Q5TF55;;Delta-1-pyrroline-5-carboxylate dehydrogenase, mitochondrial;;ALDH4A1;;32.446;;7;6;6;2
P51649	ALDH5A1	Succinate-semialdehyde dehydrogenase, mitochondrial	19.2773	17.1303	5	4.42911	1.77855e-05	6.97263e-07	19.1987	19.418	19.4446	19.2773	19.0763	16.9531	17.3383	17.1303	17.0362	17.6852	2.14702	3371;;sp|P51649|SSDH_HUMAN Succinate-semialdehyde dehydrogenase, mitochondrial OS=Homo sapiens OX=9606 GN=ALDH5A1 PE=1 SV=2;sp|P51649-2|SSDH_HUMAN Isoform 2 of Succinate-semialdehyde dehydrogenase, mitochondrial OS=Homo sapiens OX=9606 GN=ALDH5A1;tr|A0A5F9ZI23|A;;P51649;P51649-2;A0A5F9ZI23;C9J8Q5;A0A5F9ZH98;A0A5F9ZH05;;Succinate-semialdehyde dehydrogenase, mitochondrial;;ALDH5A1;;138.6;;14;14;11;…
Q02252	ALDH6A1		14.9491	0		100					14.9491								14.9491	6788;;sp|Q02252-2|MMSA_HUMAN Isoform 2 of Methylmalonate-semialdehyde dehydrogenase [acylating], mitochondrial OS=Homo sapiens OX=9606 GN=ALDH6A1;sp|Q02252|MMSA_HUMAN Methylmalonate-semialdehyde dehydrogenase [acylating], mitochondrial OS=Homo sapiens OX=9606 GN;;REV__Q02252-2;REV__Q02252;;;;;;-2;;1;1
Q02252	ALDH6A1	Methylmalonate-semialdehyde dehydrogenase [acylating], mitochondrial	15.7323	15.3864	0.228552	1.27086	0.679514	0.59081	15.6743	15.7871	15.6774		16.209	16.8522	14.9511		14.5156	15.8217	0.345802	3719;;sp|Q02252|MMSA_HUMAN Methylmalonate-semialdehyde dehydrogenase [acylating], mitochondrial OS=Homo sapiens OX=9606 GN=ALDH6A1 PE=1 SV=2;sp|Q02252-2|MMSA_HUMAN Isoform 2 of Methylmalonate-semialdehyde dehydrogenase [acylating], mitochondrial OS=Homo sapiens ;;Q02252;Q02252-2;G3V4Z4;;Methylmalonate-semialdehyde dehydrogenase [acylating], mitochondrial;;ALDH6A1;;8.0785;;2;2;1
P49419	ALDH7A1	Alpha-aminoadipic semialdehyde dehydrogenase	20.3575	13.3271	4.72183	100	0.000213671	1.89746e-05	20.3575	20.6254	20.6463	20.024	19.878	13.5046	11.8167	13.3271	10.0566	14.9329	7.03033	3312;;sp|P49419-2|AL7A1_HUMAN Isoform 2 of Alpha-aminoadipic semialdehyde dehydrogenase OS=Homo sapiens OX=9606 GN=ALDH7A1;sp|P49419|AL7A1_HUMAN Alpha-aminoadipic semialdehyde dehydrogenase OS=Homo sapiens OX=9606 GN=ALDH7A1 PE=1 SV=5;tr|A0A1B0GW77|A0A1B0GW77_HU;;P49419-2;P49419;A0A1B0GW77;A0A1B0GTG2;A0A1B0GW82;A0A1B0GUA1;A0A1B0GTJ4;A0A1B0GTY9;A0A1B0GV49;P49419-4;A0A1B0GUY0;A0A0J9YWF7;H0YHM6;F8VV…
P49189	ALDH9A1	4-trimethylaminobutyraldehyde dehydrogenase	19.6073	19.5952	0.455164	1.00842	0.457927	0.350619	19.4562	19.7001	19.6073	19.3026	19.6334	19.5839	19.708	19.6568	19.5952	19.5391	0.0120989	3300;;sp|P49189|AL9A1_HUMAN 4-trimethylaminobutyraldehyde dehydrogenase OS=Homo sapiens OX=9606 GN=ALDH9A1 PE=1 SV=3;sp|P49189-2|AL9A1_HUMAN Isoform 2 of 4-trimethylaminobutyraldehyde dehydrogenase OS=Homo sapiens OX=9606 GN=ALDH9A1;sp|P49189-3|AL9A1_HUMAN Isofo;;P49189;P49189-2;P49189-3;;4-trimethylaminobutyraldehyde dehydrogenase;;ALDH9A1;;114.78;;14;12;12
P04075	ALDOA	Fructose-bisphosphate aldolase A;Fructose-bisphosphate aldolase	22.5032	21.721	3.73225	1.71966	0.00118961	0.000185248	22.3131	22.8943	22.5032	22.4752	22.5617	22.0406	21.7735	21.6227	21.6744	21.721	0.782125	2645;;sp|P04075|ALDOA_HUMAN Fructose-bisphosphate aldolase A OS=Homo sapiens OX=9606 GN=ALDOA PE=1 SV=2;sp|P04075-2|ALDOA_HUMAN Isoform 2 of Fructose-bisphosphate aldolase A OS=Homo sapiens OX=9606 GN=ALDOA;tr|J3KPS3|J3KPS3_HUMAN Fructose-bisphosphate aldolase O;;P04075;P04075-2;J3KPS3;H3BQN4;H3BPS8;H3BUH7;H3BR04;H3BMQ8;H3BU78;H3BR68;;Fructose-bisphosphate aldolase A;Fructose-bisphosphate aldolas…
P09972	ALDOC	Fructose-bisphosphate aldolase C;Fructose-bisphosphate aldolase	17.7468	18.821	2.14653	0.474909	0.0206159	0.00713627	17.5064	18.0783	17.7468	18.2162	16.5876	18.9315	18.821	18.356	18.9065	18.6303	-1.07428	2756;;sp|P09972|ALDOC_HUMAN Fructose-bisphosphate aldolase C OS=Homo sapiens OX=9606 GN=ALDOC PE=1 SV=2;tr|A8MVZ9|A8MVZ9_HUMAN Fructose-bisphosphate aldolase OS=Homo sapiens OX=9606 GN=ALDOC PE=1 SV=1;;P09972;A8MVZ9;K7EKH5;J3KSV6;J3QKP5;C9J8F3;J3QKK1;;Fructose-bisphosphate aldolase C;Fructose-bisphosphate aldolase;;ALDOC;;41.18;;8;8;4;4;4;3;2
Q9BT22	ALG1	Chitobiosyldiphosphodolichol beta-mannosyltransferase	20.6923	20.1916	2.79029	1.41495	0.00657475	0.00162074	20.4081	20.8202	20.8393	20.6923	20.4972	20.1221	20.1648	20.2474	20.1916	20.34	0.500749	5610;;sp|Q9BT22|ALG1_HUMAN Chitobiosyldiphosphodolichol beta-mannosyltransferase OS=Homo sapiens OX=9606 GN=ALG1 PE=1 SV=2;tr|A0A804HKX7|A0A804HKX7_HUMAN Chitobiosyldiphosphodolichol beta-mannosyltransferase OS=Homo sapiens OX=9606 GN=ALG1 PE=1 SV=1;tr|A0A804HJL;;Q9BT22;A0A804HKX7;A0A804HJL6;A0A804HJQ1;Q9BT22-2;A0A804HKU4;A0A804HKK4;A0A804HIG6;A0A804HLB7;A0A804HKJ4;K7EID2;A0A804HHW1;K7EPU3;A0A804…
Q5I7T1	ALG10B	Putative Dol-P-Glc:Glc(2)Man(9)GlcNAc(2)-PP-Dol alpha-1,2-glucosyltransferase;Dol-P-Glc:Glc(2)Man(9)GlcNAc(2)-PP-Dol alpha-1,2-glucosyltransferase	17.3119	18.3438	2.16999	0.489089	0.0197427	0.00676094	17.3119	17.2439	17.758	17.9122	17.0615	17.8616	17.9725	18.3438	18.591	18.6988	-1.03183	4275;;sp|Q5I7T1|AG10B_HUMAN Putative Dol-P-Glc:Glc(2)Man(9)GlcNAc(2)-PP-Dol alpha-1,2-glucosyltransferase OS=Homo sapiens OX=9606 GN=ALG10B PE=1 SV=2;sp|Q5BKT4|AG10A_HUMAN Dol-P-Glc:Glc(2)Man(9)GlcNAc(2)-PP-Dol alpha-1,2-glucosyltransferase OS=Homo sapiens OX=96;;Q5I7T1;Q5BKT4;F8VWA9;F5H5T2;F8VXJ0;F5GZZ6;;Putative Dol-P-Glc:Glc(2)Man(9)GlcNAc(2)-PP-Dol alpha-1,2-glucosyltransferase;Dol-P-Glc:Glc(…
A0A3B3IS90	ALG11	GDP-Man:Man(3)GlcNAc(2)-PP-Dol alpha-1,2-mannosyltransferase	17.56	18.3397	3.15748	0.582504	0.00334468	0.000695855	18.062	17.5449	17.56	17.7773	17.5465	18.291	18.164	18.5917	18.383	18.3397	-0.779659	471;;tr|A0A3B3IS90|A0A3B3IS90_HUMAN GDP-Man:Man(3)GlcNAc(2)-PP-Dol alpha-1,2-mannosyltransferase OS=Homo sapiens OX=9606 GN=ALG11 PE=1 SV=2;sp|Q2TAA5|ALG11_HUMAN GDP-Man:Man(3)GlcNAc(2)-PP-Dol alpha-1,2-mannosyltransferase OS=Homo sapiens OX=9606 GN=ALG11 PE=1 ;;A0A3B3IS90;Q2TAA5;A0A7P0T8Y4;A0A7P0T8B1;A0A3B3ISP7;A0A7P0T9G5;A0A7P0Z4B5;A0A3B3ISU2;;GDP-Man:Man(3)GlcNAc(2)-PP-Dol alpha-1,2-mannosyltr…
Q9BV10	ALG12	Dol-P-Man:Man(7)GlcNAc(2)-PP-Dol alpha-1,6-mannosyltransferase	17.4741	17.1177	0.232241	1.28022	0.675797	0.585813	16.4718	17.4741	17.9405	16.8718	18.1206	17.2551	16.9941	17.5842	16.9864	17.1177	0.356391	5652;;sp|Q9BV10|ALG12_HUMAN Dol-P-Man:Man(7)GlcNAc(2)-PP-Dol alpha-1,6-mannosyltransferase OS=Homo sapiens OX=9606 GN=ALG12 PE=1 SV=1;tr|H7C4I6|H7C4I6_HUMAN Mannosyltransferase (Fragment) OS=Homo sapiens OX=9606 GN=ALG12 PE=1 SV=1;tr|H7C5R7|H7C5R7_HUMAN Mannosyl;;Q9BV10;H7C4I6;H7C5R7;;Dol-P-Man:Man(7)GlcNAc(2)-PP-Dol alpha-1,6-mannosyltransferase;;ALG12;;6.6601;;3;2;2
A0A096LP10	ALG13	Putative bifunctional UDP-N-acetylglucosamine transferase and deubiquitinase ALG13	15.7866	16.4535	0.515211	0.629871	0.411648	0.305344	17.1034	15.0751	14.9564	16.4981		16.0319		17.9729		16.4535	-0.666873	126;;tr|A0A096LP10|A0A096LP10_HUMAN N-acetylglucosaminyldiphosphodolichol N-acetylglucosaminyltransferase (Fragment) OS=Homo sapiens OX=9606 GN=ALG13 PE=1 SV=1;tr|A0A096LNJ4|A0A096LNJ4_HUMAN N-acetylglucosaminyldiphosphodolichol N-acetylglucosaminyltransferase ;;A0A096LP10;A0A096LNJ4;A0A087WX43;A0A096LNL2;D6RE84;A0A087WTT9;A0A1B0GVW6;A0A096LPI3;Q9NP73-2;Q9NP73;;Putative bifunctional UDP-N-acetylg…
Q96F25	ALG14	UDP-N-acetylglucosamine transferase subunit ALG14 homolog	16.1684	15.5255	2.18453	1.5614	0.0192688	0.00653835		16.0279	16.1853	16.1514	16.4989	14.9778	15.2858	15.7847	15.7766	15.5255	0.642836	5303;;sp|Q96F25|ALG14_HUMAN UDP-N-acetylglucosamine transferase subunit ALG14 homolog OS=Homo sapiens OX=9606 GN=ALG14 PE=1 SV=1;;Q96F25;;UDP-N-acetylglucosamine transferase subunit ALG14 homolog;;ALG14;;7.8148;;1
Q9H553	ALG2	Alpha-1,3/1,6-mannosyltransferase ALG2	18.698	18.9362	1.43069	0.847827	0.0782572	0.0370949	18.212	18.7665	18.7276	18.6906	18.698	18.9362	18.7861	19.0485	18.8008	18.9429	-0.238158	5868;;sp|Q9H553|ALG2_HUMAN Alpha-1,3/1,6-mannosyltransferase ALG2 OS=Homo sapiens OX=9606 GN=ALG2 PE=1 SV=1;sp|Q9H553-2|ALG2_HUMAN Isoform 2 of Alpha-1,3/1,6-mannosyltransferase ALG2 OS=Homo sapiens OX=9606 GN=ALG2;;Q9H553;Q9H553-2;A0A0A0MTE0;;Alpha-1,3/1,6-mannosyltransferase ALG2;;ALG2;;79.349;;10;7;3
H7C0X4	ALG3	Dol-P-Man:Man(5)GlcNAc(2)-PP-Dol alpha-1,3-mannosyltransferase	19.8113	19.7476	0.444859	1.04511	0.46621	0.359039	19.8113	20.0231	20.0689	19.792	19.3976	19.7476	19.8068	19.7468	18.0169	19.9313	0.0636543	1854;;tr|H7C0X4|H7C0X4_HUMAN Dol-P-Man:Man(5)GlcNAc(2)-PP-Dol alpha-1,3-mannosyltransferase (Fragment) OS=Homo sapiens OX=9606 GN=ALG3 PE=1 SV=1;sp|Q92685|ALG3_HUMAN Dol-P-Man:Man(5)GlcNAc(2)-PP-Dol alpha-1,3-mannosyltransferase OS=Homo sapiens OX=9606 GN=ALG3 P;;H7C0X4;Q92685;C9J7S5;Q92685-2;F8WF93;H7BZZ2;F8WE30;;Dol-P-Man:Man(5)GlcNAc(2)-PP-Dol alpha-1,3-mannosyltransferase;;ALG3;;17.768;;4;4;3…
A0A7P0T901	ALG5	Dolichyl-phosphate beta-glucosyltransferase	20.6495	20.2896	2.70533	1.2833	0.00764973	0.00197094	20.5402	20.7236	20.6585	20.6495	20.401	20.2247	20.1517	20.2896	20.3308	20.3912	0.359854	706;;tr|A0A7P0T901|A0A7P0T901_HUMAN dolichyl-phosphate beta-glucosyltransferase OS=Homo sapiens OX=9606 GN=ALG5 PE=1 SV=1;sp|Q9Y673|ALG5_HUMAN Dolichyl-phosphate beta-glucosyltransferase OS=Homo sapiens OX=9606 GN=ALG5 PE=1 SV=1;tr|A0A7P0TB27|A0A7P0TB27_HUMAN d;;A0A7P0T901;Q9Y673;A0A7P0TB27;A0A7P0T9X2;B4DR67;A0A7P0TAL2;A0A7P0T9C7;A0A7P0T9B8;A0A7P0T850;A0A7P0Z4I2;Q9Y673-2;A0A7P0T882;A0A7P0T8X9;A0A…
S4R350	ALG6	Dolichyl pyrophosphate Man9GlcNAc2 alpha-1,3-glucosyltransferase	18.8997	18.4785	1.39981	1.33901	0.0829366	0.0398284	18.5848	18.9857	18.8997	18.7261	19.235	18.4262	18.5734	18.4581	18.8429	18.4785	0.421167	6656;;tr|S4R350|S4R350_HUMAN Alpha-1,3-glucosyltransferase OS=Homo sapiens OX=9606 GN=ALG6 PE=1 SV=2;sp|Q9Y672|ALG6_HUMAN Dolichyl pyrophosphate Man9GlcNAc2 alpha-1,3-glucosyltransferase OS=Homo sapiens OX=9606 GN=ALG6 PE=1 SV=2;tr|A0A3B3IS62|A0A3B3IS62_HUMAN Al;;S4R350;Q9Y672;A0A3B3IS62;A0A3B3ITD6;A0A3B3ITI5;;Dolichyl pyrophosphate Man9GlcNAc2 alpha-1,3-glucosyltransferase;;ALG6;;21.842;;5;5;3;3…
Q9BVK2	ALG8	Probable dolichyl pyrophosphate Glc1Man9GlcNAc2 alpha-1,3-glucosyltransferase	17.9327	16.9157	2.88655	2.02378	0.00547547	0.00129853	17.1754	17.9327	17.9963	17.6937	17.9859	17.099	16.8489	16.9157	16.9024	17.0745	1.01705	703;;sp|Q9BVK2|ALG8_HUMAN Probable dolichyl pyrophosphate Glc1Man9GlcNAc2 alpha-1,3-glucosyltransferase OS=Homo sapiens OX=9606 GN=ALG8 PE=1 SV=2;sp|Q9BVK2-2|ALG8_HUMAN Isoform 2 of Probable dolichyl pyrophosphate Glc1Man9GlcNAc2 alpha-1,3-glucosyltransferase O;;Q9BVK2;Q9BVK2-2;A0A7P0T919;H0YDD3;A0A7P0TAL7;H0YDV4;H0YD42;A0A804G6E3;A0A7P0T8Q8;A0A7P0TA89;A0A7P0T845;A0A7P0Z449;H0YEE0;A0A7P0T837;A0A7…
A0A087WZ62	ALG9	Alpha-1,2-mannosyltransferase ALG9	17.9084	20.0755	5	0.222663	9.86342e-06	3.22238e-07	17.9084	17.9464	17.7839	17.7987	18.398	20.1257	19.7962	20.259	19.9984	20.0755	-2.16707	90;;tr|A0A087WZ62|A0A087WZ62_HUMAN Mannosyltransferase OS=Homo sapiens OX=9606 PE=3 SV=1;sp|Q9H6U8|ALG9_HUMAN Alpha-1,2-mannosyltransferase ALG9 OS=Homo sapiens OX=9606 GN=ALG9 PE=1 SV=2;sp|Q9H6U8-3|ALG9_HUMAN Isoform 3 of Alpha-1,2-mannosyltransferase ALG9 OS;;A0A087WZ62;Q9H6U8;Q9H6U8-3;H0YCW6;Q9H6U8-2;Q9H6U8-4;A0A087WVC0;A0A087WZY8;A0A087WTZ3;A0A087WX16;A0A087WV58;;Alpha-1,2-mannosyltransferase…
Q13686	ALKBH1	Alkylated DNA repair protein alkB homolog 1	17.0204	15.214	2.88086	3.49778	0.00552684	0.00131564	15.8948	17.0916	17.0649	16.0825	17.0204	15.1357	15.0613	15.214	15.5858	15.392	1.80644	3923;;sp|Q13686|ALKB1_HUMAN Nucleic acid dioxygenase ALKBH1 OS=Homo sapiens OX=9606 GN=ALKBH1 PE=1 SV=2;tr|H0YJF3|H0YJF3_HUMAN Nucleic acid dioxygenase ALKBH1 (Fragment) OS=Homo sapiens OX=9606 GN=ALKBH1 PE=1 SV=1;tr|G3V4M4|G3V4M4_HUMAN Nucleic acid dioxygenase ;;Q13686;H0YJF3;G3V4M4;;Alkylated DNA repair protein alkB homolog 1;;ALKBH1;;6.2737;;3;2;2
Q6P6C2	ALKBH5	RNA demethylase ALKBH5	15.2639	15.8158	1.95397	0.68212	0.0299235	0.011118	14.5483	15.2792	15.5553	15.2639	15.2223	15.8158	15.7001	15.9266	15.5186	15.9369	-0.551903	4502;;sp|Q6P6C2|ALKB5_HUMAN RNA demethylase ALKBH5 OS=Homo sapiens OX=9606 GN=ALKBH5 PE=1 SV=2;sp|Q6P6C2-3|ALKB5_HUMAN Isoform 3 of RNA demethylase ALKBH5 OS=Homo sapiens OX=9606 GN=ALKBH5;;Q6P6C2;Q6P6C2-3;K7ER58;;RNA demethylase ALKBH5;;ALKBH5;;83.483;;2;2;2
Q9BT30	ALKBH7	Alpha-ketoglutarate-dependent dioxygenase alkB homolog 7, mitochondrial	18.5085	15.502	5	8.03581	6.05118e-06	1.71633e-07	18.2216	18.4001	18.6629	18.5085	18.6834	15.502	15.4006	15.2612	15.7581	16.1154	3.00644	5612;;sp|Q9BT30|ALKB7_HUMAN Alpha-ketoglutarate-dependent dioxygenase alkB homolog 7, mitochondrial OS=Homo sapiens OX=9606 GN=ALKBH7 PE=1 SV=1;tr|M0QZI0|M0QZI0_HUMAN Alpha-ketoglutarate-dependent dioxygenase alkB homolog 7, mitochondrial OS=Homo sapiens OX=9606;;Q9BT30;M0QZI0;M0QZH2;;Alpha-ketoglutarate-dependent dioxygenase alkB homolog 7, mitochondrial;;ALKBH7;;162.48;;4;3;1
A0A087WW23	ALOX5AP	Arachidonate 5-lipoxygenase-activating protein	13.788	20.9168	2.34617	0.01	0.014499	0.00450644	16.5517	11.0242				21.1355	20.7928	20.9168	20.8398	21.1581	-7.12879	53;;tr|A0A087WW23|A0A087WW23_HUMAN Arachidonate 5-lipoxygenase-activating protein OS=Homo sapiens OX=9606 GN=ALOX5AP PE=1 SV=1;sp|P20292|AL5AP_HUMAN Arachidonate 5-lipoxygenase-activating protein OS=Homo sapiens OX=9606 GN=ALOX5AP PE=1 SV=2;;A0A087WW23;P20292;;Arachidonate 5-lipoxygenase-activating protein;;ALOX5AP;;3.5743;;1;1
A0A7P0T9P3	ALS2	Alsin	18.1979	19.326	0.0233261	0.457517	0.963154	0.947707	18.1856	18.1979	19.5868	13.9387	19.7747	18.5192	19.6096	12.0498	19.326	19.5712	-1.1281	716;;tr|A0A7P0T9P3|A0A7P0T9P3_HUMAN Alsin OS=Homo sapiens OX=9606 GN=ALS2 PE=1 SV=1;tr|A0A7P0TBB0|A0A7P0TBB0_HUMAN Alsin OS=Homo sapiens OX=9606 GN=ALS2 PE=1 SV=1;tr|A0A7P0T813|A0A7P0T813_HUMAN Alsin OS=Homo sapiens OX=9606 GN=ALS2 PE=1 SV=1;tr|A0A7P0T8F3|A0A7P;;A0A7P0T9P3;A0A7P0TBB0;A0A7P0T813;A0A7P0T8F3;A0A7P0Z4J9;A0A7P0T9U5;A0A7P0T9R1;A0A7P0T9V4;A0A7P0T8R1;A0A7P0T980;A0A7P0Z4M6;A0A7P0T951;A0A7…
E9PB61	ALYREF		14.8963	14.3069	0.212138	1.50462	0.698404	0.613566	17.6962	14.3178			14.8963	12.5194		15.9398	17.6793	12.6739	0.589395	1444;;tr|E9PB61|E9PB61_HUMAN THO complex subunit 4 OS=Homo sapiens OX=9606 GN=ALYREF PE=1 SV=1;;E9PB61;;;;ALYREF;;2.512;;1
Q86V81	ALYREF	THO complex subunit 4	21.4399	21.6367	0.551488	0.872477	0.385451	0.280874	21.4303	21.559	21.4399	21.676	21.3381	21.7755	21.6367	21.541	21.3363	21.7118	-0.19681	4692;;sp|Q86V81|THOC4_HUMAN THO complex subunit 4 OS=Homo sapiens OX=9606 GN=ALYREF PE=1 SV=3;;Q86V81;;THO complex subunit 4;;ALYREF;;323.31;;1
Q5JTC6	AMER1	APC membrane recruitment protein 1	14.4023	13.9868	0.528982	1.33372	0.400887	0.295813	13.4567	15.6001	13.576	14.4023	15.2812	14.0536	13.7456	13.9868	13.8538	14.209	0.41546	4301;;sp|Q5JTC6-2|AMER1_HUMAN Isoform 2 of APC membrane recruitment protein 1 OS=Homo sapiens OX=9606 GN=AMER1;sp|Q5JTC6|AMER1_HUMAN APC membrane recruitment protein 1 OS=Homo sapiens OX=9606 GN=AMER1 PE=1 SV=2;;Q5JTC6-2;Q5JTC6;;APC membrane recruitment protein 1;;AMER1;;1.6774;;2;2
Q8N7J2	AMER2	APC membrane recruitment protein 2	16.6835	0		100							16.6835						16.6835	4895;;sp|Q8N7J2|AMER2_HUMAN APC membrane recruitment protein 2 OS=Homo sapiens OX=9606 GN=AMER2 PE=1 SV=3;sp|Q8N7J2-2|AMER2_HUMAN Isoform 2 of APC membrane recruitment protein 2 OS=Homo sapiens OX=9606 GN=AMER2;;Q8N7J2;Q8N7J2-2;;APC membrane recruitment protein 2;;AMER2;;1.6864;;2;1
Q9UKV5	AMFR	E3 ubiquitin-protein ligase AMFR	17.2472	18.4246	4.19045	0.442149	0.000527744	6.44986e-05	17.031	17.5058	17.1859	17.2472	17.6422	18.655	18.592	18.4246	18.1149	18.3574	-1.1774	6405;;sp|Q9UKV5|AMFR_HUMAN E3 ubiquitin-protein ligase AMFR OS=Homo sapiens OX=9606 GN=AMFR PE=1 SV=2;;Q9UKV5;H3BRK9;R4GNG2;;E3 ubiquitin-protein ligase AMFR;;AMFR;;44.376;;8;2;2
A0A8I5KSJ4	AMMECR1	AMME syndrome candidate gene 1 protein	16.0397	14.1334	1.86768	3.74843	0.0349775	0.0135619	16.2735	16.0132	16.0397	17.5396	14.7439		14.2446		14.1334	13.7383	1.90629	810;;tr|A0A8I5KSJ4|A0A8I5KSJ4_HUMAN Nuclear protein AMMECR1 OS=Homo sapiens OX=9606 GN=AMMECR1 PE=1 SV=1;sp|Q9Y4X0-4|AMMR1_HUMAN Isoform 4 of Nuclear protein AMMECR1 OS=Homo sapiens OX=9606 GN=AMMECR1;sp|Q9Y4X0-3|AMMR1_HUMAN Isoform 3 of Nuclear protein AMMECR1;;A0A8I5KSJ4;Q9Y4X0-4;Q9Y4X0-3;Q9Y4X0;;AMME syndrome candidate gene 1 protein;;AMMECR1;;2.9712;;1;1;1;1
Q4VCS5	AMOT	Angiomotin	16.7152	14.0941	2.15857	6.15198	0.020156	0.00694116	14.8674	16.9223	16.7152	16.9386	16.2492	14.1505	12.377	14.9754		14.0378	2.62105	4239;;sp|Q4VCS5|AMOT_HUMAN Angiomotin OS=Homo sapiens OX=9606 GN=AMOT PE=1 SV=1;tr|E7ERM3|E7ERM3_HUMAN Angiomotin OS=Homo sapiens OX=9606 GN=AMOT PE=1 SV=1;sp|Q4VCS5-2|AMOT_HUMAN Isoform 2 of Angiomotin OS=Homo sapiens OX=9606 GN=AMOT;;Q4VCS5;E7ERM3;Q4VCS5-2;A6NP16;;Angiomotin;;AMOT;;8.3123;;5;3;3;2
A0A804H2H4	AMPD2	AMP deaminase 2	16.4983	18.6901	2.24592	0.218891	0.0173591	0.00567653		16.5674	16.5769	16.4293	14.9192	19.1067	18.6901	18.5954	16.8177	18.816	-2.19172	560;;tr|A0A804H2H4|A0A804H2H4_HUMAN AMP deaminase OS=Homo sapiens OX=9606 GN=AMPD2 PE=1 SV=1;tr|H0YF16|H0YF16_HUMAN AMP deaminase (Fragment) OS=Homo sapiens OX=9606 GN=AMPD2 PE=1 SV=2;tr|A0A804CCZ3|A0A804CCZ3_HUMAN AMP deaminase OS=Homo sapiens OX=9606 GN=AMPD2;;A0A804H2H4;H0YF16;A0A804CCZ3;A0A5F9UK94;H0Y360;Q01433-3;Q01433-5;Q01433-2;Q01433-4;Q01433;A0A590UJX5;A0A590UK85;A0A7P0Z4H6;A0A7P0TB79;;A…
E9PKC5	AMPD3	AMP deaminase 3	16.9185	15.5171	2.37238	2.64149	0.013799	0.00424247	16.3134	16.9651	16.9185	15.8042	17.0634	15.5171	15.6112	15.8981	14.9636	14.7843	1.40135	1491;;tr|E9PKC5|E9PKC5_HUMAN AMP deaminase OS=Homo sapiens OX=9606 GN=AMPD3 PE=1 SV=1;sp|Q01432-3|AMPD3_HUMAN Isoform 1C of AMP deaminase 3 OS=Homo sapiens OX=9606 GN=AMPD3;sp|Q01432|AMPD3_HUMAN AMP deaminase 3 OS=Homo sapiens OX=9606 GN=AMPD3 PE=1 SV=1;sp|Q0143;;E9PKC5;Q01432-3;Q01432;Q01432-5;Q01432-4;Q01432-6;E9PPG2;E9PIR5;E9PLK6;Q01432-2;;AMP deaminase 3;;AMPD3;;9.6434;;4;4;4;4;4;3;1;1;1;1
Q9H1A4	ANAPC1	Anaphase-promoting complex subunit 1	19.1563	19.4627	0.279553	0.808645	0.622374	0.525347	18.9387	19.4173	19.386	19.0997	19.1563	19.4902	19.0422	19.4627	19.0092	19.4648	-0.306422	5811;;sp|Q9H1A4|APC1_HUMAN Anaphase-promoting complex subunit 1 OS=Homo sapiens OX=9606 GN=ANAPC1 PE=1 SV=1;tr|H0Y564|H0Y564_HUMAN Anaphase-promoting complex subunit 1 (Fragment) OS=Homo sapiens OX=9606 GN=ANAPC1 PE=1 SV=1;;Q9H1A4;H0Y564;F8WAS1;A0A2R8YF63;;Anaphase-promoting complex subunit 1;;ANAPC1;;126.24;;20;13;1;1
D6R9Q5	ANAPC10	Anaphase-promoting complex subunit 10	14.9078	14.9793	0.0995619	0.951648	0.846948	0.79513	15.5132	15.0141	14.8016	14.7177		14.9324	15.0875	14.9793	14.9608	15.3383	-0.0715002	378;;tr|D6R9Q5|D6R9Q5_HUMAN Anaphase-promoting complex subunit 10 (Fragment) OS=Homo sapiens OX=9606 GN=ANAPC10 PE=1 SV=1;tr|A0A3B3ISY7|A0A3B3ISY7_HUMAN Anaphase-promoting complex subunit 10 OS=Homo sapiens OX=9606 PE=3 SV=1;tr|A0A286YEY6|A0A286YEY6_HUMAN Anaph;;D6R9Q5;A0A3B3ISY7;A0A286YEY6;D6RD74;D6RA92;Q9UM13;;Anaphase-promoting complex subunit 10;;ANAPC10;;1.6459;;1;1;1;1;1;1
F5GXB9	ANAPC15	Anaphase-promoting complex subunit 15	15.8563	16.1856	0.351411	0.79591	0.54842	0.445235	14.7154	16.6018	15.8563	16.8305	15.5178	16.3675		16.0037	15.9465	16.8086	-0.329323	1540;;tr|F5GXB9|F5GXB9_HUMAN Anaphase-promoting complex subunit 15 (Fragment) OS=Homo sapiens OX=9606 GN=ANAPC15 PE=1 SV=8;tr|F5H2T3|F5H2T3_HUMAN Anaphase-promoting complex subunit 15 (Fragment) OS=Homo sapiens OX=9606 GN=ANAPC15 PE=1 SV=1;tr|F8WDQ6|F8WDQ6_HUMAN;;F5GXB9;F5H2T3;F8WDQ6;F5H3R3;F5H6E4;G5EA39;P60006;P60006-2;;Anaphase-promoting complex subunit 15;;ANAPC15;;2.4841;;1;1;1;1;1;1;1;1
Q9UJX6	ANAPC2	Anaphase-promoting complex subunit 2	16.8397	17.1102	0.669488	0.829022	0.311587	0.214049	16.8397	17.3589	17.1624	16.6334	16.8039	17.1102	17.2121	17.0635	16.9779	17.5354	-0.270518	6380;;sp|Q9UJX6-2|ANC2_HUMAN Isoform 2 of Anaphase-promoting complex subunit 2 OS=Homo sapiens OX=9606 GN=ANAPC2;sp|Q9UJX6|ANC2_HUMAN Anaphase-promoting complex subunit 2 OS=Homo sapiens OX=9606 GN=ANAPC2 PE=1 SV=1;;Q9UJX6-2;Q9UJX6;;Anaphase-promoting complex subunit 2;;ANAPC2;;16.619;;7;7
Q9UJX5	ANAPC4	Anaphase-promoting complex subunit 4	18.1097	18.3203	1.17828	0.864139	0.12456	0.0663308	17.4845	18.1367	18.2818	17.654	18.1097	18.653	18.0847	18.3203	18.1224	18.4777	-0.210665	6379;;sp|Q9UJX5|APC4_HUMAN Anaphase-promoting complex subunit 4 OS=Homo sapiens OX=9606 GN=ANAPC4 PE=1 SV=2;sp|Q9UJX5-3|APC4_HUMAN Isoform 3 of Anaphase-promoting complex subunit 4 OS=Homo sapiens OX=9606 GN=ANAPC4;sp|Q9UJX5-2|APC4_HUMAN Isoform 2 of Anaphase-pr;;Q9UJX5;Q9UJX5-3;Q9UJX5-2;D6RFM7;D6RAP6;;Anaphase-promoting complex subunit 4;;ANAPC4;;86.689;;8;8;7;3;3
Q9UJX4	ANAPC5	Anaphase-promoting complex subunit 5	18.0803	18.0204	0.113384	1.04243	0.827881	0.770222	17.5246	18.265	18.0803	17.957	18.3388	18.1288	17.8338	18.0204	17.6632	18.2509	0.059946	6378;;sp|Q9UJX4|APC5_HUMAN Anaphase-promoting complex subunit 5 OS=Homo sapiens OX=9606 GN=ANAPC5 PE=1 SV=2;tr|F5H0F9|F5H0F9_HUMAN Anaphase-promoting complex subunit 5 OS=Homo sapiens OX=9606 GN=ANAPC5 PE=1 SV=1;sp|Q9UJX4-3|APC5_HUMAN Isoform 3 of Anaphase-promo;;Q9UJX4;F5H0F9;Q9UJX4-3;H0YFB5;F5GY68;F5H0N1;Q9UJX4-2;F5H3S5;;Anaphase-promoting complex subunit 5;;ANAPC5;;41.18;;8;7;5;4;3;3;3;1
Q9UJX3	ANAPC7	Anaphase-promoting complex subunit 7	18.2938	18.4654	1.0676	0.88783	0.151667	0.085586	18.0061	18.4939	18.3397	18.2166	18.2938	18.6979	18.3215	18.4732	18.3921	18.4654	-0.171645	6377;;sp|Q9UJX3-2|APC7_HUMAN Isoform 2 of Anaphase-promoting complex subunit 7 OS=Homo sapiens OX=9606 GN=ANAPC7;sp|Q9UJX3|APC7_HUMAN Anaphase-promoting complex subunit 7 OS=Homo sapiens OX=9606 GN=ANAPC7 PE=1 SV=5;;Q9UJX3-2;Q9UJX3;H0YIW2;H0YIX7;;Anaphase-promoting complex subunit 7;;ANAPC7;;89.093;;15;15;2;1
Q9UNK9	ANGEL1	Protein angel homolog 1	17.529	17.0769	1.76015	1.36803	0.0428038	0.017372	17.42	17.529	17.9767	17.8066	17.4219	16.5651	17.0769	16.865	17.4052	17.3624	0.452099	6455;;sp|Q9UNK9|ANGE1_HUMAN Protein angel homolog 1 OS=Homo sapiens OX=9606 GN=ANGEL1 PE=1 SV=1;tr|A0A3B3IU54|A0A3B3IU54_HUMAN Protein angel homolog 1 (Fragment) OS=Homo sapiens OX=9606 GN=ANGEL1 PE=1 SV=1;;Q9UNK9;A0A3B3IU54;G3V437;;Protein angel homolog 1;;ANGEL1;;29.704;;6;3;2
Q5VTE6	ANGEL2	Protein angel homolog 2	17.2438	14.4096	3.5479	7.13142	0.00164975	0.000283206	16.5204	17.2438	17.3968	16.8989	17.3453	14.354	14.6054		12.5623	14.4652	2.83419	4387;;sp|Q5VTE6-2|ANGE2_HUMAN Isoform 2 of Protein angel homolog 2 OS=Homo sapiens OX=9606 GN=ANGEL2;sp|Q5VTE6|ANGE2_HUMAN Protein angel homolog 2 OS=Homo sapiens OX=9606 GN=ANGEL2 PE=1 SV=1;;Q5VTE6-2;Q5VTE6;;Protein angel homolog 2;;ANGEL2;;22.099;;3;3
Q9Y264	ANGPT4	Angiopoietin-4	17.3642	0	5	100	0	0	17.89	17.7136	16.9444	17.3642	16.9476						17.3642	6497;;sp|Q9Y264-2|ANGP4_HUMAN Isoform 2 of Angiopoietin-4 OS=Homo sapiens OX=9606 GN=ANGPT4;sp|Q9Y264|ANGP4_HUMAN Angiopoietin-4 OS=Homo sapiens OX=9606 GN=ANGPT4 PE=1 SV=1;;Q9Y264-2;Q9Y264;;Angiopoietin-4;;ANGPT4;;-2;;3;3
Q01484	ANK2	Ankyrin-2	18.325	17.9228	0.19495	1.32151	0.718582	0.638336	16.9634	18.325	18.5576	18.4592	18.0384	17.9228	18.0948	17.7688	16.9739	18.6205	0.402193	565;;sp|Q01484|ANK2_HUMAN Ankyrin-2 OS=Homo sapiens OX=9606 GN=ANK2 PE=1 SV=4;tr|A0A5F9ZI30|A0A5F9ZI30_HUMAN Ankyrin-2 OS=Homo sapiens OX=9606 GN=ANK2 PE=1 SV=1;tr|A0A5F9ZHS1|A0A5F9ZHS1_HUMAN Ankyrin-2 OS=Homo sapiens OX=9606 GN=ANK2 PE=1 SV=1;tr|A0A5F9ZGX3|A0A;;Q01484;A0A5F9ZI30;A0A5F9ZHS1;A0A5F9ZGX3;A0A5F9ZHE4;D6RHE1;A0A5F9ZHR8;A0A5F9ZHD2;A0A5F9ZGY3;I6L894;A0A5F9ZI40;A0A5F9ZHN5;A0A5F9ZH19;A0A5F…
Q12955	ANK3	Ankyrin-3	18.3163	18.3341	0.265646	0.987744	0.63649	0.542443	18.0458	18.4485	18.3837	18.2302	18.3163	18.3341	18.2619	18.3196	18.345	18.3966	-0.0177909	3824;;sp|Q12955|ANK3_HUMAN Ankyrin-3 OS=Homo sapiens OX=9606 GN=ANK3 PE=1 SV=3;;Q12955;A0A087WTP5;A0A087WZ65;A0A087WTF3;H0Y9E9;Q12955-6;Q12955-7;Q12955-5;Q12955-4;;Ankyrin-3;;ANK3;;-2;;3;1;1;1;1;1;1;1;1
Q9P2R3	ANKFY1	Rabankyrin-5	17.5937	15.9131	0.510833	3.20557	0.415154	0.308437		17.6872	17.5003	15.3064	18.7424	17.9444	15.3606	15.7145		16.1118	1.68058	6280;;sp|Q9P2R3|ANFY1_HUMAN Rabankyrin-5 OS=Homo sapiens OX=9606 GN=ANKFY1 PE=1 SV=2;sp|Q9P2R3-2|ANFY1_HUMAN Isoform 2 of Rabankyrin-5 OS=Homo sapiens OX=9606 GN=ANKFY1;sp|Q9P2R3-4|ANFY1_HUMAN Isoform 4 of Rabankyrin-5 OS=Homo sapiens OX=9606 GN=ANKFY1;;Q9P2R3;Q9P2R3-2;Q9P2R3-4;;Rabankyrin-5;;ANKFY1;;5.4249;;3;3;3
Q9HCJ1	ANKH	Progressive ankylosis protein homolog	16.5052	19.0059	4.72018	0.176698	0.000213861	1.90466e-05	16.5546	15.7575	15.6893	16.5052	17.1991	19.3327	19.0059	19.4273	18.783	18.9074	-2.50064	5964;;sp|Q9HCJ1|ANKH_HUMAN Progressive ankylosis protein homolog OS=Homo sapiens OX=9606 GN=ANKH PE=1 SV=2;sp|Q9HCJ1-2|ANKH_HUMAN Isoform 2 of Progressive ankylosis protein homolog OS=Homo sapiens OX=9606 GN=ANKH;;Q9HCJ1;Q9HCJ1-2;D6RGI5;;Progressive ankylosis protein homolog;;ANKH;;42.53;;4;2;1
Q8IWZ3	ANKHD1	Ankyrin repeat and KH domain-containing protein 1	19.5603	18.173	5	2.61582	5.41375e-05	2.854e-06	19.169	19.6691	19.5548	19.5603	19.5965	18.0216	18.2092	17.9761	18.173	18.4134	1.38726	4781;;sp|Q8IWZ3|ANKH1_HUMAN Ankyrin repeat and KH domain-containing protein 1 OS=Homo sapiens OX=9606 GN=ANKHD1 PE=1 SV=1;sp|Q8IWZ3-4|ANKH1_HUMAN Isoform 4 of Ankyrin repeat and KH domain-containing protein 1 OS=Homo sapiens OX=9606 GN=ANKHD1;sp|Q8IWZ3-6|ANKH1_H;;Q8IWZ3;Q8IWZ3-4;Q8IWZ3-6;E9PDP5;H0Y4P6;H0Y7Y3;A0A0A0MQZ8;H0Y785;H0Y472;Q8IWZ3-5;Q8IWZ3-3;Q8IWZ3-2;H3BLS9;H7C2F5;H7C0V5;H7C2E1;;Ankyrin …
Q9P2G1	ANKIB1	Ankyrin repeat and IBR domain-containing protein 1	15.149	15.2178	0.111531	0.953371	0.830626	0.773516	14.4846	15.149	16.0025	15.0093	15.2123	15.2459	15.3011	15.2178	15.0559	14.6309	-0.068891	6273;;sp|Q9P2G1|AKIB1_HUMAN Ankyrin repeat and IBR domain-containing protein 1 OS=Homo sapiens OX=9606 GN=ANKIB1 PE=1 SV=3;;Q9P2G1;C9JZ63;;Ankyrin repeat and IBR domain-containing protein 1;;ANKIB1;;8.4288;;3;1
Q86XL3	ANKLE2	Ankyrin repeat and LEM domain-containing protein 2	17.6973	17.4719	1.16045	1.1691	0.128657	0.0691108	18.2214	17.6011	17.6973	17.5972	17.9064	17.47	17.3869	17.5769	17.4719	17.7303	0.225394	4723;;sp|Q86XL3|ANKL2_HUMAN Ankyrin repeat and LEM domain-containing protein 2 OS=Homo sapiens OX=9606 GN=ANKLE2 PE=1 SV=4;sp|Q86XL3-2|ANKL2_HUMAN Isoform 2 of Ankyrin repeat and LEM domain-containing protein 2 OS=Homo sapiens OX=9606 GN=ANKLE2;;Q86XL3;Q86XL3-2;F5H6J0;;Ankyrin repeat and LEM domain-containing protein 2;;ANKLE2;;183.67;;16;13;4
Q86XL3	ANKLE2	Ankyrin repeat and LEM domain-containing protein 2	0	0		1													0	4724;;sp|Q86XL3-3|ANKL2_HUMAN Isoform 3 of Ankyrin repeat and LEM domain-containing protein 2 OS=Homo sapiens OX=9606 GN=ANKLE2;tr|F5H1D4|F5H1D4_HUMAN Ankyrin repeat and LEM domain-containing protein 2 (Fragment) OS=Homo sapiens OX=9606 GN=ANKLE2 PE=1 SV=1;;Q86XL3-3;F5H1D4;;Ankyrin repeat and LEM domain-containing protein 2;;ANKLE2;;-2;;1;1
G3V0G5	ANKMY2	Ankyrin repeat and MYND domain-containing protein 2	18.0969	17.2539	3.51543	1.79378	0.00174907	0.000305191	17.7289	18.3866	18.0969	18.014	18.1982	17.4722	16.9823	17.3366	16.9976	17.2539	0.843004	1657;;tr|G3V0G5|G3V0G5_HUMAN Ankyrin repeat and MYND domain containing 2, isoform CRA_c OS=Homo sapiens OX=9606 GN=ANKMY2 PE=1 SV=1;sp|Q8IV38|ANKY2_HUMAN Ankyrin repeat and MYND domain-containing protein 2 OS=Homo sapiens OX=9606 GN=ANKMY2 PE=1 SV=1;;G3V0G5;Q8IV38;;Ankyrin repeat and MYND domain-containing protein 2;;ANKMY2;;27.503;;1;1
Q6UB99	ANKRD11	Ankyrin repeat domain-containing protein 11	16.1643	16.9405	1.72876	0.583893	0.0454145	0.0186743	14.6188	15.5747	16.5019	16.1643	16.7001	16.9127	16.7113	17.4513	16.9405	17.6974	-0.776225	4533;;sp|Q6UB99|ANR11_HUMAN Ankyrin repeat domain-containing protein 11 OS=Homo sapiens OX=9606 GN=ANKRD11 PE=1 SV=3;;Q6UB99;;Ankyrin repeat domain-containing protein 11;;ANKRD11;;5.0856;;5
Q6UB98	ANKRD12	Ankyrin repeat domain-containing protein 12	15.6209	15.6239	0.172088	0.99796	0.746443	0.67284	14.5302	15.6209	15.6818	15.9093	15.3042	15.6239	15.7493	15.3344	15.1482	15.7822	-0.00294576	4532;;sp|Q6UB98-2|ANR12_HUMAN Isoform 2 of Ankyrin repeat domain-containing protein 12 OS=Homo sapiens OX=9606 GN=ANKRD12;sp|Q6UB98|ANR12_HUMAN Ankyrin repeat domain-containing protein 12 OS=Homo sapiens OX=9606 GN=ANKRD12 PE=1 SV=3;;Q6UB98-2;Q6UB98;;Ankyrin repeat domain-containing protein 12;;ANKRD12;;9.2701;;3;3
Q8IZ07	ANKRD13A	Ankyrin repeat domain-containing protein 13A	14.5732	14.142	0.53842	1.34839	0.394731	0.289454	15.202	13.6816		15.6626	13.9445	13.9964		13.1728	14.4448	14.2876	0.431237	4811;;sp|Q8IZ07|AN13A_HUMAN Ankyrin repeat domain-containing protein 13A OS=Homo sapiens OX=9606 GN=ANKRD13A PE=1 SV=3;;Q8IZ07;;Ankyrin repeat domain-containing protein 13A;;ANKRD13A;;4.1995;;1
Q6P6B7	ANKRD16	Ankyrin repeat domain-containing protein 16	15.4092	13.924	1.42529	2.79952	0.0789884	0.0375588	14.4805	16.1659	15.4092	15.1064	16.2681	14.8304	13.3556			13.924	1.48518	4501;;sp|Q6P6B7-2|ANR16_HUMAN Isoform 2 of Ankyrin repeat domain-containing protein 16 OS=Homo sapiens OX=9606 GN=ANKRD16;sp|Q6P6B7|ANR16_HUMAN Ankyrin repeat domain-containing protein 16 OS=Homo sapiens OX=9606 GN=ANKRD16 PE=1 SV=1;;Q6P6B7-2;Q6P6B7;;Ankyrin repeat domain-containing protein 16;;ANKRD16;;2.7349;;1;1
H0YM23	ANKRD17	Ankyrin repeat domain-containing protein 17	17.5908	17.3926	1.57856	1.14721	0.0601393	0.0263902	17.5954	17.6118	17.5412	17.3234	17.5908	17.1572	17.4088	17.3926	17.1745	17.432	0.198126	1784;;tr|H0YM23|H0YM23_HUMAN Ankyrin repeat domain-containing protein 17 (Fragment) OS=Homo sapiens OX=9606 GN=ANKRD17 PE=1 SV=1;sp|O75179-7|ANR17_HUMAN Isoform 7 of Ankyrin repeat domain-containing protein 17 OS=Homo sapiens OX=9606 GN=ANKRD17;sp|O75179-2|ANR17;;H0YM23;O75179-7;O75179-2;O75179;O75179-6;O75179-4;O75179-3;H0YLQ3;O75179-5;;Ankyrin repeat domain-containing protein 17;;ANKRD17;;56.87…
A0A8V8TQR3	ANKRD18A	Ankyrin repeat domain-containing protein 18A;Ankyrin repeat domain-containing protein 18B	20.6197	20.7853	0.281119	0.891545	0.621139	0.523457	21.2381	20.635	20.6197	20.5873	20.3862	20.9431	20.8936	20.6249	20.7853	20.7338	-0.165621	841;;tr|A0A8V8TQR3|A0A8V8TQR3_HUMAN Ankyrin repeat domain-containing protein 18A OS=Homo sapiens OX=9606 GN=ANKRD18A PE=4 SV=1;tr|A0A8I5KZ96|A0A8I5KZ96_HUMAN Ankyrin repeat domain-containing protein 18B OS=Homo sapiens OX=9606 GN=ANKRD18B PE=1 SV=1;sp|Q8IVF6|AN;;A0A8V8TQR3;A0A8I5KZ96;Q8IVF6;A2A2Z9;;Ankyrin repeat domain-containing protein 18A;Ankyrin repeat domain-containing protein 18B;;ANKRD18A…
Q9H560	ANKRD19P	Putative ankyrin repeat domain-containing protein 19	16.9701	20.2916	3.5155	0.100031	0.00174907	0.000305139	17.341			16.5993		20.4895		20.1366	20.4467	20.0374	-3.32149	5869;;sp|Q9H560|ANR19_HUMAN Putative ankyrin repeat domain-containing protein 19 OS=Homo sapiens OX=9606 GN=ANKRD19P PE=5 SV=1;;Q9H560;;Putative ankyrin repeat domain-containing protein 19;;ANKRD19P;;1.7402;;1
Q96NW4	ANKRD27	Ankyrin repeat domain-containing protein 27	13.5754	15.3959	0.573704	0.283133	0.370839	0.266868		13.6779	13.4497	13.5754			13.5967		17.1951		-1.82045	5423;;sp|Q96NW4|ANR27_HUMAN Ankyrin repeat domain-containing protein 27 OS=Homo sapiens OX=9606 GN=ANKRD27 PE=1 SV=2;tr|K7EIH4|K7EIH4_HUMAN Ankyrin repeat domain-containing protein 27 (Fragment) OS=Homo sapiens OX=9606 GN=ANKRD27 PE=1 SV=2;tr|K7ELM1|K7ELM1_HUMAN;;Q96NW4;K7EIH4;K7ELM1;;Ankyrin repeat domain-containing protein 27;;ANKRD27;;8.4403;;2;1;1
O15084	ANKRD28	Serine/threonine-protein phosphatase 6 regulatory ankyrin repeat subunit A	17.5529	17.2276	0.274817	1.25295	0.627453	0.531108	16.3716	17.5529	17.5792	17.2963	17.9752	17.2842	16.8806	17.2276	16.9034	17.5155	0.325327	2181;;sp|O15084|ANR28_HUMAN Serine/threonine-protein phosphatase 6 regulatory ankyrin repeat subunit A OS=Homo sapiens OX=9606 GN=ANKRD28 PE=1 SV=5;sp|O15084-4|ANR28_HUMAN Isoform 4 of Serine/threonine-protein phosphatase 6 regulatory ankyrin repeat subunit A OS;;O15084;O15084-4;O15084-1;O15084-2;B4DIW9;H7C4A0;Q8N8A2-5;Q8N8A2-3;;Serine/threonine-protein phosphatase 6 regulatory ankyrin repeat sub…
R4GNA2	ANKRD30A	Ankyrin repeat domain-containing protein 30A	20.4427	19.5227	0.00824085	1.89214	0.987645	0.981204		20.5515	20.334	14.8808	21.0279	20.3535	18.8107	20.2347	17.5516		0.920022	4406;;tr|R4GNA2|R4GNA2_HUMAN Ankyrin repeat domain-containing protein 30A OS=Homo sapiens OX=9606 GN=ANKRD30A PE=1 SV=1;tr|Q5W026|Q5W026_HUMAN Ankyrin repeat domain-containing protein 30A OS=Homo sapiens OX=9606 GN=ANKRD30A PE=1 SV=2;sp|Q9BXX3|AN30A_HUMAN Ankyri;;R4GNA2;Q5W026;Q9BXX3;A0A8Q3WLF6;;Ankyrin repeat domain-containing protein 30A;;ANKRD30A;;2.4783;;2;2;2;1
Q8N2N9	ANKRD36B	Ankyrin repeat domain-containing protein 36B	18.5108	19.1984	0.898679	0.62089	0.20616	0.126276		18.581		18.4406				19.4598	18.937		-0.68759	4843;;sp|Q8N2N9-3|AN36B_HUMAN Isoform 3 of Ankyrin repeat domain-containing protein 36B OS=Homo sapiens OX=9606 GN=ANKRD36B;sp|Q8N2N9-2|AN36B_HUMAN Isoform 2 of Ankyrin repeat domain-containing protein 36B OS=Homo sapiens OX=9606 GN=ANKRD36B;sp|Q8N2N9|AN36B_HUMA;;Q8N2N9-3;Q8N2N9-2;Q8N2N9;;Ankyrin repeat domain-containing protein 36B;;ANKRD36B;;-2;;1;1;1
J3KP26	ANKRD46	Ankyrin repeat domain-containing protein 46	15.4082	16.3814	2.24687	0.509389	0.0173453	0.00566413	14.9281	15.4082	15.5224	15.2499	15.9298	16.2301	16.3814	16.6246	16.3838	15.6831	-0.97316	1908;;tr|J3KP26|J3KP26_HUMAN Ankyrin repeat domain-containing protein 46 (Fragment) OS=Homo sapiens OX=9606 GN=ANKRD46 PE=1 SV=1;sp|Q86W74|ANR46_HUMAN Ankyrin repeat domain-containing protein 46 OS=Homo sapiens OX=9606 GN=ANKRD46 PE=1 SV=2;sp|Q86W74-1|ANR46_HUMA;;J3KP26;Q86W74;Q86W74-1;;Ankyrin repeat domain-containing protein 46;;ANKRD46;;2.518;;2;2;2
Q9ULJ7	ANKRD50	Ankyrin repeat domain-containing protein 50	21.4125	21.3856	0.135609	1.01883	0.794826	0.731797	20.7647	21.5056	21.4935	21.0303	21.4125	21.5549	20.9461	21.9011	21.3856	20.8518	0.0269193	6428;;sp|Q9ULJ7-2|ANR50_HUMAN Isoform 2 of Ankyrin repeat domain-containing protein 50 OS=Homo sapiens OX=9606 GN=ANKRD50;sp|Q9ULJ7|ANR50_HUMAN Ankyrin repeat domain-containing protein 50 OS=Homo sapiens OX=9606 GN=ANKRD50 PE=1 SV=4;;Q9ULJ7-2;Q9ULJ7;;Ankyrin repeat domain-containing protein 50;;ANKRD50;;-2;;1;1
Q8NB46	ANKRD52	Serine/threonine-protein phosphatase 6 regulatory ankyrin repeat subunit C	15.7683	14.9567	1.06549	1.75513	0.152268	0.0860031	15.1948	15.7741	15.7683	15.152	15.8648	15.626	15.2997	14.9521	14.9567	14.3656	0.811574	4910;;sp|Q8NB46|ANR52_HUMAN Serine/threonine-protein phosphatase 6 regulatory ankyrin repeat subunit C OS=Homo sapiens OX=9606 GN=ANKRD52 PE=1 SV=3;;Q8NB46;;Serine/threonine-protein phosphatase 6 regulatory ankyrin repeat subunit C;;ANKRD52;;3.9307;;2
V9GYU2	ANKRD54	Ankyrin repeat domain-containing protein 54	14.826	14.4601	0.288011	1.28873	0.613629	0.515215	13.3837	15.6276		14.826		14.9726	14.2046	14.7155		11.4886	0.36595	1134;;tr|V9GYU2|V9GYU2_HUMAN Ankyrin repeat domain-containing protein 54 OS=Homo sapiens OX=9606 GN=ANKRD54 PE=1 SV=1;tr|B5MCX7|B5MCX7_HUMAN Ankyrin repeat domain-containing protein 54 OS=Homo sapiens OX=9606 GN=ANKRD54 PE=1 SV=1;tr|D3YTC9|D3YTC9_HUMAN Ankyrin r;;V9GYU2;B5MCX7;D3YTC9;Q6NXT1-2;Q6NXT1;;Ankyrin repeat domain-containing protein 54;;ANKRD54;;3.6569;;1;1;1;1;1
Q9H8Y5	ANKZF1	Ankyrin repeat and zinc finger domain-containing protein 1	20.0286	20.8686	3.55182	0.558655	0.00164202	0.000280661	19.4674	20.0398	20.0286	19.9074	20.2443	20.6843	20.9779	20.9819	20.6651	20.8686	-0.839972	5910;;sp|Q9H8Y5|ANKZ1_HUMAN Ankyrin repeat and zinc finger domain-containing protein 1 OS=Homo sapiens OX=9606 GN=ANKZF1 PE=1 SV=1;tr|B8ZZS4|B8ZZS4_HUMAN Ankyrin repeat and zinc finger domain-containing protein 1 OS=Homo sapiens OX=9606 GN=ANKZF1 PE=1 SV=1;;Q9H8Y5;B8ZZS4;C9JQZ3;C9K022;F8WD44;C9JS61;;Ankyrin repeat and zinc finger domain-containing protein 1;;ANKZF1;;76.954;;9;7;2;2;1;1
Q9NQW6	ANLN	Actin-binding protein anillin	17.1618	15.7996	2.27538	2.57077	0.0164603	0.00530424	16.8294	17.7633	17.1244	17.1618	17.9553		16.7289	16.1084	15.4567	15.4909	1.3622	6019;;sp|Q9NQW6|ANLN_HUMAN Anillin OS=Homo sapiens OX=9606 GN=ANLN PE=1 SV=2;sp|Q9NQW6-2|ANLN_HUMAN Isoform 2 of Anillin OS=Homo sapiens OX=9606 GN=ANLN;;Q9NQW6;Q9NQW6-2;H7C3S1;;Actin-binding protein anillin;;ANLN;;6.5522;;3;3;1
Q9NW15	ANO10	Anoctamin-10	18.6848	17.8425	2.62064	1.79289	0.00889678	0.00239529	18.0286	18.6848	18.7529	18.6469	18.8708	17.9445	17.8425	18.0778	17.4915	17.7679	0.842284	6138;;sp|Q9NW15|ANO10_HUMAN Anoctamin-10 OS=Homo sapiens OX=9606 GN=ANO10 PE=1 SV=2;sp|Q9NW15-2|ANO10_HUMAN Isoform 2 of Anoctamin-10 OS=Homo sapiens OX=9606 GN=ANO10;sp|Q9NW15-5|ANO10_HUMAN Isoform 5 of Anoctamin-10 OS=Homo sapiens OX=9606 GN=ANO10;sp|Q9NW15-3|;;Q9NW15;Q9NW15-2;Q9NW15-5;Q9NW15-3;Q9NW15-4;C9IYD3;C9JQC9;C9JPY2;C9J670;C9JA49;C9JH90;C9IZD0;C9JJS5;H7C3N6;;Anoctamin-10;;ANO10;;112.28;…
Q4KMQ2	ANO6	Anoctamin-6	18.7867	18.7025	0.0554118	1.06008	0.913447	0.880214	18.2022	18.7646	18.8399	18.7867	18.9304	18.784	18.6137	18.793	18.5226	18.7025	0.0841747	4231;;sp|Q4KMQ2|ANO6_HUMAN Anoctamin-6 OS=Homo sapiens OX=9606 GN=ANO6 PE=1 SV=2;tr|A0A7P0TAW4|A0A7P0TAW4_HUMAN Anoctamin OS=Homo sapiens OX=9606 GN=ANO6 PE=1 SV=1;tr|A0A7P0T8Y2|A0A7P0T8Y2_HUMAN Anoctamin OS=Homo sapiens OX=9606 GN=ANO6 PE=1 SV=1;tr|A0A7P0TAF4|A;;Q4KMQ2;A0A7P0TAW4;A0A7P0T8Y2;A0A7P0TAF4;A0A7P0TBC5;Q4KMQ2-3;Q4KMQ2-4;Q4KMQ2-2;A0A7P0TBI1;A0A7P0TBD5;;Anoctamin-6;;ANO6;;81.566;;8;7;7;7…
P39687	ANP32A	Acidic leucine-rich nuclear phosphoprotein 32 family member A	19.5511	18.6571	4.25711	1.85838	0.000470302	5.53209e-05	19.2621	19.8531	19.5511	19.5275	19.8312	18.6571	18.5727	18.8255	18.4816	18.6969	0.894048	3187;;sp|P39687|AN32A_HUMAN Acidic leucine-rich nuclear phosphoprotein 32 family member A OS=Homo sapiens OX=9606 GN=ANP32A PE=1 SV=1;tr|H0YN26|H0YN26_HUMAN Acidic leucine-rich nuclear phosphoprotein 32 family member A OS=Homo sapiens OX=9606 GN=ANP32A PE=1 SV=1;;P39687;H0YN26;O43423;;Acidic leucine-rich nuclear phosphoprotein 32 family member A;;ANP32A;;185.35;;6;5;1
Q92688	ANP32B	Acidic leucine-rich nuclear phosphoprotein 32 family member B	20.8385	20.3976	1.14197	1.35749	0.132867	0.0721164	20.2919	21.1431	20.8385	20.6614	20.9334	20.673	20.3976	20.5428	20.285	20.2968	0.440941	5147;;sp|Q92688|AN32B_HUMAN Acidic leucine-rich nuclear phosphoprotein 32 family member B OS=Homo sapiens OX=9606 GN=ANP32B PE=1 SV=1;sp|Q92688-2|AN32B_HUMAN Isoform 2 of Acidic leucine-rich nuclear phosphoprotein 32 family member B OS=Homo sapiens OX=9606 GN=AN;;Q92688;Q92688-2;H7BZ09;;Acidic leucine-rich nuclear phosphoprotein 32 family member B;;ANP32B;;13.071;;5;5;0
Q9BTT0	ANP32E	Acidic leucine-rich nuclear phosphoprotein 32 family member E	20.9137	20.6044	1.28323	1.23912	0.10299	0.0520916	21.0463	21.1647	20.9137	20.7786	20.4715	20.5969	20.6244	20.2821	20.6044	20.6823	0.309312	5621;;sp|Q9BTT0|AN32E_HUMAN Acidic leucine-rich nuclear phosphoprotein 32 family member E OS=Homo sapiens OX=9606 GN=ANP32E PE=1 SV=1;sp|Q9BTT0-3|AN32E_HUMAN Isoform 3 of Acidic leucine-rich nuclear phosphoprotein 32 family member E OS=Homo sapiens OX=9606 GN=AN;;Q9BTT0;Q9BTT0-3;Q5TB19;E9PPH5;E9PLC4;Q9BTT0-2;Q5TB25;H0YCE2;E9PI45;;Acidic leucine-rich nuclear phosphoprotein 32 family member E;;ANP3…
P04083	ANXA1	Annexin A1;Annexin	15.1275	16.8277	1.28137	0.307734	0.103342	0.0523156	16.3745				13.8804	16.6314	16.6787	17.015	16.8277	17.019	-1.70024	2647;;sp|P04083|ANXA1_HUMAN Annexin A1 OS=Homo sapiens OX=9606 GN=ANXA1 PE=1 SV=2;tr|Q5T3N1|Q5T3N1_HUMAN Annexin (Fragment) OS=Homo sapiens OX=9606 GN=ANXA1 PE=1 SV=1;tr|Q5T3N0|Q5T3N0_HUMAN Annexin (Fragment) OS=Homo sapiens OX=9606 GN=ANXA1 PE=1 SV=1;;P04083;Q5T3N1;Q5T3N0;;Annexin A1;Annexin;;ANXA1;;45.917;;3;3;2
P50995	ANXA11	Annexin A11	19.3328	18.4064	2.56453	1.9005	0.00983095	0.00272563	19.293	19.3328	19.455	19.5739	19.3087	18.4064	18.8001	18.3654	17.8345	19.0315	0.926382	3356;;sp|P50995|ANX11_HUMAN Annexin A11 OS=Homo sapiens OX=9606 GN=ANXA11 PE=1 SV=1;sp|P50995-2|ANX11_HUMAN Isoform 2 of Annexin A11 OS=Homo sapiens OX=9606 GN=ANXA11;;P50995;P50995-2;H0Y6E1;;Annexin A11;;ANXA11;;151.86;;18;18;3
P27216	ANXA13	Annexin A13	13.9687	18.2534	3.80566	0.0513101	0.0010503	0.000156438		14.0816	11.7342	13.8558	14.9225	17.9613	19.0295	18.2534	17.9458	18.4482	-4.28461	3037;;sp|P27216|ANX13_HUMAN Annexin A13 OS=Homo sapiens OX=9606 GN=ANXA13 PE=1 SV=3;sp|P27216-2|ANX13_HUMAN Isoform B of Annexin A13 OS=Homo sapiens OX=9606 GN=ANXA13;;P27216;P27216-2;;Annexin A13;;ANXA13;;1.9333;;1;1
P07355	ANXA2	Annexin A2;Annexin;Putative annexin A2-like protein	20.4838	23.7025	5	0.107421	6.93964e-07	1.1439e-08	21.0782	20.4838	20.4006	20.3627	20.5241	23.7025	23.7392	23.6839	23.655	23.8419	-3.21866	2697;;sp|P07355|ANXA2_HUMAN Annexin A2 OS=Homo sapiens OX=9606 GN=ANXA2 PE=1 SV=2;sp|P07355-2|ANXA2_HUMAN Isoform 2 of Annexin A2 OS=Homo sapiens OX=9606 GN=ANXA2;tr|H0YMW4|H0YMW4_HUMAN Annexin OS=Homo sapiens OX=9606 GN=ANXA2 PE=1 SV=2;tr|H0YN42|H0YN42_HUMAN An;;P07355;P07355-2;H0YMW4;H0YN42;H0YMU9;H0YMD0;A6NMY6;H0YM50;H0YL33;H0YNB8;H0YKS4;H0YNP5;H0YN28;H0YMM1;A0A7I2V4P4;H0YKX9;H0YMT9;H0YLV6;H0Y…
P09525	ANXA4	Annexin A4;Annexin	18.2365	17.327	2.07538	1.87842	0.0237458	0.0084066	18.3932	17.8741	17.5743	18.2365	18.3053	17.2205	17.7836	17.327	17.0769	17.5443	0.909521	2745;;sp|P09525|ANXA4_HUMAN Annexin A4 OS=Homo sapiens OX=9606 GN=ANXA4 PE=1 SV=4;sp|P09525-3|ANXA4_HUMAN Isoform 3 of Annexin A4 OS=Homo sapiens OX=9606 GN=ANXA4;tr|Q6P452|Q6P452_HUMAN Annexin OS=Homo sapiens OX=9606 GN=ANXA4 PE=1 SV=1;;P09525;P09525-3;Q6P452;B4E1S2;;Annexin A4;Annexin;;ANXA4;;135.73;;4;4;3;3
P09525	ANXA4	Annexin A4	15.317	15.1765	0.20397	1.10229	0.706819	0.625216				15.317				15.1765	15.3125	13.7646	0.140504	2746;;sp|P09525-2|ANXA4_HUMAN Isoform 2 of Annexin A4 OS=Homo sapiens OX=9606 GN=ANXA4;;P09525-2;;Annexin A4;;ANXA4;;2.1629;;1
P08758	ANXA5	Annexin A5;Annexin	20.1174	21.2679	4.21564	0.450477	0.000506	6.08642e-05	19.7184	20.4805	20.1257	20.0457	20.1174	21.6507	21.2679	21.3025	21.0746	21.1596	-1.15047	2733;;sp|P08758|ANXA5_HUMAN Annexin A5 OS=Homo sapiens OX=9606 GN=ANXA5 PE=1 SV=2;tr|D6RBE9|D6RBE9_HUMAN Annexin OS=Homo sapiens OX=9606 GN=ANXA5 PE=1 SV=1;tr|D6RBL5|D6RBL5_HUMAN Annexin OS=Homo sapiens OX=9606 GN=ANXA5 PE=1 SV=1;;P08758;D6RBE9;D6RBL5;E9PHT9;D6RCN3;;Annexin A5;Annexin;;ANXA5;;168.45;;18;14;13;6;2
P08133	ANXA6	Annexin A6;Annexin	21.2268	19.9061	5	2.49786	6.88795e-06	2.05741e-07	21.2284	21.2268	21.0761	21.2282	21.1586	19.8603	19.9061	20.1587	19.8935	20.1552	1.32069	2712;;sp|P08133|ANXA6_HUMAN Annexin A6 OS=Homo sapiens OX=9606 GN=ANXA6 PE=1 SV=3;sp|P08133-2|ANXA6_HUMAN Isoform 2 of Annexin A6 OS=Homo sapiens OX=9606 GN=ANXA6;tr|E7EMC6|E7EMC6_HUMAN Annexin OS=Homo sapiens OX=9606 GN=ANXA6 PE=1 SV=1;;P08133;P08133-2;E7EMC6;;Annexin A6;Annexin;;ANXA6;;323.31;;4;4;4
A0A0S2Z377	ANXA6	Annexin	19.7371	19.3092	0.57863	1.3453	0.367871	0.263858	18.7473	19.7157	19.7371	19.7778	19.8778	19.1492	19.3233	19.2866	19.3092	19.4954	0.427927	294;;tr|A0A0S2Z377|A0A0S2Z377_HUMAN Annexin (Fragment) OS=Homo sapiens OX=9606 GN=ANXA6 PE=2 SV=1;tr|E5RK69|E5RK69_HUMAN Annexin OS=Homo sapiens OX=9606 GN=ANXA6 PE=1 SV=1;;A0A0S2Z377;E5RK69;E5RK63;E5RJF5;E5RI05;E5RFF0;E5RJR0;E5RIU8;H0YC77;;Annexin;;ANXA6;;120.86;;4;4;0;0;0;0;0;0;0
P20073	ANXA7	Annexin A7	18.7823	18.2209	3.49915	1.47576	0.00180208	0.000316849	18.7971	18.8767	18.7823	18.6814	18.6524	18.2209	18.3421	17.9361	17.961	18.3505	0.56146	2942;;sp|P20073-2|ANXA7_HUMAN Isoform 2 of Annexin A7 OS=Homo sapiens OX=9606 GN=ANXA7;sp|P20073|ANXA7_HUMAN Annexin A7 OS=Homo sapiens OX=9606 GN=ANXA7 PE=1 SV=3;;P20073-2;P20073;;Annexin A7;;ANXA7;;166.2;;12;12
Q63HQ0	AP1AR	AP-1 complex-associated regulatory protein	15.6895	15.9477	0.482959	0.836136	0.437687	0.328883	15.8288	15.5503				16.1338	15.9477	16.2399	15.7356	15.5732	-0.25819	4411;;sp|Q63HQ0|AP1AR_HUMAN AP-1 complex-associated regulatory protein OS=Homo sapiens OX=9606 GN=AP1AR PE=1 SV=1;sp|Q63HQ0-2|AP1AR_HUMAN Isoform 2 of AP-1 complex-associated regulatory protein OS=Homo sapiens OX=9606 GN=AP1AR;;Q63HQ0;Q63HQ0-2;H0Y8Y4;;AP-1 complex-associated regulatory protein;;AP1AR;;2.9308;;2;2;1
Q10567	AP1B1	AP-1 complex subunit beta-1	20.8667	20.3796	3.69908	1.40155	0.00125486	0.000199951	20.6937	21.0517	20.8667	20.8933	20.6911	20.3248	20.3333	20.3796	20.4265	20.4318	0.487027	3791;;sp|Q10567-2|AP1B1_HUMAN Isoform B of AP-1 complex subunit beta-1 OS=Homo sapiens OX=9606 GN=AP1B1;sp|Q10567|AP1B1_HUMAN AP-1 complex subunit beta-1 OS=Homo sapiens OX=9606 GN=AP1B1 PE=1 SV=3;sp|Q10567-4|AP1B1_HUMAN Isoform 4 of AP-1 complex subunit beta-1 ;;Q10567-2;Q10567;Q10567-4;Q10567-3;C9J1E7;H7C034;;AP-1 complex subunit beta-1;;AP1B1;;323.31;;18;18;17;17;10;3
O43747	AP1G1	AP-1 complex subunit gamma-1	20.1488	20.4732	2.88317	0.79864	0.00550447	0.00130868	19.8322	20.2305	20.1488	19.9475	20.209	20.4033	20.4837	20.4732	20.4454	20.494	-0.324383	2280;;sp|O43747|AP1G1_HUMAN AP-1 complex subunit gamma-1 OS=Homo sapiens OX=9606 GN=AP1G1 PE=1 SV=5;sp|O43747-2|AP1G1_HUMAN Isoform 2 of AP-1 complex subunit gamma-1 OS=Homo sapiens OX=9606 GN=AP1G1;;O43747;O43747-2;H3BNR4;H3BR36;H3BUN9;H3BRM7;H3BN71;B4DGE1;H3BS13;H3BV30;H3BN75;H3BNN2;B3KNW1;;AP-1 complex subunit gamma-1;;AP1G1;;223.95;;16;15;5;4;4;3;3;3;2;2;1;1;1
O75843	AP1G2	AP-1 complex subunit gamma-like 2	18.4381	13.9717	2.47538	22.1063	0.0113996	0.00334676	18.7543	18.4381	18.289	18.4735	14.498	13.5981	14.5314	13.0243	13.9717	15.1549	4.46639	2453;;sp|O75843|AP1G2_HUMAN AP-1 complex subunit gamma-like 2 OS=Homo sapiens OX=9606 GN=AP1G2 PE=1 SV=1;;O75843;H0YJ08;H0YJ47;;AP-1 complex subunit gamma-like 2;;AP1G2;;52.701;;7;3;1
Q9BXS5	AP1M1	AP-1 complex subunit mu-1	18.4585	18.4258	0.142059	1.02292	0.786661	0.721009	18.3223	18.4585	18.5624	18.5297	18.3613	18.5602	18.5003	18.2012	18.4258	18.405	0.0326891	5710;;sp|Q9BXS5|AP1M1_HUMAN AP-1 complex subunit mu-1 OS=Homo sapiens OX=9606 GN=AP1M1 PE=1 SV=3;sp|Q9BXS5-2|AP1M1_HUMAN Isoform 2 of AP-1 complex subunit mu-1 OS=Homo sapiens OX=9606 GN=AP1M1;tr|E7ENJ6|E7ENJ6_HUMAN AP-1 complex subunit mu-1 OS=Homo sapiens OX=9;;Q9BXS5;Q9BXS5-2;E7ENJ6;K7EJL1;K7ENA7;K7EQX3;K7EPJ8;K7EQ90;K7ER75;A0A087WZX7;K7EK69;K7ERH5;K7EL08;Q9Y6Q5;Q9Y6Q5-2;;AP-1 complex subunit …
A0A2R8YGH5	AP1S1	AP-1 complex subunit sigma-1A	18.7555	17.959	2.9072	1.73689	0.00527073	0.00123824	18.4682	18.7555	18.7954	18.446	19.1611		17.9958	17.7886	17.9749	17.943	0.796507	445;;tr|A0A2R8YGH5|A0A2R8YGH5_HUMAN AP complex subunit sigma OS=Homo sapiens OX=9606 GN=AP1S1 PE=1 SV=1;tr|H7C1E4|H7C1E4_HUMAN AP-1 complex subunit sigma-1A (Fragment) OS=Homo sapiens OX=9606 GN=AP1S1 PE=1 SV=1;sp|P61966|AP1S1_HUMAN AP-1 complex subunit sigma-1;;A0A2R8YGH5;H7C1E4;P61966;;AP-1 complex subunit sigma-1A;;AP1S1;;34.043;;2;2;2
P56377	AP1S2	AP-1 complex subunit sigma-2	14.6972	17.127	4.11027	0.185601	0.000609565	7.7576e-05	13.6763	15.1488	14.448	15.0221	14.6972	17.1197	16.2619	17.127	17.1762	17.4387	-2.42973	3464;;sp|P56377|AP1S2_HUMAN AP-1 complex subunit sigma-2 OS=Homo sapiens OX=9606 GN=AP1S2 PE=1 SV=1;tr|A0A5F9ZI43|A0A5F9ZI43_HUMAN AP complex subunit sigma OS=Homo sapiens OX=9606 GN=AP1S2 PE=1 SV=1;tr|H7BZG6|H7BZG6_HUMAN AP complex subunit sigma OS=Homo sapiens;;P56377;A0A5F9ZI43;H7BZG6;A0A5F9ZHX2;A6NH01;A0A5F9ZHW1;F6SFB5;H0Y673;P61966-2;;AP-1 complex subunit sigma-2;;AP1S2;;12.424;;2;1;1;1;1;1;…
O95782	AP2A1	AP-2 complex subunit alpha-1	19.3007	19.4541	0.970012	0.899089	0.181876	0.107149	19.2932	19.5152	19.3007	19.3926	19.1567	19.4541	19.3373	19.4507	19.5805	19.4788	-0.153463	2583;;sp|O95782-2|AP2A1_HUMAN Isoform B of AP-2 complex subunit alpha-1 OS=Homo sapiens OX=9606 GN=AP2A1;sp|O95782|AP2A1_HUMAN AP-2 complex subunit alpha-1 OS=Homo sapiens OX=9606 GN=AP2A1 PE=1 SV=3;;O95782-2;O95782;;AP-2 complex subunit alpha-1;;AP2A1;;205.75;;20;20
O94973	AP2A2	AP-2 complex subunit alpha-2	15.168	12.9671	0.336285	4.59785	0.562303	0.461015		12.8044	17.5317			12.3938			13.5404		2.20096	2508;;sp|O94973-2|AP2A2_HUMAN Isoform 2 of AP-2 complex subunit alpha-2 OS=Homo sapiens OX=9606 GN=AP2A2;tr|A0A0G2JQM1|A0A0G2JQM1_HUMAN AP-2 complex subunit alpha-2 (Fragment) OS=Homo sapiens OX=9606 GN=AP2A2 PE=1 SV=1;sp|O94973-3|AP2A2_HUMAN Isoform 3 of AP-2 c;;O94973-2;A0A0G2JQM1;O94973-3;;AP-2 complex subunit alpha-2;;AP2A2;;323.31;;1;1;1
A0A0G2JS82	AP2A2	AP-2 complex subunit alpha-2	15.5443	14.7484	0.315143	1.7361	0.584635	0.484013	16.3705	15.5443			14.4508				15.4487	14.0481	0.795849	280;;tr|A0A0G2JS82|A0A0G2JS82_HUMAN AP-2 complex subunit alpha-2 (Fragment) OS=Homo sapiens OX=9606 GN=AP2A2 PE=1 SV=1;sp|O94973|AP2A2_HUMAN AP-2 complex subunit alpha-2 OS=Homo sapiens OX=9606 GN=AP2A2 PE=1 SV=2;tr|A0A8I5KPP9|A0A8I5KPP9_HUMAN AP-1 complex subu;;A0A0G2JS82;O94973;A0A8I5KPP9;A0A0G2JRF9;A0A0G2JQA4;A0A8I5KYZ9;E9PNC4;A0A0G2JRS3;E9PQP4;E9PPY8;A0A8I5KY83;A0A0G2JQT9;A0A0G2JQF7;A0A8I5QJV…
P63010	AP2B1	AP-2 complex subunit beta	20.2871	20.7223	3.00508	0.739595	0.00442535	0.000988375	19.9076	20.3018	20.2871	20.2043	20.3154	20.874	20.6695	20.7223	20.5233	20.9575	-0.435192	3598;;sp|P63010|AP2B1_HUMAN AP-2 complex subunit beta OS=Homo sapiens OX=9606 GN=AP2B1 PE=1 SV=1;sp|P63010-2|AP2B1_HUMAN Isoform 2 of AP-2 complex subunit beta OS=Homo sapiens OX=9606 GN=AP2B1;tr|A0A087X253|A0A087X253_HUMAN AP complex subunit beta OS=Homo sapien;;P63010;P63010-2;A0A087X253;P63010-3;A0A087WU93;A0A087WZQ6;A0A087WYD1;K7ERB2;K7EN71;K7EJX1;K7EJ01;A0A087WXS3;K7EKZ5;;AP-2 complex subuni…
A0A8I5KWD3	AP2M1	AP-2 complex subunit mu	19.8275	19.9543	0.995255	0.915848	0.174251	0.101099	19.7889	19.9671	19.8843	19.8275	19.4941	19.9543	19.8854	19.9022	20.0022	19.9931	-0.12682	79;;tr|A0A8I5KWD3|A0A8I5KWD3_HUMAN AP-2 complex subunit mu OS=Homo sapiens OX=9606 GN=AP2M1 PE=1 SV=1;tr|A0A087WY71|A0A087WY71_HUMAN AP-2 complex subunit mu OS=Homo sapiens OX=9606 GN=AP2M1 PE=1 SV=1;tr|C9JGT8|C9JGT8_HUMAN AP-2 complex subunit mu OS=Homo sapie;;A0A8I5KWD3;A0A087WY71;C9JGT8;C9JPV8;E9PFW3;Q96CW1-2;Q96CW1;C9JJD3;C9JTK4;H7C4C3;A0A8I5QJU5;C9JJ47;A0A8I5KT55;A0A8I5KTP2;;AP-2 complex sub…
M0R0N4	AP2S1	AP-2 complex subunit sigma	16.7205	16.9831	0.313644	0.833578	0.586341	0.485686	16.646	16.9888	16.4142	16.7205	17.1465	17.0504	16.755	12.9535	17.1751	16.9831	-0.262611	2027;;tr|M0R0N4|M0R0N4_HUMAN AP complex subunit sigma OS=Homo sapiens OX=9606 GN=AP2S1 PE=1 SV=1;tr|M0QYZ2|M0QYZ2_HUMAN AP complex subunit sigma OS=Homo sapiens OX=9606 GN=AP2S1 PE=1 SV=1;sp|P53680|AP2S1_HUMAN AP-2 complex subunit sigma OS=Homo sapiens OX=9606 G;;M0R0N4;M0QYZ2;P53680;M0QZ21;X6R390;P53680-2;;AP-2 complex subunit sigma;;AP2S1;;5.5736;;2;2;2;1;1;1
O00203	AP3B1	AP-3 complex subunit beta-1	18.9651	18.1896	4.20442	1.71173	0.000514794	6.24571e-05	18.69	19.1236	18.9651	18.9048	19.1663	18.3075	18.1864	18.3526	18.0752	18.1896	0.775459	857;;sp|O00203|AP3B1_HUMAN AP-3 complex subunit beta-1 OS=Homo sapiens OX=9606 GN=AP3B1 PE=1 SV=3;tr|A0A8Q3SIS1|A0A8Q3SIS1_HUMAN AP-3 complex subunit beta OS=Homo sapiens OX=9606 GN=AP3B1 PE=1 SV=1;tr|A0A8Q3SHS3|A0A8Q3SHS3_HUMAN AP-3 complex subunit beta OS=Hom;;O00203;A0A8Q3SIS1;A0A8Q3SHS3;A0A8Q3WKJ9;A0A8Q3SI03;A0A8Q3WL34;A0A8Q3SHW6;A0A8Q3WKN2;A0A8Q3WKK0;A0A8Q3SHR2;O00203-3;A0A8Q3SIM7;A0A8Q3WKF8…
A0A8V8TQW4	AP3D1	AP-3 complex subunit delta-1	21.2352	20.8742	0.696181	1.28434	0.296993	0.201288	20.6	21.3768	21.2352	20.9761	21.2536	20.9398	20.8695	20.8742	20.8301	20.9513	0.361026	974;;tr|A0A8V8TQW4|A0A8V8TQW4_HUMAN AP-3 complex subunit delta-1 OS=Homo sapiens OX=9606 GN=AP3D1 PE=4 SV=1;sp|O14617|AP3D1_HUMAN AP-3 complex subunit delta-1 OS=Homo sapiens OX=9606 GN=AP3D1 PE=1 SV=1;sp|O14617-5|AP3D1_HUMAN Isoform 5 of AP-3 complex subunit d;;A0A8V8TQW4;O14617;O14617-5;O14617-4;O14617-2;O14617-3;A0A2R8Y4J3;A0A087WYN6;K7ELX8;A0A2R8YCY8;;AP-3 complex subunit delta-1;;AP3D1;;323.…
Q9Y2T2	AP3M1	AP-3 complex subunit mu-1	18.514	17.8889	2.5673	1.54238	0.00978414	0.00270829	18.735	18.6916	18.4687	18.514	18.0916	18.1165	17.7677	17.8435	17.8889	18.0646	0.625154	6533;;sp|Q9Y2T2|AP3M1_HUMAN AP-3 complex subunit mu-1 OS=Homo sapiens OX=9606 GN=AP3M1 PE=1 SV=1;;Q9Y2T2;;AP-3 complex subunit mu-1;;AP3M1;;156.46;;9
E5RJ52	AP3M2	AP-3 complex subunit mu-2	16.7522	16.2856	0.0185221	1.3819	0.97079	0.958248	16.4187	16.8144	16.797	16.7522	14.4368	15.7525	16.2856	16.3459	16.281	16.4265	0.466649	1389;;tr|E5RJ52|E5RJ52_HUMAN AP-3 complex subunit mu-2 (Fragment) OS=Homo sapiens OX=9606 GN=AP3M2 PE=1 SV=1;sp|P53677|AP3M2_HUMAN AP-3 complex subunit mu-2 OS=Homo sapiens OX=9606 GN=AP3M2 PE=1 SV=1;;E5RJ52;P53677;H0YAY4;E7ER80;P53677-2;;AP-3 complex subunit mu-2;;AP3M2;;22.579;;3;3;1;1;1
F5H459	AP3S1	AP-3 complex subunit sigma-1	17.3126	15.7664	2.40594	2.9204	0.0129061	0.00392703	17.9415	17.3126	17.3638	17.1836	15.8453	15.7664	15.7788	15.3973	15.9038	15.6581	1.54616	1568;;tr|F5H459|F5H459_HUMAN AP complex subunit sigma OS=Homo sapiens OX=9606 GN=AP3S1 PE=1 SV=1;sp|Q92572|AP3S1_HUMAN AP-3 complex subunit sigma-1 OS=Homo sapiens OX=9606 GN=AP3S1 PE=1 SV=1;;F5H459;Q92572;;AP-3 complex subunit sigma-1;;AP3S1;;10.456;;1;1
Q9Y6B7	AP4B1	AP-4 complex subunit beta-1;AP complex subunit beta	19.1806	18.747	0.120751	1.35058	0.816563	0.757267	16.4101	19.3655	19.1806	12.9163	19.7878	20.8733	20.4103	18.747	18.0336	12.7167	0.433576	6665;;sp|Q9Y6B7|AP4B1_HUMAN AP-4 complex subunit beta-1 OS=Homo sapiens OX=9606 GN=AP4B1 PE=1 SV=2;tr|B1ALD2|B1ALD2_HUMAN AP-4 complex subunit beta-1 (Fragment) OS=Homo sapiens OX=9606 GN=AP4B1 PE=1 SV=1;tr|B1ALD1|B1ALD1_HUMAN AP-4 complex subunit beta-1 (Fragme;;Q9Y6B7;B1ALD2;B1ALD1;B1ALD0;B1ALD3;Q9Y6B7-2;;AP-4 complex subunit beta-1;AP complex subunit beta;;AP4B1;;2.9691;;3;2;2;2;1;1
Q9UPM8	AP4E1	AP-4 complex subunit epsilon-1	15.5333	16.1762	0.013264	0.640427	0.978493	0.96992	15.5333	15.3115	15.3044	17.0379	18.1132	16.1762		17.0763	15.4299		-0.642893	6470;;sp|Q9UPM8-2|AP4E1_HUMAN Isoform 2 of AP-4 complex subunit epsilon-1 OS=Homo sapiens OX=9606 GN=AP4E1;sp|Q9UPM8|AP4E1_HUMAN AP-4 complex subunit epsilon-1 OS=Homo sapiens OX=9606 GN=AP4E1 PE=1 SV=2;;Q9UPM8-2;Q9UPM8;;AP-4 complex subunit epsilon-1;;AP4E1;;3.1201;;3;3
Q2VPB7	AP5B1	AP-5 complex subunit beta-1	14.318	15.0509	1.36043	0.601715	0.0892849	0.0436083	14.263	14.6003	14.5164	14.0857	14.318	14.9365	15.9615	14.378		15.1653	-0.732848	4201;;sp|Q2VPB7|AP5B1_HUMAN AP-5 complex subunit beta-1 OS=Homo sapiens OX=9606 GN=AP5B1 PE=1 SV=4;;Q2VPB7;;AP-5 complex subunit beta-1;;AP5B1;;2.4469;;2
Q9NUS5	AP5S1	AP-5 complex subunit sigma-1	15.7378	15.6441	0.319836	1.06714	0.580121	0.478811		15.8373	15.9323	15.5696	15.6383	15.8731	15.6441	15.2005	15.517	15.8831	0.0937458	6098;;sp|Q9NUS5|AP5S1_HUMAN AP-5 complex subunit sigma-1 OS=Homo sapiens OX=9606 GN=AP5S1 PE=1 SV=1;;Q9NUS5;;AP-5 complex subunit sigma-1;;AP5S1;;2.6403;;2
O43299	AP5Z1	AP-5 complex subunit zeta-1	17.2702	16.8782	0.955167	1.31222	0.186564	0.110875	16.793	17.4463	17.2751	17.2702	17.1713	17.127	16.789	16.8254	17.1453	16.8782	0.392009	2242;;sp|O43299|AP5Z1_HUMAN AP-5 complex subunit zeta-1 OS=Homo sapiens OX=9606 GN=AP5Z1 PE=1 SV=2;tr|A0A3B3IS81|A0A3B3IS81_HUMAN AP-5 complex subunit zeta-1 (Fragment) OS=Homo sapiens OX=9606 GN=AP5Z1 PE=1 SV=1;tr|A0A3B3ISJ0|A0A3B3ISJ0_HUMAN AP-5 complex subuni;;O43299;A0A3B3IS81;A0A3B3ISJ0;O43299-3;O43299-2;;AP-5 complex subunit zeta-1;;AP5Z1;;13.184;;2;1;1;1;1
Q99767	APBA2	Amyloid beta A4 precursor protein-binding family A member 2	15.288	14.3968	1.78606	1.85467	0.0408629	0.0163658	15.1635	15.288	15.5077	15.0937	16.6815	14.4663	14.7875	13.5847		14.3274	0.891161	5535;;sp|Q99767-2|APBA2_HUMAN Isoform 2 of Amyloid-beta A4 precursor protein-binding family A member 2 OS=Homo sapiens OX=9606 GN=APBA2;sp|Q99767|APBA2_HUMAN Amyloid-beta A4 precursor protein-binding family A member 2 OS=Homo sapiens OX=9606 GN=APBA2 PE=1 SV=3;;Q99767-2;Q99767;H0YNE8;H0YNG7;H0YL28;A0A0D9SFA9;H0YMS0;A0A0G2JMD7;A0A8V8TPS8;Q02410-2;Q02410;;Amyloid beta A4 precursor protein-binding f…
O96018	APBA3	Amyloid beta A4 precursor protein-binding family A member 3	15.393	15.3923	0.0130005	1.00047	0.978794	0.970509	16.7921	13.6617	15.5768	15.393	12.7308	15.3923	13.2706	14.274	15.4855	15.5694	0.000670756	2602;;sp|O96018|APBA3_HUMAN Amyloid-beta A4 precursor protein-binding family A member 3 OS=Homo sapiens OX=9606 GN=APBA3 PE=1 SV=1;;O96018;;Amyloid beta A4 precursor protein-binding family A member 3;;APBA3;;2.5593;;2
P25054	APC	Adenomatous polyposis coli protein	20.7957	20.4963	1.12933	1.23061	0.135897	0.0742449	20.9141	20.6898	20.9403	20.7957	20.4988	20.3308	20.4963	19.9971	20.7789	20.6272	0.299377	3011;;sp|P25054-3|APC_HUMAN Isoform 1B of Adenomatous polyposis coli protein OS=Homo sapiens OX=9606 GN=APC;sp|P25054|APC_HUMAN Adenomatous polyposis coli protein OS=Homo sapiens OX=9606 GN=APC PE=1 SV=2;sp|P25054-2|APC_HUMAN Isoform 2 of Adenomatous polyposis c;;P25054-3;P25054;P25054-2;A0A2Q2SV78;E9PFT7;R4GMU6;H3BNH8;;Adenomatous polyposis coli protein;;APC;;7.752;;7;7;6;4;4;2;1
C9JIF9	APEH	Acylamino-acid-releasing enzyme	19.2137	17.5571	4.32283	3.15261	0.000418144	4.75523e-05	19.0581	19.4529	19.3499	19.1989	19.2137	18.1616	17.1083	18.0121	17.5151	17.5571	1.65654	1215;;tr|C9JIF9|C9JIF9_HUMAN Acylamino-acid-releasing enzyme OS=Homo sapiens OX=9606 GN=APEH PE=1 SV=1;sp|P13798|ACPH_HUMAN Acylamino-acid-releasing enzyme OS=Homo sapiens OX=9606 GN=APEH PE=1 SV=4;;C9JIF9;P13798;H7C393;F8WEH5;C9JLK2;H7C1U0;;Acylamino-acid-releasing enzyme;;APEH;;51.05;;11;11;5;2;2;2
P27695	APEX1	DNA-(apurinic or apyrimidinic site) lyase;DNA-(apurinic or apyrimidinic site) lyase, mitochondrial	20.5771	20.5009	0.386289	1.05425	0.516394	0.410876	20.281	20.9622	20.7597	20.4931	20.5771	20.6055	20.5009	20.5151	20.4463	20.4893	0.0762206	3043;;sp|P27695|APEX1_HUMAN DNA-(apurinic or apyrimidinic site) endonuclease OS=Homo sapiens OX=9606 GN=APEX1 PE=1 SV=2;tr|G3V3M6|G3V3M6_HUMAN DNA-(apurinic or apyrimidinic site) endonuclease (Fragment) OS=Homo sapiens OX=9606 GN=APEX1 PE=1 SV=1;tr|G3V5Q1|G3V5Q1;;P27695;G3V3M6;G3V5Q1;G3V3C7;A0A0C4DGK8;G3V5M0;G3V359;G3V5D9;H7C4A8;G3V3Y6;G3V2D9;;DNA-(apurinic or apyrimidinic site) lyase;DNA-(apurin…
Q96BI3	APH1A	Gamma-secretase subunit APH-1A	17.5405	17.0762	0.569405	1.37963	0.373603	0.269522	16.594	17.5405	17.5925	17.3981	17.7956	17.6898	17.16		16.9924	12.6737	0.464285	5231;;sp|Q96BI3-2|APH1A_HUMAN Isoform 2 of Gamma-secretase subunit APH-1A OS=Homo sapiens OX=9606 GN=APH1A;sp|Q96BI3|APH1A_HUMAN Gamma-secretase subunit APH-1A OS=Homo sapiens OX=9606 GN=APH1A PE=1 SV=1;;Q96BI3-2;Q96BI3;;Gamma-secretase subunit APH-1A;;APH1A;;2.8255;;1;1
Q9BZZ5	API5	Apoptosis inhibitor 5	16.2992	15.9275	0.826372	1.29389	0.235219	0.149152		15.7716	16.3548	16.2435	16.8774	15.9172	14.7852	15.9377	16.1023		0.37171	5758;;sp|Q9BZZ5|API5_HUMAN Apoptosis inhibitor 5 OS=Homo sapiens OX=9606 GN=API5 PE=1 SV=3;sp|Q9BZZ5-1|API5_HUMAN Isoform 1 of Apoptosis inhibitor 5 OS=Homo sapiens OX=9606 GN=API5;sp|Q9BZZ5-6|API5_HUMAN Isoform 6 of Apoptosis inhibitor 5 OS=Homo sapiens OX=9606;;Q9BZZ5;Q9BZZ5-1;Q9BZZ5-6;Q9BZZ5-3;H0YER7;E9PQK6;;Apoptosis inhibitor 5;;API5;;2.1573;;1;0;1;0;0;0
Q9BZZ5	API5	Apoptosis inhibitor 5	16.8901	17.0474	0.251876	0.896715	0.652446	0.559918	17.3712	16.8973	16.5794	16.8901	16.2097	17.0806	17.0663	16.7269	16.6725	17.0474	-0.157279	5759;;sp|Q9BZZ5-2|API5_HUMAN Isoform 2 of Apoptosis inhibitor 5 OS=Homo sapiens OX=9606 GN=API5;sp|Q9BZZ5-5|API5_HUMAN Isoform 5 of Apoptosis inhibitor 5 OS=Homo sapiens OX=9606 GN=API5;;Q9BZZ5-2;Q9BZZ5-5;;Apoptosis inhibitor 5;;API5;;323.31;;1;1
Q06481	APLP2	Amyloid-like protein 2	18.2206	16.4689	5	3.36766	9.063e-06	2.94742e-07	17.7742	18.2267	18.2206	18.1406	18.3232	16.5511	16.3546	16.5731	16.3103	16.4689	1.75175	3750;;sp|Q06481-5|APLP2_HUMAN Isoform 5 of Amyloid beta precursor like protein 2 OS=Homo sapiens OX=9606 GN=APLP2;sp|Q06481-4|APLP2_HUMAN Isoform 4 of Amyloid beta precursor like protein 2 OS=Homo sapiens OX=9606 GN=APLP2;sp|Q06481-2|APLP2_HUMAN Isoform 2 of Amy;;Q06481-5;Q06481-4;Q06481-2;Q06481-3;Q06481-6;Q06481;;Amyloid-like protein 2;;APLP2;;71.456;;7;7;7;7;7;7
Q9HDC9	APMAP	Adipocyte plasma membrane-associated protein	20.8677	21.2846	2.7367	0.74906	0.00725042	0.0018336	20.5586	20.9838	20.8289	20.8677	20.9261	21.1837	21.0761	21.3813	21.3498	21.2846	-0.416846	5975;;sp|Q9HDC9|APMAP_HUMAN Adipocyte plasma membrane-associated protein OS=Homo sapiens OX=9606 GN=APMAP PE=1 SV=2;tr|H0Y512|H0Y512_HUMAN Adipocyte plasma membrane-associated protein (Fragment) OS=Homo sapiens OX=9606 GN=APMAP PE=1 SV=1;sp|Q9HDC9-2|APMAP_HUMAN ;;Q9HDC9;H0Y512;Q9HDC9-2;;Adipocyte plasma membrane-associated protein;;APMAP;;284.88;;17;15;12
Q8NCW5	APOA1BP	NAD(P)H-hydrate epimerase	18.9209	18.4632	0.713236	1.37343	0.288463	0.193537	18.1812	19.1103	18.9209	18.5989	19.0112	18.7926	18.3808	18.4632	18.4979	18.3688	0.457783	4946;;sp|Q8NCW5|NNRE_HUMAN NAD(P)H-hydrate epimerase OS=Homo sapiens OX=9606 GN=NAXE PE=1 SV=2;tr|A0A7P0TAG8|A0A7P0TAG8_HUMAN NAD(P)H-hydrate epimerase OS=Homo sapiens OX=9606 GN=NAXE PE=1 SV=1;sp|Q8NCW5-2|NNRE_HUMAN Isoform 2 of NAD(P)H-hydrate epimerase OS=Hom;;Q8NCW5;A0A7P0TAG8;Q8NCW5-2;A0A7P0T9Y2;Q5T3I4;Q5T3I3;A0A7P0Z426;A0A7P0TA18;;NAD(P)H-hydrate epimerase;;APOA1BP;;35.846;;8;7;7;4;4;4;4;2
B0QYD3	APOBEC3B	DNA dC->dU-editing enzyme APOBEC-3B	20.8112	19.6194	4.46514	2.28443	0.000328696	3.42656e-05	20.2545	20.8377	20.8112	20.5998	20.8385	19.6295	19.4995	19.6194	19.4455	19.8095	1.19183	1066;;tr|B0QYD3|B0QYD3_HUMAN DNA dC->dU-editing enzyme APOBEC-3B OS=Homo sapiens OX=9606 GN=APOBEC3B PE=1 SV=1;sp|Q9UH17|ABC3B_HUMAN DNA dC->dU-editing enzyme APOBEC-3B OS=Homo sapiens OX=9606 GN=APOBEC3B PE=1 SV=1;sp|Q9UH17-3|ABC3B_HUMAN Isoform 3 of DNA dC->dU;;B0QYD3;Q9UH17;Q9UH17-3;Q9UH17-2;P31941-2;P31941;;DNA dC->dU-editing enzyme APOBEC-3B;;APOBEC3B;;263.5;;9;9;6;2;3;3
Q9NRW3	APOBEC3C	DNA dC->dU-editing enzyme APOBEC-3C	19.8235	20.2059	1.52607	0.767166	0.0661631	0.0297803	19.8235	19.8784	19.8724	19.5139	19.2949	19.858	20.2059	19.8257	20.2222	20.378	-0.38239	6048;;sp|Q9NRW3|ABC3C_HUMAN DNA dC->dU-editing enzyme APOBEC-3C OS=Homo sapiens OX=9606 GN=APOBEC3C PE=1 SV=2;;Q9NRW3;;DNA dC->dU-editing enzyme APOBEC-3C;;APOBEC3C;;66.635;;7
Q96AK3	APOBEC3D	DNA dC->dU-editing enzyme APOBEC-3D	19.6498	17.3836	3.73209	4.81035	0.00118961	0.000185313	19.3461	19.6498	19.7201	19.5979	19.7089					17.3836	2.26614	5220;;sp|Q96AK3|ABC3D_HUMAN DNA dC->dU-editing enzyme APOBEC-3D OS=Homo sapiens OX=9606 GN=APOBEC3D PE=1 SV=1;tr|Q6ICH2|Q6ICH2_HUMAN BK150C2.9 protein OS=Homo sapiens OX=9606 GN=APOBEC3D PE=1 SV=1;;Q96AK3;Q6ICH2;A0A087WX48;Q8IUX4;;DNA dC->dU-editing enzyme APOBEC-3D;;APOBEC3D;bK150C2.9;;-2;;1;0;0;0
Q9HC16	APOBEC3G		19.7907	20.0443	0.188575	0.83876	0.726174	0.647776		19.6973	19.884	19.483	20.0398	20.0443	19.5298	20.1337	19.4917	20.1542	-0.25367	6812;;sp|Q9HC16-3|ABC3G_HUMAN Isoform 3 of DNA dC->dU-editing enzyme APOBEC-3G OS=Homo sapiens OX=9606 GN=APOBEC3G;sp|Q8IUX4-2|ABC3F_HUMAN Isoform 2 of DNA dC->dU-editing enzyme APOBEC-3F OS=Homo sapiens OX=9606 GN=APOBEC3F;;REV__Q9HC16-3;REV__Q8IUX4-2;;;;;;1.8259;;1;1
B0YIW2	APOC3	Apolipoprotein C-III	18.339	15.1367	0.507749	9.20416	0.417445	0.310635	18.52			18.1579			17.5093		12.7641		3.20229	1071;;tr|B0YIW2|B0YIW2_HUMAN Apolipoprotein C-III OS=Homo sapiens OX=9606 GN=APOC3 PE=1 SV=1;sp|P02656|APOC3_HUMAN Apolipoprotein C-III OS=Homo sapiens OX=9606 GN=APOC3 PE=1 SV=1;;B0YIW2;P02656;;Apolipoprotein C-III;;APOC3;;30.952;;1;1
Q9BQE5	APOL2	Apolipoprotein L2	19.6737	19.2707	1.55865	1.32228	0.0623066	0.0276281	19.3012	19.652	19.6842	19.6737	19.7604	19.5093	19.2079	19.3971	18.8674	19.2707	0.40303	5566;;sp|Q9BQE5|APOL2_HUMAN Apolipoprotein L2 OS=Homo sapiens OX=9606 GN=APOL2 PE=1 SV=2;tr|J3KQL8|J3KQL8_HUMAN Apolipoprotein L2 OS=Homo sapiens OX=9606 GN=APOL2 PE=1 SV=2;;Q9BQE5;J3KQL8;E9PM95;B0QYK8;;Apolipoprotein L2;;APOL2;;179.05;;11;10;3;1
H7C1U8	APOO	Apolipoprotein O	19.6235	19.7361	0.991121	0.924949	0.175247	0.102065	19.3797	19.6235	19.6676	19.5314	19.8417	19.7349	19.9312	19.6201	19.912	19.7361	-0.112555	1859;;tr|H7C1U8|H7C1U8_HUMAN MICOS complex subunit (Fragment) OS=Homo sapiens OX=9606 GN=APOO PE=1 SV=1;sp|Q9BUR5|MIC26_HUMAN MICOS complex subunit MIC26 OS=Homo sapiens OX=9606 GN=APOO PE=1 SV=1;sp|Q9BUR5-2|MIC26_HUMAN Isoform 2 of MICOS complex subunit MIC26 O;;H7C1U8;Q9BUR5;Q9BUR5-2;A0A0J9YXS4;A0A0J9YWW6;G3V1B6;;Apolipoprotein O;;APOO;;167.13;;6;6;4;2;2;2
Q6UXV4	APOOL	MICOS complex subunit MIC27	18.3266	18.1693	0.0722095	1.11517	0.888513	0.846819	17.7456	18.3687	18.4566	18.2399	18.3266	18.5059	18.1693	18.1597	17.9567	18.5109	0.157259	4553;;sp|Q6UXV4|MIC27_HUMAN MICOS complex subunit MIC27 OS=Homo sapiens OX=9606 GN=APOOL PE=1 SV=1;;Q6UXV4;;MICOS complex subunit MIC27;;APOOL;;109.5;;11
Q9UKG1	APPL1	DCC-interacting protein 13-alpha	16.3796	18.0073	2.96291	0.3236	0.00476569	0.00108916	15.9408	16.8523	15.0145	16.4624	16.3796	18.516	17.6278	18.1563	17.457	18.0073	-1.62771	6394;;sp|Q9UKG1|DP13A_HUMAN DCC-interacting protein 13-alpha OS=Homo sapiens OX=9606 GN=APPL1 PE=1 SV=1;;Q9UKG1;C9K0C4;C9JAB0;;DCC-interacting protein 13-alpha;;APPL1;;40.519;;7;2;2
H0YH86	APPL2	DCC-interacting protein 13-beta	16.2487	15.9994	0.275317	1.18869	0.626934	0.530497				16.2758	16.2217	15.9994	15.673	14.9758	16.4455	16.5437	0.249368	1767;;tr|H0YH86|H0YH86_HUMAN DCC-interacting protein 13-beta (Fragment) OS=Homo sapiens OX=9606 GN=APPL2 PE=1 SV=1;sp|Q8NEU8-2|DP13B_HUMAN Isoform 2 of DCC-interacting protein 13-beta OS=Homo sapiens OX=9606 GN=APPL2;sp|Q8NEU8|DP13B_HUMAN DCC-interacting protein;;H0YH86;Q8NEU8-2;Q8NEU8;Q8NEU8-3;F8VS86;;DCC-interacting protein 13-beta;;APPL2;;-2;;2;2;2;2;1
P07741	APRT	Adenine phosphoribosyltransferase	20.9223	20.1249	2.95895	1.73797	0.00479065	0.00109913	20.7467	21.3715	20.9223	20.818	21.4	20.4638	20.0636	20.4285	20.0534	20.1249	0.797407	2703;;sp|P07741|APT_HUMAN Adenine phosphoribosyltransferase OS=Homo sapiens OX=9606 GN=APRT PE=1 SV=2;tr|H3BQB1|H3BQB1_HUMAN Adenine phosphoribosyltransferase (Fragment) OS=Homo sapiens OX=9606 GN=APRT PE=1 SV=1;sp|P07741-2|APT_HUMAN Isoform 2 of Adenine phospho;;P07741;H3BQB1;P07741-2;H3BQF1;H3BQZ9;H3BSW3;;Adenine phosphoribosyltransferase;;APRT;;162.52;;9;7;7;6;5;2
Q7Z2E3	APTX	Aprataxin	16.6689	16.0324	0.0446736	1.55454	0.929911	0.902249	16.7151	16.6689			14.7292	15.8571	16.5856	15.9622	16.0758	16.0324	0.636489	4621;;sp|Q7Z2E3-9|APTX_HUMAN Isoform 9 of Aprataxin OS=Homo sapiens OX=9606 GN=APTX;sp|Q7Z2E3-11|APTX_HUMAN Isoform 11 of Aprataxin OS=Homo sapiens OX=9606 GN=APTX;sp|Q7Z2E3-7|APTX_HUMAN Isoform 7 of Aprataxin OS=Homo sapiens OX=9606 GN=APTX;sp|Q7Z2E3|APTX_HUMAN;;Q7Z2E3-9;Q7Z2E3-11;Q7Z2E3-7;Q7Z2E3;A0A5K1VW64;C9J8U3;A0A0A0MRW7;Q7Z2E3-13;Q7Z2E3-3;Q7Z2E3-5;Q7Z2E3-10;Q7Z2E3-8;A0A5F9ZGW5;Q7Z2E3-6;Q7Z2…
Q7Z2E3	APTX	Aprataxin	13.6821	13.5892	0.150809	1.06649	0.775116	0.706629	13.7737			13.5905			13.7826			13.3958	0.0928669	4622;;sp|Q7Z2E3-4|APTX_HUMAN Isoform 4 of Aprataxin OS=Homo sapiens OX=9606 GN=APTX;tr|A0A5F9ZI51|A0A5F9ZI51_HUMAN Aprataxin OS=Homo sapiens OX=9606 GN=APTX PE=1 SV=1;;Q7Z2E3-4;A0A5F9ZI51;;Aprataxin;;APTX;;1.9303;;1;1
O60306	AQR	Intron-binding protein aquarius	20.4214	20.4342	0.193752	0.991177	0.719365	0.640101	19.9813	20.4214	20.4539	20.2763	20.4937	20.4735	20.2031	20.4631	20.3127	20.4342	-0.0127849	2314;;sp|O60306|AQR_HUMAN RNA helicase aquarius OS=Homo sapiens OX=9606 GN=AQR PE=1 SV=4;;O60306;H0YH15;H0YLN9;;Intron-binding protein aquarius;;AQR;;323.31;;50;23;1
P10398	ARAF	Serine/threonine-protein kinase A-Raf	14.8617	15.3481	0.0357957	0.71376	0.944588	0.920883	14.2593		15.283	14.4403	17.2708	14.8524	14.9983	15.698		16.0128	-0.48649	2776;;sp|P10398|ARAF_HUMAN Serine/threonine-protein kinase A-Raf OS=Homo sapiens OX=9606 GN=ARAF PE=1 SV=2;;P10398;;Serine/threonine-protein kinase A-Raf;;ARAF;;7.4292;;2
Q96P48	ARAP1	Arf-GAP with Rho-GAP domain, ANK repeat and PH domain-containing protein 1	18.1759	16.4891	3.34503	3.21937	0.00239386	0.000451826	18.208	18.8265	18.1759	17.6403	17.4986	16.8504	16.8516	16.4274	16.4191	16.4891	1.68678	5427;;sp|Q96P48-3|ARAP1_HUMAN Isoform 3 of Arf-GAP with Rho-GAP domain, ANK repeat and PH domain-containing protein 1 OS=Homo sapiens OX=9606 GN=ARAP1;sp|Q96P48|ARAP1_HUMAN Arf-GAP with Rho-GAP domain, ANK repeat and PH domain-containing protein 1 OS=Homo sapien;;Q96P48-3;Q96P48;E7EU13;Q96P48-7;Q96P48-2;Q96P48-4;Q96P48-1;F5GWN4;F8WBT0;A0A0A0MSJ2;Q96P48-5;;Arf-GAP with Rho-GAP domain, ANK repeat a…
B0YIW6	ARCN1	Coatomer subunit delta	20.6348	19.9742	4.33757	1.58078	0.000409432	4.59653e-05	20.4312	20.7248	20.7313	20.6348	20.4506	20.0329	19.9742	19.7849	19.9017	20.0517	0.660634	1072;;tr|B0YIW6|B0YIW6_HUMAN Coatomer subunit delta OS=Homo sapiens OX=9606 GN=ARCN1 PE=1 SV=1;sp|P48444|COPD_HUMAN Coatomer subunit delta OS=Homo sapiens OX=9606 GN=ARCN1 PE=1 SV=1;sp|P48444-2|COPD_HUMAN Isoform 2 of Coatomer subunit delta OS=Homo sapiens OX=96;;B0YIW6;P48444;P48444-2;E9PK34;;Coatomer subunit delta;;ARCN1;;306.76;;25;25;19;2
P84077	ARF1	ADP-ribosylation factor 1;ADP-ribosylation factor 3	21.5355	21.0588	2.948	1.3915	0.00487485	0.00112719	21.5276	21.6512	21.4937	21.5355	21.8989	21.0588	21.0732	20.7839	20.4009	21.0671	0.476644	3664;;sp|P84077|ARF1_HUMAN ADP-ribosylation factor 1 OS=Homo sapiens OX=9606 GN=ARF1 PE=1 SV=2;tr|A0A8V8TNZ5|A0A8V8TNZ5_HUMAN ADP-ribosylation factor 1 (Fragment) OS=Homo sapiens OX=9606 GN=ARF1 PE=4 SV=1;tr|A0A8V8TQC0|A0A8V8TQC0_HUMAN ADP-ribosylation factor 1 ;;P84077;A0A8V8TNZ5;A0A8V8TQC0;A0A8V8TNZ0;A0A8V8TQP8;P61204;F5H423;A0A8V8TP92;P61204-2;F5H0C7;A0A8V8TP99;H0YGG7;A0A8V8TPG9;;ADP-ribosylat…
P18085	ARF4	ADP-ribosylation factor 4	18.9674	18.4903	0.481612	1.39191	0.438321	0.329904	18.8438	19.1049	18.9777	18.9674	18.11	18.3702	18.7408	18.4903	17.7809	19.1399	0.477064	2919;;sp|P18085|ARF4_HUMAN ADP-ribosylation factor 4 OS=Homo sapiens OX=9606 GN=ARF4 PE=1 SV=3;tr|C9JPM4|C9JPM4_HUMAN ADP-ribosylation factor 4 (Fragment) OS=Homo sapiens OX=9606 GN=ARF4 PE=1 SV=1;tr|C9JAK5|C9JAK5_HUMAN ADP-ribosylation factor 4 OS=Homo sapiens ;;P18085;C9JPM4;C9JAK5;U3KQF2;F5H1V1;F5H6T5;F8WDB3;;ADP-ribosylation factor 4;;ARF4;;95.739;;6;4;6;4;0;0;0
P84085	ARF5	ADP-ribosylation factor 5	18.8913	18.5839	1.06963	1.23753	0.151157	0.0851858	18.9618	18.8951	18.8913	18.8104	18.4267	18.5839	18.7521	18.2427	18.7128	18.2986	0.307463	3665;;sp|P84085|ARF5_HUMAN ADP-ribosylation factor 5 OS=Homo sapiens OX=9606 GN=ARF5 PE=1 SV=2;tr|C9J1Z8|C9J1Z8_HUMAN ADP-ribosylation factor 5 (Fragment) OS=Homo sapiens OX=9606 GN=ARF5 PE=1 SV=1;;P84085;C9J1Z8;;ADP-ribosylation factor 5;;ARF5;;58.422;;7;4
P62330	ARF6	ADP-ribosylation factor 6	18.0816	19.2	1.61648	0.460582	0.0559431	0.0241833	18.5406	18.7096	18.0042	18.0056	18.0816	19.2239	18.7087	18.2945	19.2423	19.2	-1.11847	3559;;sp|P62330|ARF6_HUMAN ADP-ribosylation factor 6 OS=Homo sapiens OX=9606 GN=ARF6 PE=1 SV=2;;P62330;A0A8I5QJX7;;ADP-ribosylation factor 6;;ARF6;;56.524;;7;1
Q8N6T3	ARFGAP1	ADP-ribosylation factor GTPase-activating protein 1	18.0425	18.7327	4.17699	0.619798	0.000540418	6.65291e-05	17.5733	18.0759	18.0425	17.9175	18.0759	18.7058	18.8574	18.5882	18.7327	18.7557	-0.690131	4892;;sp|Q8N6T3|ARFG1_HUMAN ADP-ribosylation factor GTPase-activating protein 1 OS=Homo sapiens OX=9606 GN=ARFGAP1 PE=1 SV=2;tr|F8W1U7|F8W1U7_HUMAN ADP-ribosylation factor GTPase-activating protein 1 (Fragment) OS=Homo sapiens OX=9606 GN=ARFGAP1 PE=1 SV=1;tr|F8V;;Q8N6T3;F8W1U7;F8VWH9;Q8N6T3-5;Q8N6T3-3;Q8N6T3-2;E5RHC5;E5RHT6;Q8N6T3-4;F8VWB3;E5RGL6;E5RHH7;H0YIQ0;;ADP-ribosylation factor GTPase-acti…
A0A0D9SF70	ARFGAP2	ADP-ribosylation factor GTPase-activating protein 2	18.6312	18.1452	2.09648	1.40059	0.0227612	0.00800788	18.6312	18.8113	18.4186	18.1873	18.8223	18.2394	18.1452	17.8872	18.1798	17.7954	0.486031	248;;tr|A0A0D9SF70|A0A0D9SF70_HUMAN ADP-ribosylation factor GTPase-activating protein 2 OS=Homo sapiens OX=9606 GN=ARFGAP2 PE=1 SV=1;tr|G5E9L0|G5E9L0_HUMAN ADP-ribosylation factor GTPase-activating protein 2 OS=Homo sapiens OX=9606 GN=ARFGAP2 PE=1 SV=2;tr|E9PN4;;A0A0D9SF70;G5E9L0;E9PN48;Q8N6H7;E9PQP3;Q8N6H7-2;Q8N6H7-3;H0YDN9;E9PMU9;E9PIY6;E9PM18;E9PMR9;E9PM63;E9PNY8;E9PJT7;E9PK28;;ADP-ribosylatio…
H0Y6A0	ARFGAP3		14.6611	12.9266	4.23204	3.32758	0.000492726	5.86091e-05		14.7292	14.692	14.6302	14.6051			12.7708	12.9266	13.2925	1.73447	1730;;tr|H0Y6A0|H0Y6A0_HUMAN ADP-ribosylation factor GTPase-activating protein 3 (Fragment) OS=Homo sapiens OX=9606 GN=ARFGAP3 PE=1 SV=1;;H0Y6A0;;;;ARFGAP3;;11.334;;1
Q9Y6D6	ARFGEF1	Brefeldin A-inhibited guanine nucleotide-exchange protein 1	17.3698	15.6083	2.83453	3.39066	0.00604355	0.00146377	16.7572	17.6968	17.3698	17.3672	17.7851	16.4367	15.3649	15.6083	15.3077	16.5715	1.76156	6668;;sp|Q9Y6D6|BIG1_HUMAN Brefeldin A-inhibited guanine nucleotide-exchange protein 1 OS=Homo sapiens OX=9606 GN=ARFGEF1 PE=1 SV=2;tr|E5RIF2|E5RIF2_HUMAN Brefeldin A-inhibited guanine nucleotide-exchange protein 1 (Fragment) OS=Homo sapiens OX=9606 GN=ARFGEF1 P;;Q9Y6D6;E5RIF2;E5RHL7;E5RHZ1;E5RJN9;;Brefeldin A-inhibited guanine nucleotide-exchange protein 1;;ARFGEF1;;39.348;;9;7;4;2;1
A0A7P0T7Z2	ARFGEF2	Brefeldin A-inhibited guanine nucleotide-exchange protein 2	17.4313	17.03	0.831254	1.32063	0.233081	0.147484	16.7006	17.7293	17.6215	17.4313	17.0121	17.1279	16.9533	16.4768	17.03	17.0896	0.401227	693;;tr|A0A7P0T7Z2|A0A7P0T7Z2_HUMAN Brefeldin A-inhibited guanine nucleotide-exchange protein 2 OS=Homo sapiens OX=9606 GN=ARFGEF2 PE=1 SV=1;sp|Q9Y6D5|BIG2_HUMAN Brefeldin A-inhibited guanine nucleotide-exchange protein 2 OS=Homo sapiens OX=9606 GN=ARFGEF2 PE=1;;A0A7P0T7Z2;Q9Y6D5;A0A7P0T9L9;A0A7P0TA34;A0A7P0T9L6;A0A7P0Z446;;Brefeldin A-inhibited guanine nucleotide-exchange protein 2;;ARFGEF2;;87.…
P53367	ARFIP1	Arfaptin-1	18.2578	17.3281	1.49829	1.90489	0.0692769	0.0317476	16.9378	18.5223	18.0662	18.2578	18.5262	17.4228	16.5492	17.3281	16.8301	17.593	0.929705	3405;;sp|P53367|ARFP1_HUMAN Arfaptin-1 OS=Homo sapiens OX=9606 GN=ARFIP1 PE=1 SV=2;sp|P53367-2|ARFP1_HUMAN Isoform A of Arfaptin-1 OS=Homo sapiens OX=9606 GN=ARFIP1;sp|P53367-3|ARFP1_HUMAN Isoform 3 of Arfaptin-1 OS=Homo sapiens OX=9606 GN=ARFIP1;;P53367;P53367-2;P53367-3;;Arfaptin-1;;ARFIP1;;100.36;;6;6;3
Q13795	ARFRP1	ADP-ribosylation factor-related protein 1	16.9952	16.9612	0.132559	1.0239	0.79901	0.736955	16.7488	17.1613	17.1872	16.7482	16.9952	16.9608	16.9612	17.0078	17.1393	16.9489	0.0340814	3928;;sp|Q13795-2|ARFRP_HUMAN Isoform 2 of ADP-ribosylation factor-related protein 1 OS=Homo sapiens OX=9606 GN=ARFRP1;sp|Q13795|ARFRP_HUMAN ADP-ribosylation factor-related protein 1 OS=Homo sapiens OX=9606 GN=ARFRP1 PE=1 SV=1;sp|Q13795-4|ARFRP_HUMAN Isoform 4 o;;Q13795-2;Q13795;Q13795-4;Q13795-3;;ADP-ribosylation factor-related protein 1;;ARFRP1;;43.159;;3;3;2;2
Q9NWB6	ARGLU1	Arginine and glutamate-rich protein 1	19.388	20.1922	1.72935	0.572688	0.0453849	0.0186486	18.7951	19.5949	19.4192	19.388	18.9022	20.4444	20.1922	19.9826	19.1843	20.2803	-0.804179	6143;;sp|Q9NWB6|ARGL1_HUMAN Arginine and glutamate-rich protein 1 OS=Homo sapiens OX=9606 GN=ARGLU1 PE=1 SV=1;sp|Q9NWB6-3|ARGL1_HUMAN Isoform 3 of Arginine and glutamate-rich protein 1 OS=Homo sapiens OX=9606 GN=ARGLU1;sp|Q9NWB6-2|ARGL1_HUMAN Isoform 2 of Argini;;Q9NWB6;Q9NWB6-3;Q9NWB6-2;;Arginine and glutamate-rich protein 1;;ARGLU1;;11.105;;11;7;7
Q07960	ARHGAP1	Rho GTPase-activating protein 1	19.4435	18.8033	2.33371	1.55853	0.0148288	0.00463756	19.0203	19.7038	19.4126	19.4435	19.8789	19.1201	18.6824	18.8033	18.6802	18.9168	0.640184	3762;;sp|Q07960|RHG01_HUMAN Rho GTPase-activating protein 1 OS=Homo sapiens OX=9606 GN=ARHGAP1 PE=1 SV=1;tr|H0YE29|H0YE29_HUMAN Rho GTPase-activating protein 1 (Fragment) OS=Homo sapiens OX=9606 GN=ARHGAP1 PE=1 SV=1;;Q07960;H0YE29;E9PNR6;;Rho GTPase-activating protein 1;;ARHGAP1;;105.51;;13;10;5
A1A4S6	ARHGAP10		21.3344	20.8006	0.186344	1.44777	0.729002	0.651112	20.6198	21.3344	21.3535	21.4573	19.8614	20.7129	20.9299	20.0542	20.8006	21.2734	0.533829	6727;;sp|A1A4S6|RHG10_HUMAN Rho GTPase-activating protein 10 OS=Homo sapiens OX=9606 GN=ARHGAP10 PE=1 SV=1;;REV__A1A4S6;;;;;;2.3741;;1
A1A4S6	ARHGAP10	Rho GTPase-activating protein 10	19.9644	19.9295	0.158156	1.02444	0.765355	0.694775	20.144	20.5137	19.9644	19.0411	19.2957	21.1398	19.9295	19.2342	19.426	20.1056	0.0348418	986;;sp|A1A4S6|RHG10_HUMAN Rho GTPase-activating protein 10 OS=Homo sapiens OX=9606 GN=ARHGAP10 PE=1 SV=1;;A1A4S6;;Rho GTPase-activating protein 10;;ARHGAP10;;11.235;;4
Q6P4F7	ARHGAP11A		17.5184	16.2727	2.98863	2.37122	0.00454775	0.00102652	17.8514		17.3222	17.7145	16.9144	16.2727	16.2494	15.7183	16.4054	16.3533	1.24563	6803;;sp|Q6P4F7-3|RHGBA_HUMAN Isoform 3 of Rho GTPase-activating protein 11A OS=Homo sapiens OX=9606 GN=ARHGAP11A;sp|Q6P4F7|RHGBA_HUMAN Rho GTPase-activating protein 11A OS=Homo sapiens OX=9606 GN=ARHGAP11A PE=1 SV=2;;REV__Q6P4F7-3;REV__Q6P4F7;;;;;;-2;;1;1
Q6P4F7	ARHGAP11A	Rho GTPase-activating protein 11A	19.3439	19.5294	0.907022	0.879321	0.203256	0.123873	18.8944	19.4174	19.3439	19.1398	19.4489	19.592	19.3099	19.5294	19.2483	19.8158	-0.185538	4496;;sp|Q6P4F7|RHGBA_HUMAN Rho GTPase-activating protein 11A OS=Homo sapiens OX=9606 GN=ARHGAP11A PE=1 SV=2;sp|Q6P4F7-3|RHGBA_HUMAN Isoform 3 of Rho GTPase-activating protein 11A OS=Homo sapiens OX=9606 GN=ARHGAP11A;;Q6P4F7;Q6P4F7-3;H3BR51;A0A8I5KWH8;Q6P4F7-2;A0A8I5KS94;A0A499FJF3;Q3KRB8;H3BQ41;;Rho GTPase-activating protein 11A;;ARHGAP11A;;67.478;;10;9;4;4;4;3;2;2;1
Q53QZ3	ARHGAP15	Rho GTPase-activating protein 15	13.8058	16.5467	2.50417	0.14959	0.0108998	0.00313203	12.6228		12.9702	14.6631	14.6414	17.0269	16.5467	16.2669	15.1801	16.7075	-2.74092	4257;;sp|Q53QZ3|RHG15_HUMAN Rho GTPase-activating protein 15 OS=Homo sapiens OX=9606 GN=ARHGAP15 PE=1 SV=2;tr|B8ZZK0|B8ZZK0_HUMAN Rho GTPase-activating protein 15 OS=Homo sapiens OX=9606 GN=ARHGAP15 PE=1 SV=1;;Q53QZ3;B8ZZK0;;Rho GTPase-activating protein 15;;ARHGAP15;;9.0001;;2;1
Q68EM7	ARHGAP17	Rho GTPase-activating protein 17	16.4603	17.1428	2.83407	0.623067	0.00604619	0.00146531	15.9174	16.654	16.6874	16.0107	16.4603	17.1428	17.184	17.016	17.1229	17.4459	-0.682541	4431;;sp|Q68EM7-2|RHG17_HUMAN Isoform 2 of Rho GTPase-activating protein 17 OS=Homo sapiens OX=9606 GN=ARHGAP17;sp|Q68EM7-6|RHG17_HUMAN Isoform 6 of Rho GTPase-activating protein 17 OS=Homo sapiens OX=9606 GN=ARHGAP17;sp|Q68EM7-5|RHG17_HUMAN Isoform 5 of Rho GTP;;Q68EM7-2;Q68EM7-6;Q68EM7-5;Q68EM7;C9IZD3;Q68EM7-4;Q68EM7-3;I3L4P6;;Rho GTPase-activating protein 17;;ARHGAP17;;56.24;;5;5;5;5;3;3;2;1
Q8N392	ARHGAP18		18.8441	17.5642	1.70501	2.42818	0.0473739	0.0197237	19.2668	18.8441	18.9527	18.7753	17.5118	17.4476	17.8588	17.4506	17.6778		1.27987	6814;;sp|Q8N392-2|RHG18_HUMAN Isoform 2 of Rho GTPase-activating protein 18 OS=Homo sapiens OX=9606 GN=ARHGAP18;sp|Q8N392|RHG18_HUMAN Rho GTPase-activating protein 18 OS=Homo sapiens OX=9606 GN=ARHGAP18 PE=1 SV=3;;REV__Q8N392-2;REV__Q8N392;;;;;;1.6819;;1;1
Q8N392	ARHGAP18	Rho GTPase-activating protein 18	18.1307	18.1436	0.506749	0.991107	0.418157	0.311351		18.249	17.5871	18.129	18.1324	19.7238	17.7626	18.1436	18.6558	18.0794	-0.0128871	4847;;sp|Q8N392|RHG18_HUMAN Rho GTPase-activating protein 18 OS=Homo sapiens OX=9606 GN=ARHGAP18 PE=1 SV=3;;Q8N392;;Rho GTPase-activating protein 18;;ARHGAP18;;2.0022;;1
R4GMS4	ARHGAP19	Rho GTPase-activating protein 19	16.9171	15.3732	0.151928	2.91568	0.77375	0.704809	15.4771	17.6352	17.3096	16.9171	12.438	16.1516	15.0247	16.3888	14.8747	15.3732	1.54383	4028;;tr|R4GMS4|R4GMS4_HUMAN Rho GTPase-activating protein 19 (Fragment) OS=Homo sapiens OX=9606 GN=ARHGAP19 PE=1 SV=1;sp|Q14CB8-5|RHG19_HUMAN Isoform 5 of Rho GTPase-activating protein 19 OS=Homo sapiens OX=9606 GN=ARHGAP19;sp|Q14CB8-6|RHG19_HUMAN Isoform 6 of ;;R4GMS4;Q14CB8-5;Q14CB8-6;Q14CB8-7;Q14CB8-3;Q14CB8;Q14CB8-2;R4GNI4;;Rho GTPase-activating protein 19;;ARHGAP19;;7.1831;;3;3;3;3;3;3;3;1
A0A2R8Y5C0	ARHGAP26	Rho GTPase-activating protein 26	16.6846	15.9812	0.782386	1.6284	0.254743	0.165049		16.3779	16.9914	16.0997	17.0284			16.2388	15.7235		0.703458	400;;tr|A0A2R8Y5C0|A0A2R8Y5C0_HUMAN Rho GTPase-activating protein 26 OS=Homo sapiens OX=9606 GN=ARHGAP26 PE=1 SV=1;tr|A0A2R8YGB3|A0A2R8YGB3_HUMAN Rho GTPase-activating protein 26 OS=Homo sapiens OX=9606 GN=ARHGAP26 PE=1 SV=1;sp|Q9UNA1-2|RHG26_HUMAN Isoform 2 of;;A0A2R8Y5C0;A0A2R8YGB3;Q9UNA1-2;Q9UNA1;;Rho GTPase-activating protein 26;;ARHGAP26;;1.6153;;1;1;1;1
A0A0G2JP16	ARHGAP27	Rho GTPase-activating protein 27	15.8235	12.8371	0.351442	7.92503	0.54842	0.445203	11.8007	15.9073	15.8235	13.4213	16.4973					12.8371	2.98642	276;;tr|A0A0G2JP16|A0A0G2JP16_HUMAN Rho GTPase-activating protein 27 OS=Homo sapiens OX=9606 GN=ARHGAP27 PE=1 SV=1;tr|E9PIR1|E9PIR1_HUMAN Rho GTPase-activating protein 27 OS=Homo sapiens OX=9606 GN=ARHGAP27 PE=1 SV=1;tr|A0A0G2JRG8|A0A0G2JRG8_HUMAN Rho GTPase-ac;;A0A0G2JP16;E9PIR1;A0A0G2JRG8;A0A0G2JNY3;Q6ZUM4-4;Q6ZUM4-3;Q6ZUM4;;Rho GTPase-activating protein 27;;ARHGAP27;;5.1083;;1;1;1;1;1;1;1
Q7Z6I6	ARHGAP30	Rho GTPase-activating protein 30	16.4261	17.4445	2.59402	0.493642	0.00934067	0.0025467	15.8269	16.8147	16.4261	16.6673	16.3655	17.1915	17.6527	17.4445	18.2196	17.1534	-1.01846	4651;;sp|Q7Z6I6|RHG30_HUMAN Rho GTPase-activating protein 30 OS=Homo sapiens OX=9606 GN=ARHGAP30 PE=1 SV=3;tr|A0A0A0MRJ9|A0A0A0MRJ9_HUMAN Rho GTPase-activating protein 30 OS=Homo sapiens OX=9606 GN=ARHGAP30 PE=1 SV=1;sp|Q7Z6I6-2|RHG30_HUMAN Isoform 2 of Rho GTPa;;Q7Z6I6;A0A0A0MRJ9;Q7Z6I6-2;A0A0A0MRJ8;Q7Z6I6-4;Q7Z6I6-3;E9PLT5;;Rho GTPase-activating protein 30;;ARHGAP30;;36.925;;6;5;5;3;3;3;2
C9J652	ARHGAP31	Rho GTPase-activating protein 31	14.8604	14.5218	0.0150266	1.26451	0.976311	0.965992	14.8604					14.2572	14.3442	14.5218	16.5529	14.8613	0.338575	1193;;tr|C9J652|C9J652_HUMAN Rho GTPase-activating protein 31 (Fragment) OS=Homo sapiens OX=9606 GN=ARHGAP31 PE=1 SV=1;sp|Q2M1Z3|RHG31_HUMAN Rho GTPase-activating protein 31 OS=Homo sapiens OX=9606 GN=ARHGAP31 PE=1 SV=2;;C9J652;Q2M1Z3;;Rho GTPase-activating protein 31;;ARHGAP31;;1.7643;;1;1
P98171	ARHGAP4	Rho GTPase-activating protein 4	18.1672	17.2564	4.36627	1.87999	0.000392031	4.30263e-05	18.0425	18.398	18.1672	17.9536	18.5014	17.3268	17.428	17.0924	17.2564	17.2478	0.910725	3671;;sp|P98171|RHG04_HUMAN Rho GTPase-activating protein 4 OS=Homo sapiens OX=9606 GN=ARHGAP4 PE=1 SV=2;sp|P98171-2|RHG04_HUMAN Isoform 2 of Rho GTPase-activating protein 4 OS=Homo sapiens OX=9606 GN=ARHGAP4;tr|E7EQN5|E7EQN5_HUMAN Rho GTPase-activating protein ;;P98171;P98171-2;E7EQN5;E9PCM6;A0A0B4J1X7;S4R314;A0A8V8TPJ2;C9JLA8;C9J5M2;F8WAR0;H7C3G3;H7C3K8;H7C2Z8;H7C120;;Rho GTPase-activating prot…
P52565	ARHGDIA	Rho GDP-dissociation inhibitor 1	21.4437	21.433	0.186309	1.00742	0.729002	0.651165	21.0895	21.8268	21.4437	21.3353	21.863	21.7341	21.433	21.534	21.049	21.3725	0.0106611	3387;;sp|P52565|GDIR1_HUMAN Rho GDP-dissociation inhibitor 1 OS=Homo sapiens OX=9606 GN=ARHGDIA PE=1 SV=3;tr|J3KTF8|J3KTF8_HUMAN Rho GDP-dissociation inhibitor 1 (Fragment) OS=Homo sapiens OX=9606 GN=ARHGDIA PE=1 SV=8;tr|J3QQX2|J3QQX2_HUMAN Rho GDP-dissociation ;;P52565;J3KTF8;J3QQX2;J3KRY1;P52565-2;J3KRE2;J3KS60;;Rho GDP-dissociation inhibitor 1;;ARHGDIA;;200.36;;9;8;8;6;6;5;3
P52566	ARHGDIB	Rho GDP-dissociation inhibitor 2	8.84552	19.211	4.87164	0.01	0.000166051	1.34389e-05	10.8556	8.84552		7.46875		18.6433	19.211	19.2633	18.3379	19.4377	-10.3654	3388;;sp|P52566|GDIR2_HUMAN Rho GDP-dissociation inhibitor 2 OS=Homo sapiens OX=9606 GN=ARHGDIB PE=1 SV=3;tr|F5H6Q0|F5H6Q0_HUMAN Rho GDP-dissociation inhibitor 2 (Fragment) OS=Homo sapiens OX=9606 GN=ARHGDIB PE=1 SV=1;tr|F5H3P3|F5H3P3_HUMAN Rho GDP-dissociation ;;P52566;F5H6Q0;F5H3P3;F5H2R5;H0YGX7;;Rho GDP-dissociation inhibitor 2;;ARHGDIB;;175.81;;7;6;6;5;4
M0QZR4	ARHGEF1	Rho guanine nucleotide exchange factor 1	19.45	19.2318	0.747951	1.16336	0.270526	0.178669	19.0778	19.5092	19.45	19.2337	19.7696	19.2874	19.1154	19.191	19.2318	19.3037	0.218292	925;;tr|M0QZR4|M0QZR4_HUMAN Rho guanine nucleotide exchange factor 1 OS=Homo sapiens OX=9606 GN=ARHGEF1 PE=1 SV=1;tr|A0A8V8TMH9|A0A8V8TMH9_HUMAN Rho guanine nucleotide exchange factor 1 OS=Homo sapiens OX=9606 GN=ARHGEF1 PE=4 SV=1;sp|Q92888|ARHG1_HUMAN Rho guan;;M0QZR4;A0A8V8TMH9;Q92888;Q92888-3;A0A8V8TP90;Q92888-2;Q92888-4;M0QYC1;M0R2C7;M0QYS3;A0A8V8TMG9;M0QZH8;M0QXV6;M0R3H5;;Rho guanine nucleot…
M0QZS0	ARHGEF18	Rho guanine nucleotide exchange factor 18	17.1079	16.6504	1.62323	1.37318	0.0552722	0.0238104	16.914	17.1683	17.1079	17.572	16.7764	16.7012	16.5996		16.7651	16.5114	0.457516	94;;tr|M0QZS0|M0QZS0_HUMAN Rho guanine nucleotide exchange factor 18 (Fragment) OS=Homo sapiens OX=9606 GN=ARHGEF18 PE=1 SV=1;tr|A0A804CAZ4|A0A804CAZ4_HUMAN Rho guanine nucleotide exchange factor 18 OS=Homo sapiens OX=9606 GN=ARHGEF18 PE=1 SV=1;tr|A0A3B3IPE9|A;;M0QZS0;A0A804CAZ4;A0A3B3IPE9;A0A087WZG4;Q6ZSZ5-2;Q6ZSZ5-1;Q6ZSZ5-6;Q6ZSZ5-5;Q6ZSZ5;A0A590UK10;;Rho guanine nucleotide exchange factor 18;…
A0A8Q3SIN5	ARHGEF2	Rho guanine nucleotide exchange factor 2	20.5556	20.3643	0.903837	1.1418	0.204454	0.124785	20.2892	20.635	20.5825	20.4698	20.5556	20.5134	20.3643	20.3475	20.3052	20.401	0.191308	577;;tr|A0A8Q3SIN5|A0A8Q3SIN5_HUMAN Rho guanine nucleotide exchange factor 2 OS=Homo sapiens OX=9606 GN=ARHGEF2 PE=1 SV=1;tr|V9GYM8|V9GYM8_HUMAN Rho guanine nucleotide exchange factor 2 OS=Homo sapiens OX=9606 GN=ARHGEF2 PE=1 SV=1;tr|A0A5F9ZI21|A0A5F9ZI21_HUMAN;;A0A8Q3SIN5;V9GYM8;A0A5F9ZI21;Q92974-3;Q92974-2;Q92974;V9GYF0;V9GZ14;V9GYG5;V9GYF5;V9GZ58;;Rho guanine nucleotide exchange factor 2;;ARHG…
Q8N4T4	ARHGEF39	Rho guanine nucleotide exchange factor 39	16.1282	15.9536	0.702845	1.12871	0.293823	0.198224	15.8205	16.0827	16.1282	16.4636	16.6327	16.3757	15.9142	15.9773	15.5099	15.9536	0.174676	4862;;sp|Q8N4T4-2|ARG39_HUMAN Isoform 2 of Rho guanine nucleotide exchange factor 39 OS=Homo sapiens OX=9606 GN=ARHGEF39;sp|Q8N4T4|ARG39_HUMAN Rho guanine nucleotide exchange factor 39 OS=Homo sapiens OX=9606 GN=ARHGEF39 PE=1 SV=1;sp|Q8N4T4-3|ARG39_HUMAN Isoform;;Q8N4T4-2;Q8N4T4;Q8N4T4-3;Q8N4T4-4;;Rho guanine nucleotide exchange factor 39;;ARHGEF39;;7.4973;;2;2;1;1
A0A2R8YG42	ARHGEF7	Rho guanine nucleotide exchange factor 7	17.0999	17.3845	0.956852	0.820982	0.186075	0.110445	17.4058	17.3768	17.0999	16.4797	16.1838	17.3074	17.5359	17.3845	17.6612	17.0539	-0.284578	444;;tr|A0A2R8YG42|A0A2R8YG42_HUMAN Rho guanine nucleotide exchange factor 7 OS=Homo sapiens OX=9606 GN=ARHGEF7 PE=1 SV=1;tr|A0A8V8TQ72|A0A8V8TQ72_HUMAN Rho guanine nucleotide exchange factor (GEF) 7, isoform CRA_f OS=Homo sapiens OX=9606 GN=ARHGEF7 PE=4 SV=1;s;;A0A2R8YG42;A0A8V8TQ72;Q14155-5;Q14155-1;B1ALK7;Q14155-6;Q14155;Q14155-3;Q14155-2;E9PDQ5;E7EUY6;F6SJA5;E7EU80;E7ENL8;B1ANY6;C9JDI6;Q15052…
O14497	ARID1A	AT-rich interactive domain-containing protein 1A	18.8257	19.3867	3.70974	0.677857	0.00123193	0.000195101	18.5783	18.9898	18.8257	18.7891	18.8686	19.4494	19.2202	19.4642	19.249	19.3867	-0.560948	2119;;sp|O14497|ARI1A_HUMAN AT-rich interactive domain-containing protein 1A OS=Homo sapiens OX=9606 GN=ARID1A PE=1 SV=3;tr|H0Y488|H0Y488_HUMAN AT-rich interactive domain-containing protein 1A OS=Homo sapiens OX=9606 GN=ARID1A PE=1 SV=2;tr|A0A1B0GTU5|A0A1B0GTU5_;;O14497;H0Y488;A0A1B0GTU5;O14497-3;O14497-2;H0YCU6;H0YEW5;;AT-rich interactive domain-containing protein 1A;;ARID1A;;323.31;;31;25;25;25…
Q8NFD5	ARID1B	AT-rich interactive domain-containing protein 1B	17.4502	18.4863	5	0.487664	0.000118402	8.31664e-06	17.2533	17.6288	17.5876	17.4502	17.2997	18.6299	18.4457	18.5469	18.2184	18.4863	-1.03604	505;;sp|Q8NFD5-3|ARI1B_HUMAN Isoform 3 of AT-rich interactive domain-containing protein 1B OS=Homo sapiens OX=9606 GN=ARID1B;sp|Q8NFD5-2|ARI1B_HUMAN Isoform 2 of AT-rich interactive domain-containing protein 1B OS=Homo sapiens OX=9606 GN=ARID1B;sp|Q8NFD5|ARI1B_;;Q8NFD5-3;Q8NFD5-2;Q8NFD5;Q8NFD5-1;A0A6Q8NVI4;A0A3F2YNW7;A0A8Q3S458;H0Y7H8;A0A1B0GVK1;A0A1B0GWJ2;A0A1B0GTJ8;A0A8J9GB59;A0A1B0GV63;A0A1B0G…
F8WCU9	ARID2	AT-rich interactive domain-containing protein 2	17.9215	18.6498	2.76432	0.603613	0.00688859	0.00172061	17.2024	18.0813	17.9215	17.5894	18.1183	18.6498	18.4521	18.6865	18.5437	18.7268	-0.728304	1650;;tr|F8WCU9|F8WCU9_HUMAN AT-rich interactive domain-containing protein 2 (Fragment) OS=Homo sapiens OX=9606 GN=ARID2 PE=1 SV=2;sp|Q68CP9-3|ARID2_HUMAN Isoform 2 of AT-rich interactive domain-containing protein 2 OS=Homo sapiens OX=9606 GN=ARID2;sp|Q68CP9|ARI;;F8WCU9;Q68CP9-3;Q68CP9;F8W108;F8VWP4;A0A8V8TP93;A0A087WY37;;AT-rich interactive domain-containing protein 2;;ARID2;;112.88;;28;28;28;21…
Q99856	ARID3A	AT-rich interactive domain-containing protein 3A	18.84	18.9835	0.590127	0.905348	0.360125	0.256965	17.981	18.9317	18.84	18.5031	19.149	19.2568	18.6403	18.9835	18.7949	19.1494	-0.143456	5541;;sp|Q99856|ARI3A_HUMAN AT-rich interactive domain-containing protein 3A OS=Homo sapiens OX=9606 GN=ARID3A PE=1 SV=2;tr|K7EJ04|K7EJ04_HUMAN AT-rich interactive domain-containing protein 3A (Fragment) OS=Homo sapiens OX=9606 GN=ARID3A PE=1 SV=8;;Q99856;K7EJ04;H0YFY1;A0A8I5QL24;A6NKF2;;AT-rich interactive domain-containing protein 3A;;ARID3A;;112.35;;14;7;3;2;2
Q8IVW6	ARID3B	AT-rich interactive domain-containing protein 3B	17.3297	18.4445	3.67238	0.461765	0.00131239	0.000212626	16.9894	17.1908	17.5637	17.3297	17.8039	18.2901	18.3114	18.7542	18.4445	18.8093	-1.11477	4763;;sp|Q8IVW6-3|ARI3B_HUMAN Isoform 3 of AT-rich interactive domain-containing protein 3B OS=Homo sapiens OX=9606 GN=ARID3B;sp|Q8IVW6-4|ARI3B_HUMAN Isoform 4 of AT-rich interactive domain-containing protein 3B OS=Homo sapiens OX=9606 GN=ARID3B;sp|Q8IVW6|ARI3B_;;Q8IVW6-3;Q8IVW6-4;Q8IVW6;H3BQ92;;AT-rich interactive domain-containing protein 3B;;ARID3B;;44.18;;7;7;7;2
P29374	ARID4A	AT-rich interactive domain-containing protein 4A	14.9592	15.8193	1.90051	0.550917	0.032974	0.0125746	15.2138	14.9592	15.5244	14.9582	14.8157	15.8418	15.3335	15.3805	15.8193	15.8555	-0.860094	3061;;sp|P29374-3|ARI4A_HUMAN Isoform III of AT-rich interactive domain-containing protein 4A OS=Homo sapiens OX=9606 GN=ARID4A;sp|P29374-2|ARI4A_HUMAN Isoform II of AT-rich interactive domain-containing protein 4A OS=Homo sapiens OX=9606 GN=ARID4A;sp|P29374|ARI;;P29374-3;P29374-2;P29374;H7C485;C9J1W3;;AT-rich interactive domain-containing protein 4A;;ARID4A;;5.088;;4;4;4;3;1
Q4LE39	ARID4B	AT-rich interactive domain-containing protein 4B	16.7148	15.4293	2.11301	2.43762	0.0220152	0.00770891	17.5021	16.6705	16.447	16.7148	17.0283	15.4293	15.3394	14.2582	16.2594	16.0749	1.28547	4233;;sp|Q4LE39-3|ARI4B_HUMAN Isoform 3 of AT-rich interactive domain-containing protein 4B OS=Homo sapiens OX=9606 GN=ARID4B;sp|Q4LE39-2|ARI4B_HUMAN Isoform 2 of AT-rich interactive domain-containing protein 4B OS=Homo sapiens OX=9606 GN=ARID4B;sp|Q4LE39|ARI4B_;;Q4LE39-3;Q4LE39-2;Q4LE39;Q4LE39-4;X6RCR8;H0Y7Y8;H7C5R6;;AT-rich interactive domain-containing protein 4B;;ARID4B;;13.395;;6;6;6;5;4;2;1
O95376	ARIH2	E3 ubiquitin-protein ligase ARIH2	16.7686	16.4267	0.00571603	1.26746	0.991342	0.986925		15.7196	16.8295	16.7686			15.7135		17.1398		0.341944	2549;;sp|O95376|ARI2_HUMAN E3 ubiquitin-protein ligase ARIH2 OS=Homo sapiens OX=9606 GN=ARIH2 PE=1 SV=1;;O95376;;E3 ubiquitin-protein ligase ARIH2;;ARIH2;;1.9755;;1
Q96B23	ARK2N	Uncharacterized protein C18orf25	16.1936	16.3999	0.393204	0.866768	0.510881	0.404386	15.0911	16.6911	15.949		16.4382		16.3842	16.4618	16.4155	16.1903	-0.206282	5224;;sp|Q96B23-2|CR025_HUMAN Isoform 2 of Protein C18orf25 OS=Homo sapiens OX=9606 GN=C18orf25;sp|Q96B23|CR025_HUMAN Protein C18orf25 OS=Homo sapiens OX=9606 GN=C18orf25 PE=1 SV=3;tr|K7EQH1|K7EQH1_HUMAN Uncharacterized protein C18orf25 (Fragment) OS=Homo sapien;;Q96B23-2;Q96B23;K7EQH1;A0A087WVF1;;Uncharacterized protein C18orf25;;C18orf25;;3.1349;;2;2;1;1
P40616	ARL1	ADP-ribosylation factor-like protein 1	20.3076	19.9486	2.24633	1.28254	0.0173559	0.00567107	20.4235	20.347	20.3076	20.1993	20.2115	20.14	19.9486	19.7965	20.1636	19.9003	0.359001	3197;;sp|P40616-2|ARL1_HUMAN Isoform 2 of ADP-ribosylation factor-like protein 1 OS=Homo sapiens OX=9606 GN=ARL1;sp|P40616|ARL1_HUMAN ADP-ribosylation factor-like protein 1 OS=Homo sapiens OX=9606 GN=ARL1 PE=1 SV=1;tr|F8VYN9|F8VYN9_HUMAN ADP-ribosylation factor-;;P40616-2;P40616;F8VYN9;B4DZG7;F8VP99;F8W1Z8;F8VP63;;ADP-ribosylation factor-like protein 1;;ARL1;;108.54;;8;8;7;6;1;1;1
H0YH34	ARL13A	ADP-ribosylation factor-like protein 13A	17.8825	17.2821	1.18765	1.51619	0.122448	0.0649152	19.4771	17.8825	18.1214	17.7285	17.7702	17.1137		17.0238	17.7213	17.4504	0.600446	1766;;tr|H0YH34|H0YH34_HUMAN ADP-ribosylation factor-like protein 13A (Fragment) OS=Homo sapiens OX=9606 GN=ARL13A PE=4 SV=1;sp|Q5H913|AR13A_HUMAN ADP-ribosylation factor-like protein 13A OS=Homo sapiens OX=9606 GN=ARL13A PE=2 SV=2;;H0YH34;Q5H913;;ADP-ribosylation factor-like protein 13A;;ARL13A;;-2;;1;1
H3BM52	ARL2BP	ADP-ribosylation factor-like protein 2-binding protein	15.8334	15.4859	0.839471	1.27235	0.229571	0.14472	16.0444	16.2415	15.832	15.8334	15.2525		15.5833	15.4859	12.0815		0.347492	1795;;tr|H3BM52|H3BM52_HUMAN ADP-ribosylation factor-like protein 2-binding protein (Fragment) OS=Homo sapiens OX=9606 GN=ARL2BP PE=1 SV=1;sp|Q9Y2Y0-2|AR2BP_HUMAN Isoform 2 of ADP-ribosylation factor-like protein 2-binding protein OS=Homo sapiens OX=9606 GN=ARL2;;H3BM52;Q9Y2Y0-2;Q9Y2Y0;;ADP-ribosylation factor-like protein 2-binding protein;;ARL2BP;;2.8121;;1;1;1
P36405	ARL3	ADP-ribosylation factor-like protein 3	16.7461	15.5096	4.13486	2.35632	0.000583499	7.33056e-05	16.8417	16.8918	16.3456	16.7461	16.6283	15.8167	15.1673	15.502	15.5096	15.7838	1.23654	3157;;sp|P36405|ARL3_HUMAN ADP-ribosylation factor-like protein 3 OS=Homo sapiens OX=9606 GN=ARL3 PE=1 SV=2;;P36405;;ADP-ribosylation factor-like protein 3;;ARL3;;14.932;;4
A0A8C8KBE9	ARL6IP4	ADP-ribosylation factor-like protein 6-interacting protein 4	17.8912	15.8468	2.97531	4.12509	0.00466486	0.00105849	16.8562	18.1299	17.8912	17.8149	17.9712	15.8468	14.9552	16.5704	15.634	16.441	2.04443	779;;tr|A0A8C8KBE9|A0A8C8KBE9_HUMAN ADP-ribosylation factor-like protein 6-interacting protein 4 OS=Homo sapiens OX=9606 GN=ARL6IP4 PE=1 SV=1;sp|Q66PJ3|AR6P4_HUMAN ADP-ribosylation factor-like protein 6-interacting protein 4 OS=Homo sapiens OX=9606 GN=ARL6IP4 P;;A0A8C8KBE9;Q66PJ3;Q66PJ3-1;F5GYV5;H7BZV4;A0A0C4DG62;F8WCT1;Q66PJ3-10;Q66PJ3-9;Q66PJ3-7;Q66PJ3-4;Q66PJ3-3;Q66PJ3-2;F8WEP2;A0A0C4DH18;Q66P…
O75915	ARL6IP5	PRA1 family protein 3	21.5901	21.233	0.667538	1.28079	0.312854	0.215012	21.5901	21.8055	21.5976	21.5555	20.7899	21.2984	21.1155	21.1773	21.233	21.31	0.357038	2463;;sp|O75915|PRAF3_HUMAN PRA1 family protein 3 OS=Homo sapiens OX=9606 GN=ARL6IP5 PE=1 SV=1;tr|F8WF90|F8WF90_HUMAN PRA1 family protein OS=Homo sapiens OX=9606 GN=ARL6IP5 PE=1 SV=1;tr|C9JQU6|C9JQU6_HUMAN PRA1 family protein OS=Homo sapiens OX=9606 GN=ARL6IP5 P;;O75915;F8WF90;C9JQU6;F8WF33;;PRA1 family protein 3;;ARL6IP5;;87.642;;6;3;3;3
H7C0H7	ARL6IP6	ADP-ribosylation factor-like protein 6-interacting protein 6	16.9729	13.3532	1.92662	12.2924	0.0314294	0.0118409	16.9729						13.3143			13.392	3.61969	792;;tr|H7C0H7|H7C0H7_HUMAN ADP-ribosylation factor-like protein 6-interacting protein 6 OS=Homo sapiens OX=9606 GN=ARL6IP6 PE=1 SV=2;tr|A0A8I5KRB3|A0A8I5KRB3_HUMAN ADP-ribosylation factor-like protein 6-interacting protein 6 OS=Homo sapiens OX=9606 GN=ARL6IP6 ;;H7C0H7;A0A8I5KRB3;A0A8I5KQY4;A0A8I5KYK3;A0A8I5KQ30;A0A8I5KU55;H7C192;Q8N6S5;;ADP-ribosylation factor-like protein 6-interacting protein …
Q96BM9	ARL8A	ADP-ribosylation factor-like protein 8A	16.188	17.0764	1.31637	0.540232	0.0971053	0.0482642	16.2142	15.8112	16.129	16.188	16.6147	17.221	15.8199	17.4977	17.0764	17.0216	-0.88835	5234;;sp|Q96BM9|ARL8A_HUMAN ADP-ribosylation factor-like protein 8A OS=Homo sapiens OX=9606 GN=ARL8A PE=1 SV=1;;Q96BM9;A0A087X2J2;;ADP-ribosylation factor-like protein 8A;;ARL8A;;323.31;;3;1
Q9NVJ2	ARL8B	ADP-ribosylation factor-like protein 8B	16.2626	18.7954	0.299289	0.172796	0.60126	0.502009	15.9423		13.9506	16.5828	18.7436	12.2004	18.7954	19.0073	18.2581	19.497	-2.53286	6118;;sp|Q9NVJ2|ARL8B_HUMAN ADP-ribosylation factor-like protein 8B OS=Homo sapiens OX=9606 GN=ARL8B PE=1 SV=1;;Q9NVJ2;Q9NVJ2-2;;ADP-ribosylation factor-like protein 8B;;ARL8B;;7.2289;;1;1
Q9NVT9	ARMC1	Armadillo repeat-containing protein 1	20.3983	20.1169	1.45468	1.21537	0.074801	0.0351011	19.9718	20.4697	20.4645	20.3833	20.3983	20.1192	19.9094	20.2194	19.8595	20.1169	0.281398	6129;;sp|Q9NVT9|ARMC1_HUMAN Armadillo repeat-containing protein 1 OS=Homo sapiens OX=9606 GN=ARMC1 PE=1 SV=1;tr|E5RJ86|E5RJ86_HUMAN Armadillo repeat-containing protein 1 (Fragment) OS=Homo sapiens OX=9606 GN=ARMC1 PE=1 SV=1;;Q9NVT9;E5RJ86;E5RHK3;E9PR92;Q9NVT9-2;;Armadillo repeat-containing protein 1;;ARMC1;;323.31;;11;8;5;3;3
Q8N2F6	ARMC10	Armadillo repeat-containing protein 10	19.7023	19.7273	0.0185716	0.982834	0.97079	0.958139	19.3629	19.8669	20.0081	19.6963	19.7023	19.62	19.6841	19.7805	19.7273	19.8558	-0.0249805	4840;;sp|Q8N2F6-4|ARM10_HUMAN Isoform 4 of Armadillo repeat-containing protein 10 OS=Homo sapiens OX=9606 GN=ARMC10;sp|Q8N2F6-2|ARM10_HUMAN Isoform 2 of Armadillo repeat-containing protein 10 OS=Homo sapiens OX=9606 GN=ARMC10;sp|Q8N2F6-3|ARM10_HUMAN Isoform 3 of;;Q8N2F6-4;Q8N2F6-2;Q8N2F6-3;Q8N2F6;Q8N2F6-6;Q8N2F6-5;A0A0J9YWR7;A0A0J9YXE4;H7C2M7;H7BXQ8;C9J5N7;A0A0J9YY38;A0A0J9YXV5;;Armadillo repeat-…
Q6NXE6	ARMC6	Armadillo repeat-containing protein 6	17.5126	17.4191	0.0258436	1.06693	0.959179	0.942229	16.803	17.7724	17.5126	17.1827	18.0873	17.703	17.4191	17.2053	16.8633	18.2902	0.0934644	4472;;sp|Q6NXE6-2|ARMC6_HUMAN Isoform 2 of Armadillo repeat-containing protein 6 OS=Homo sapiens OX=9606 GN=ARMC6;sp|Q6NXE6|ARMC6_HUMAN Armadillo repeat-containing protein 6 OS=Homo sapiens OX=9606 GN=ARMC6 PE=1 SV=2;tr|F5H052|F5H052_HUMAN Armadillo repeat-conta;;Q6NXE6-2;Q6NXE6;F5H052;F5H2X2;F5H2K4;F5GWV0;F5H4P3;B4E1N1;F5H3X1;H0YH65;F5GZP0;H0YGL0;H0YGQ5;F5H6J3;;Armadillo repeat-containing protei…
G5E9V7	ARMC8	Armadillo repeat-containing protein 8	14.7323	13.4183	0.634544	2.48633	0.331672	0.231983	13.2356	16.0361	14.7323	13.6579	16.375	11.5564	14.1704	12.6662	15.4489		1.31402	1145;;tr|G5E9V7|G5E9V7_HUMAN Armadillo repeat-containing protein 8 OS=Homo sapiens OX=9606 GN=ARMC8 PE=1 SV=1;tr|G5E9V6|G5E9V6_HUMAN Armadillo repeat-containing protein 8 OS=Homo sapiens OX=9606 GN=ARMC8 PE=1 SV=1;tr|B7Z637|B7Z637_HUMAN Armadillo repeat-containi;;G5E9V7;G5E9V6;B7Z637;Q8IUR7-6;Q8IUR7-3;Q8IUR7-7;Q8IUR7-2;Q8IUR7;C9J8P8;C9JAA7;C9JBY2;Q8IUR7-8;;Armadillo repeat-containing protein 8;;A…
Q9UH62	ARMCX3	Armadillo repeat-containing X-linked protein 3	19.8341	19.0236	5	1.75375	6.2824e-05	3.47986e-06	19.8341	19.8834	19.9063	19.7874	19.6087	18.8864	18.9848	19.034	19.0236	19.1675	0.810441	6327;;sp|Q9UH62|ARMX3_HUMAN Armadillo repeat-containing X-linked protein 3 OS=Homo sapiens OX=9606 GN=ARMCX3 PE=1 SV=1;;Q9UH62;H3BV87;H3BM63;;Armadillo repeat-containing X-linked protein 3;;ARMCX3;;255.99;;14;3;1
Q5H9R4	ARMCX4		19.075	18.0999	1.15623	1.9659	0.129602	0.0697855	17.7128	19.463	19.075	18.5937	20.1571	18.0999	18.0582	18.0864	18.1472	18.2881	0.975189	6800;;sp|Q5H9R4|ARMX4_HUMAN Armadillo repeat-containing X-linked protein 4 OS=Homo sapiens OX=9606 GN=ARMCX4 PE=1 SV=3;;REV__Q5H9R4;;;;;;1.6723;;1
Q5T2E6	ARMH3	UPF0668 protein C10orf76	18.9009	18.5962	1.33489	1.23516	0.0938091	0.0462498	18.5019	19.0036	18.8422	18.9009	19.2888	18.7315	18.6269	18.4149	18.5962	18.551	0.304693	4347;;sp|Q5T2E6|ARMD3_HUMAN Armadillo-like helical domain-containing protein 3 OS=Homo sapiens OX=9606 GN=ARMH3 PE=1 SV=1;tr|Q5T2E7|Q5T2E7_HUMAN Armadillo-like helical domain-containing protein 3 OS=Homo sapiens OX=9606 GN=ARMH3 PE=1 SV=1;;Q5T2E6;Q5T2E7;Q5T2E6-2;;UPF0668 protein C10orf76;;C10orf76;;13.403;;3;2;1
Q9H993	ARMT1	Protein-glutamate O-methyltransferase	18.434	18.6109	0.675748	0.884648	0.30806	0.210985	17.9372	18.9894	18.434	18.3414	18.5683	19.024	18.5404	18.6109	18.5519	18.8765	-0.176824	5918;;sp|Q9H993|ARMT1_HUMAN Damage-control phosphatase ARMT1 OS=Homo sapiens OX=9606 GN=ARMT1 PE=1 SV=1;;Q9H993;F5GZY1;;Protein-glutamate O-methyltransferase;;ARMT1;;17.204;;4;1
P27540	ARNT	Aryl hydrocarbon receptor nuclear translocator	14.8076	17.8073	5	0.125031	4.3005e-05	2.09469e-06	14.5932	15.2815	15.0224	14.8076	14.0031	18.2827	17.8073	17.8933	17.7265	17.4375	-2.99965	3040;;sp|P27540-2|ARNT_HUMAN Isoform 2 of Aryl hydrocarbon receptor nuclear translocator OS=Homo sapiens OX=9606 GN=ARNT;sp|P27540-3|ARNT_HUMAN Isoform 3 of Aryl hydrocarbon receptor nuclear translocator OS=Homo sapiens OX=9606 GN=ARNT;sp|P27540-4|ARNT_HUMAN Iso;;P27540-2;P27540-3;P27540-4;P27540;A6NGV6;;Aryl hydrocarbon receptor nuclear translocator;;ARNT;;48.414;;5;5;5;5;3
O15143	ARPC1B	Actin-related protein 2/3 complex subunit 1B	19.2403	20.2138	1.26771	0.509276	0.106145	0.0539869	19.3309	19.2403	18.5303	17.9686	20.2463	19.5659	19.4607	20.5724	20.7889	20.2138	-0.973482	2189;;sp|O15143|ARC1B_HUMAN Actin-related protein 2/3 complex subunit 1B OS=Homo sapiens OX=9606 GN=ARPC1B PE=1 SV=3;tr|C9JEY1|C9JEY1_HUMAN Actin-related protein 2/3 complex subunit 1B (Fragment) OS=Homo sapiens OX=9606 GN=ARPC1B PE=1 SV=2;tr|C9K057|C9K057_HUMAN;;O15143;C9JEY1;C9K057;C9JTT6;C9JBJ7;F8VXW2;C9JM51;;Actin-related protein 2/3 complex subunit 1B;;ARPC1B;;217.99;;3;1;1;1;1;1;1
O15144	ARPC2	Actin-related protein 2/3 complex subunit 2	19.8108	20.3642	2.73133	0.681411	0.00730121	0.00185638	19.5529	20.1122	19.8108	19.6516	20.1088	20.6474	20.3318	20.6451	20.3642	20.3521	-0.553404	2190;;sp|O15144|ARPC2_HUMAN Actin-related protein 2/3 complex subunit 2 OS=Homo sapiens OX=9606 GN=ARPC2 PE=1 SV=1;;O15144;C9JTV5;G5E9J0;H7C3F9;;Actin-related protein 2/3 complex subunit 2;;ARPC2;;200.45;;11;3;3;3
O15145	ARPC3	Actin-related protein 2/3 complex subunit 3	19.4449	20.0213	2.32492	0.670616	0.0150741	0.00473234	19.8094	19.8357	19.4449	19.3389	19.3785	20.2378	19.9927	20.4762	20.0213	19.9323	-0.57644	2191;;sp|O15145|ARPC3_HUMAN Actin-related protein 2/3 complex subunit 3 OS=Homo sapiens OX=9606 GN=ARPC3 PE=1 SV=3;;O15145;C9JZD1;F8VR50;;Actin-related protein 2/3 complex subunit 3;;ARPC3;;55.558;;8;3;2
F8WCF6	ARPC4-TTLL3	Actin-related protein 2/3 complex subunit 4	19.4491	20.049	1.21165	0.659817	0.117655	0.061426	19.5826	19.2587	19.6461	18.7832	19.4491	19.9685	20.1582	19.1336	20.049	20.0526	-0.599861	1648;;tr|F8WCF6|F8WCF6_HUMAN Actin-related protein 2/3 complex subunit 4 OS=Homo sapiens OX=9606 GN=ARPC4-TTLL3 PE=3 SV=1;sp|P59998|ARPC4_HUMAN Actin-related protein 2/3 complex subunit 4 OS=Homo sapiens OX=9606 GN=ARPC4 PE=1 SV=3;sp|P59998-3|ARPC4_HUMAN Isoform;;F8WCF6;P59998;P59998-3;F8WDD7;A0A0A6YYG9;P59998-2;F8WE39;R4GN08;P59998-4;F8WDW3;H7C0A3;;Actin-related protein 2/3 complex subunit 4;;AR…
B1ALC0	ARPC5	Actin-related protein 2/3 complex subunit 5	18.092	17.4983	1.30391	1.5091	0.0992798	0.0496694	17.3697	18.4052	18.2685	18.092	17.9456	17.4983	16.7907	17.7481	16.5615	17.8442	0.593689	1081;;tr|B1ALC0|B1ALC0_HUMAN Actin-related protein 2/3 complex subunit 5 OS=Homo sapiens OX=9606 GN=ARPC5 PE=1 SV=1;sp|O15511|ARPC5_HUMAN Actin-related protein 2/3 complex subunit 5 OS=Homo sapiens OX=9606 GN=ARPC5 PE=1 SV=3;sp|O15511-2|ARPC5_HUMAN Isoform 2 of ;;B1ALC0;O15511;O15511-2;;Actin-related protein 2/3 complex subunit 5;;ARPC5;;16.49;;4;4;3
Q9BPX5	ARPC5L	Actin-related protein 2/3 complex subunit 5-like protein	17.1005	18.4064	4.01887	0.404461	0.0007188	9.57475e-05	16.3624	17.3535	17.1005	17.0934	17.3487	18.5132	18.228	18.4929	18.3696	18.4064	-1.30593	5549;;sp|Q9BPX5|ARP5L_HUMAN Actin-related protein 2/3 complex subunit 5-like protein OS=Homo sapiens OX=9606 GN=ARPC5L PE=1 SV=1;;Q9BPX5;;Actin-related protein 2/3 complex subunit 5-like protein;;ARPC5L;;63.818;;5
P56211	ARPP19	cAMP-regulated phosphoprotein 19	17.9041	17.022	2.72326	1.84296	0.00740863	0.00189121	17.265	18.2367	17.9281	17.8363	17.9041	17.2723	16.9056	16.9999	17.022	17.1136	0.882027	3461;;sp|P56211|ARP19_HUMAN cAMP-regulated phosphoprotein 19 OS=Homo sapiens OX=9606 GN=ARPP19 PE=1 SV=2;tr|H3BTD3|H3BTD3_HUMAN cAMP-regulated phosphoprotein 19 (Fragment) OS=Homo sapiens OX=9606 GN=ARPP19 PE=1 SV=1;tr|H3BMD8|H3BMD8_HUMAN cAMP-regulated phosphop;;P56211;H3BTD3;H3BMD8;P56211-2;;cAMP-regulated phosphoprotein 19;;ARPP19;;7.7007;;2;1;1;1
P32121	ARRB2	Beta-arrestin-2	13.5077	16.7689	4.16597	0.104298	0.000552974	6.8239e-05	11.2149	12.9274	13.7963	13.6243	13.5077	17.0971	16.3165	16.7689	16.5331	16.8054	-3.26121	3108;;sp|P32121-5|ARRB2_HUMAN Isoform 5 of Beta-arrestin-2 OS=Homo sapiens OX=9606 GN=ARRB2;sp|P32121-2|ARRB2_HUMAN Isoform 3 of Beta-arrestin-2 OS=Homo sapiens OX=9606 GN=ARRB2;sp|P32121|ARRB2_HUMAN Beta-arrestin-2 OS=Homo sapiens OX=9606 GN=ARRB2 PE=1 SV=2;sp|;;P32121-5;P32121-2;P32121;P32121-3;I3L412;K7ENA6;P32121-4;Q68DZ5;;Beta-arrestin-2;;ARRB2;;3.2063;;3;3;3;3;2;2;2;1
A0A0C4DFZ2	ARSA	Arylsulfatase A;Arylsulfatase A component B;Arylsulfatase A component C	15.5281	14.5061	1.1401	2.03078	0.133147	0.0724262	14.8156	15.8078	16.3609		15.2484	15.275	13.2283	14.4338	14.5784		1.02203	217;;tr|A0A0C4DFZ2|A0A0C4DFZ2_HUMAN Arylsulfatase A OS=Homo sapiens OX=9606 GN=ARSA PE=1 SV=1;sp|P15289-2|ARSA_HUMAN Isoform 2 of Arylsulfatase A OS=Homo sapiens OX=9606 GN=ARSA;sp|P15289|ARSA_HUMAN Arylsulfatase A OS=Homo sapiens OX=9606 GN=ARSA PE=1 SV=3;;A0A0C4DFZ2;P15289-2;P15289;;Arylsulfatase A;Arylsulfatase A component B;Arylsulfatase A component C;;ARSA;;5.8046;;2;2;2
P15848	ARSB	Arylsulfatase B	16.0493	15.204	1.13707	1.79664	0.133933	0.0729335	15.0902	16.0847	16.3564	16.0139			15.3055		14.6565	15.204	0.845299	2865;;sp|P15848|ARSB_HUMAN Arylsulfatase B OS=Homo sapiens OX=9606 GN=ARSB PE=1 SV=1;;P15848;;Arylsulfatase B;;ARSB;;5.4994;;2
H7C2G2	ART4		19.3447	19.3163	0.402755	1.01989	0.502433	0.39559		19.4845	19.205	14.1372	20.1529	19.5368	19.1673	19.3163	19.4506	19.2622	0.028411	6763;;tr|H7C2G2|H7C2G2_HUMAN NAD(P)(+)--arginine ADP-ribosyltransferase (Fragment) OS=Homo sapiens OX=9606 GN=ART4 PE=1 SV=1;sp|Q93070|NAR4_HUMAN Ecto-ADP-ribosyltransferase 4 OS=Homo sapiens OX=9606 GN=ART4 PE=2 SV=2;;REV__H7C2G2;REV__Q93070;;;;;;-2;;1;1
H7C484	ARV1	Protein ARV1	18.4363	16.9113	2.7413	2.87774	0.00718246	0.00181428	17.2803	18.8966	18.4363	17.8984	18.6972	17.0046	16.6276	16.9113	16.7766	16.9918	1.52494	1871;;tr|H7C484|H7C484_HUMAN Protein ARV (Fragment) OS=Homo sapiens OX=9606 GN=ARV1 PE=1 SV=1;sp|Q9H2C2|ARV1_HUMAN Protein ARV1 OS=Homo sapiens OX=9606 GN=ARV1 PE=1 SV=1;tr|H7C0E7|H7C0E7_HUMAN Protein ARV (Fragment) OS=Homo sapiens OX=9606 GN=ARV1 PE=1 SV=1;tr|A;;H7C484;Q9H2C2;H7C0E7;A0A0A0MRI7;;Protein ARV1;;ARV1;;35.443;;5;5;4;3
Q13510	ASAH1	Acid ceramidase;Acid ceramidase subunit alpha;Acid ceramidase subunit beta	19.785	19.9505	0.586822	0.891621	0.362047	0.258928	20.0577	19.785	19.6402	19.9429	19.4278	19.9662	19.8388	19.9505	20.1352	19.7465	-0.165498	323;;sp|Q13510-2|ASAH1_HUMAN Isoform 2 of Acid ceramidase OS=Homo sapiens OX=9606 GN=ASAH1;tr|A0A1B0GTP7|A0A1B0GTP7_HUMAN Acid ceramidase OS=Homo sapiens OX=9606 GN=ASAH1 PE=1 SV=1;sp|Q13510|ASAH1_HUMAN Acid ceramidase OS=Homo sapiens OX=9606 GN=ASAH1 PE=1 SV=5;;Q13510-2;A0A1B0GTP7;Q13510;A0A1B0GUH5;A0A1B0GTZ5;A0A1B0GTM3;A0A1B0GUA4;A0A1B0GW68;E7EMM4;Q13510-3;A0A1B0GUW4;A0A1B0GUG1;A0A1B0GUE3;A0A1B…
A0A5F9ZHP1	ASCC1	Activating signal cointegrator 1 complex subunit 1	16.2023	16.3476	0.968505	0.904185	0.182334	0.107521	15.5788	16.3149	15.9132	16.2023	16.2247	16.3829	16.0256	16.3352	16.7563	16.3476	-0.14531	571;;tr|A0A5F9ZHP1|A0A5F9ZHP1_HUMAN Activating signal cointegrator 1 complex subunit 1 OS=Homo sapiens OX=9606 GN=ASCC1 PE=1 SV=1;sp|Q8N9N2-2|ASCC1_HUMAN Isoform 2 of Activating signal cointegrator 1 complex subunit 1 OS=Homo sapiens OX=9606 GN=ASCC1;tr|A0A5F9Z;;A0A5F9ZHP1;Q8N9N2-2;A0A5F9ZH79;A0A5F9ZI37;Q8N9N2;E9PQ44;E9PJM2;A0A5F9ZGP6;E9PKM6;E9PR40;H0YER2;E9PQZ6;A0A5F9ZI10;A0A5K1VW55;H0YCB3;;Acti…
Q9H1I8	ASCC2	Activating signal cointegrator 1 complex subunit 2	18.8341	19.0464	1.40019	0.863138	0.0829366	0.0397935	18.0871	18.8508	18.8341	18.4766	19.0493	19.0368	19.0892	19.0338	19.0464	19.2277	-0.212337	5817;;sp|Q9H1I8|ASCC2_HUMAN Activating signal cointegrator 1 complex subunit 2 OS=Homo sapiens OX=9606 GN=ASCC2 PE=1 SV=3;tr|B1AH59|B1AH59_HUMAN Activating signal cointegrator 1 complex subunit 2 (Fragment) OS=Homo sapiens OX=9606 GN=ASCC2 PE=1 SV=1;sp|Q9H1I8-3|;;Q9H1I8;B1AH59;Q9H1I8-3;Q9H1I8-2;F2Z2W4;;Activating signal cointegrator 1 complex subunit 2;;ASCC2;;89.792;;13;8;8;6;1
Q8N3C0	ASCC3	Activating signal cointegrator 1 complex subunit 3	19.0559	19.5663	4.30151	0.702021	0.000430089	4.9945e-05	18.7421	19.1005	19.0715	18.8165	19.0559	19.6817	19.5663	19.5462	19.5194	19.5738	-0.510414	4848;;sp|Q8N3C0|ASCC3_HUMAN Activating signal cointegrator 1 complex subunit 3 OS=Homo sapiens OX=9606 GN=ASCC3 PE=1 SV=3;;Q8N3C0;Q8N3C0-4;E5RFZ0;Q8N3C0-3;J3KNJ4;;Activating signal cointegrator 1 complex subunit 3;;ASCC3;;323.31;;45;16;4;2;1
Q9Y294	ASF1A	Histone chaperone ASF1A	17.7321	18.5769	2.20303	0.556786	0.0186778	0.00626568	18.3844	17.7997	16.9729	17.7321	16.8849	18.5769	18.5359	18.4842	19.0161	18.5954	-0.844805	6504;;sp|Q9Y294|ASF1A_HUMAN Histone chaperone ASF1A OS=Homo sapiens OX=9606 GN=ASF1A PE=1 SV=1;;Q9Y294;;Histone chaperone ASF1A;;ASF1A;;116.89;;5
Q9NVP2	ASF1B	Histone chaperone ASF1B	18.9365	18.4638	1.28361	1.38769	0.102931	0.0520462	18.2768	19.0574	18.9756	18.851	18.9365	18.5684	18.385	18.6226	18.3642	18.4638	0.472687	6124;;sp|Q9NVP2|ASF1B_HUMAN Histone chaperone ASF1B OS=Homo sapiens OX=9606 GN=ASF1B PE=1 SV=1;tr|K7ES22|K7ES22_HUMAN Histone chaperone ASF1B OS=Homo sapiens OX=9606 GN=ASF1B PE=1 SV=1;tr|K7ELW9|K7ELW9_HUMAN Histone chaperone ASF1B OS=Homo sapiens OX=9606 GN=ASF;;Q9NVP2;K7ES22;K7ELW9;K7EIL9;K7EM93;;Histone chaperone ASF1B;;ASF1B;;64.8;;4;3;3;2;1
Q9UBL3	ASH2L	Set1/Ash2 histone methyltransferase complex subunit ASH2	18.8285	18.8923	0.667096	0.956719	0.313037	0.215231	18.7458	18.8285	18.9264	18.8039	18.9036	18.8923	18.7966	18.9441	18.8861	19.0264	-0.0638325	6290;;sp|Q9UBL3-3|ASH2L_HUMAN Isoform 3 of Set1/Ash2 histone methyltransferase complex subunit ASH2 OS=Homo sapiens OX=9606 GN=ASH2L;sp|Q9UBL3|ASH2L_HUMAN Set1/Ash2 histone methyltransferase complex subunit ASH2 OS=Homo sapiens OX=9606 GN=ASH2L PE=1 SV=1;tr|F5H8;;Q9UBL3-3;Q9UBL3;F5H8F7;Q9UBL3-2;H0YBF6;H0YAQ0;E5RFH5;;Set1/Ash2 histone methyltransferase complex subunit ASH2;;ASH2L;;87.308;;10;10;9;…
O95671	ASMTL	N-acetylserotonin O-methyltransferase-like protein	16.7783	16.9915	0.675349	0.862625	0.308276	0.211179	15.2952	17.0823	16.7783	15.3702	17.0542	16.9915	16.8493	17.1259	16.3496	17.2021	-0.213195	2570;;sp|O95671|ASML_HUMAN Probable bifunctional dTTP/UTP pyrophosphatase/methyltransferase protein OS=Homo sapiens OX=9606 GN=ASMTL PE=1 SV=3;sp|O95671-2|ASML_HUMAN Isoform 2 of Probable bifunctional dTTP/UTP pyrophosphatase/methyltransferase protein OS=Homo sa;;O95671;O95671-2;O95671-3;;N-acetylserotonin O-methyltransferase-like protein;;ASMTL;;8.0529;;2;2;1
P08243	ASNS	Asparagine synthetase [glutamine-hydrolyzing]	20.0501	19.4853	2.48887	1.47918	0.0111467	0.00324436	19.6592	20.4529	20.0501	20.0013	20.1413	19.6374	19.3251	19.5353	19.4813	19.4853	0.564798	2719;;sp|P08243-2|ASNS_HUMAN Isoform 2 of Asparagine synthetase [glutamine-hydrolyzing] OS=Homo sapiens OX=9606 GN=ASNS;sp|P08243|ASNS_HUMAN Asparagine synthetase [glutamine-hydrolyzing] OS=Homo sapiens OX=9606 GN=ASNS PE=1 SV=4;sp|P08243-3|ASNS_HUMAN Isoform 3 ;;P08243-2;P08243;P08243-3;F8WEJ5;C9J057;C9JT45;C9JM09;C9JLN6;;Asparagine synthetase [glutamine-hydrolyzing];;ASNS;;157.47;;16;16;14;9;7;…
Q12797	ASPH	Aspartyl/asparaginyl beta-hydroxylase	18.7167	17.7008	5	2.0222	5.68004e-05	3.02812e-06	18.4537	18.5956	18.7167	18.819	18.8041	17.8028	17.5375	17.7008	17.6869	17.8094	1.01593	3801;;sp|Q12797|ASPH_HUMAN Aspartyl/asparaginyl beta-hydroxylase OS=Homo sapiens OX=9606 GN=ASPH PE=1 SV=3;sp|Q12797-10|ASPH_HUMAN Isoform 10 of Aspartyl/asparaginyl beta-hydroxylase OS=Homo sapiens OX=9606 GN=ASPH;;Q12797;Q12797-10;Q12797-11;A0A087WW51;E5RG56;E5RHK2;E5RHJ2;Q12797-6;Q12797-7;Q12797-2;Q12797-9;Q12797-8;G3XAN5;Q12797-5;Q12797-3;Q12797-4;E5RG29;;Aspartyl/asparaginyl beta-hydroxylase…
Q6ICH7	ASPHD2	Aspartate beta-hydroxylase domain-containing protein 2	0	15.385	5	0.01	0	0						15.3521	15.385	15.4394	15.2695	16.5249	-15.385	4449;;sp|Q6ICH7|ASPH2_HUMAN Aspartate beta-hydroxylase domain-containing protein 2 OS=Homo sapiens OX=9606 GN=ASPHD2 PE=2 SV=1;;Q6ICH7;;Aspartate beta-hydroxylase domain-containing protein 2;;ASPHD2;;2.5304;;1
A0A7P0Z4R7	ASPM	Abnormal spindle-like microcephaly-associated protein	19.4279	18.6218	0.699523	1.74851	0.295349	0.199745	17.8601	19.5026	19.4279	19.2161	19.9353	18.2497	18.7132	18.4153	19.2231	18.6218	0.806123	733;;tr|A0A7P0Z4R7|A0A7P0Z4R7_HUMAN Abnormal spindle-like microcephaly-associated protein OS=Homo sapiens OX=9606 GN=ASPM PE=1 SV=1;tr|A0A7P0Z491|A0A7P0Z491_HUMAN Abnormal spindle-like microcephaly-associated protein OS=Homo sapiens OX=9606 GN=ASPM PE=1 SV=1;sp;;A0A7P0Z4R7;A0A7P0Z491;Q8IZT6;A0A7P0T8U9;Q8IZT6-2;;Abnormal spindle-like microcephaly-associated protein;;ASPM;;32.091;;6;6;6;5;5
Q9BZE9	ASPSCR1	Tether containing UBX domain for GLUT4	16.9214	13.692	3.55061	9.37887	0.00164373	0.000281441	15.2705	17.2391	16.9214	16.8047	17.9635	14.5057	12.7767	13.8009	13.4045	13.692	3.22941	5746;;sp|Q9BZE9|ASPC1_HUMAN Tether containing UBX domain for GLUT4 OS=Homo sapiens OX=9606 GN=ASPSCR1 PE=1 SV=1;sp|Q9BZE9-2|ASPC1_HUMAN Isoform 2 of Tether containing UBX domain for GLUT4 OS=Homo sapiens OX=9606 GN=ASPSCR1;tr|J3KRY8|J3KRY8_HUMAN Tether-containin;;Q9BZE9;Q9BZE9-2;J3KRY8;J3QR12;Q9BZE9-4;Q9BZE9-3;C9JAL9;J3QR50;J3QRW3;J3KRG1;J3QL04;;Tether containing UBX domain for GLUT4;;ASPSCR1;;20…
E9PJK6	ASRGL1	Isoaspartyl peptidase/L-asparaginase;Isoaspartyl peptidase/L-asparaginase alpha chain;Isoaspartyl peptidase/L-asparaginase beta chain	17.1301	12.4517	1.46727	25.6058	0.0732437	0.0340984		17.3243	15.7519	16.9359	17.5724		12.4517	11.6999	16.0184		4.6784	36;;tr|E9PJK6|E9PJK6_HUMAN Isoaspartyl peptidase/L-asparaginase OS=Homo sapiens OX=9606 GN=ASRGL1 PE=1 SV=1;tr|A0A087WUG3|A0A087WUG3_HUMAN Isoaspartyl peptidase/L-asparaginase OS=Homo sapiens OX=9606 GN=ASRGL1 PE=1 SV=1;sp|Q7L266|ASGL1_HUMAN Isoaspartyl peptid;;E9PJK6;A0A087WUG3;Q7L266;;Isoaspartyl peptidase/L-asparaginase;Isoaspartyl peptidase/L-asparaginase alpha chain;Isoaspartyl peptidase/L-a…
Q9NVM9	ASUN	Protein asunder homolog	17.4812	17.7189	1.1581	0.848104	0.129188	0.0694862	16.776	17.4812	17.5409	17.3024	17.6386	17.8619	17.6339	17.7349	17.5071	17.7189	-0.237687	6121;;sp|Q9NVM9|INT13_HUMAN Integrator complex subunit 13 OS=Homo sapiens OX=9606 GN=INTS13 PE=1 SV=2;sp|Q9NVM9-2|INT13_HUMAN Isoform 2 of Integrator complex subunit 13 OS=Homo sapiens OX=9606 GN=INTS13;;Q9NVM9;Q9NVM9-2;H0YH12;F5H457;F8VRX9;F5H5W1;H0YIA9;;Protein asunder homolog;;ASUN;;53.192;;13;12;6;4;3;2;1
E7EWD6	ASXL2	Putative Polycomb group protein ASXL2	15.2673	16.1764	0.647604	0.532501	0.324672	0.225111		15.6486	14.4302	14.8859	16.2042	16.2388		16.1948	15.1438	16.158	-0.909144	1435;;tr|E7EWD6|E7EWD6_HUMAN Putative Polycomb group protein ASXL2 OS=Homo sapiens OX=9606 GN=ASXL2 PE=1 SV=2;sp|Q76L83|ASXL2_HUMAN Putative Polycomb group protein ASXL2 OS=Homo sapiens OX=9606 GN=ASXL2 PE=1 SV=1;;E7EWD6;Q76L83;;Putative Polycomb group protein ASXL2;;ASXL2;;7.1636;;1;1
Q8NBU5	ATAD1	ATPase family AAA domain-containing protein 1	20.0158	19.7631	1.62192	1.19144	0.0553612	0.0238824	19.6996	20.0158	20.109	20.0354	19.9402	19.7631	19.7097	19.8244	19.6156	19.7863	0.252712	4927;;sp|Q8NBU5|ATAD1_HUMAN Outer mitochondrial transmembrane helix translocase OS=Homo sapiens OX=9606 GN=ATAD1 PE=1 SV=1;tr|A0A7P0TAM5|A0A7P0TAM5_HUMAN Outer mitochondrial transmembrane helix translocase OS=Homo sapiens OX=9606 GN=ATAD1 PE=1 SV=1;tr|A0A7P0T9U2;;Q8NBU5;A0A7P0TAM5;A0A7P0T9U2;Q8NBU5-2;A0A7P0T9B4;A0A7P0T7Z9;A0A7P0Z4J1;;ATPase family AAA domain-containing protein 1;;ATAD1;;207.89;;1…
Q6PL18	ATAD2	ATPase family AAA domain-containing protein 2	19.9233	19.2012	4.44626	1.64948	0.000338481	3.57883e-05	19.5916	19.9233	19.9353	19.9642	19.8627	19.1942	19.1192	19.2615	19.2012	19.335	0.722016	4521;;sp|Q6PL18|ATAD2_HUMAN ATPase family AAA domain-containing protein 2 OS=Homo sapiens OX=9606 GN=ATAD2 PE=1 SV=1;tr|A0A0B4J211|A0A0B4J211_HUMAN ATPase family AAA domain-containing protein 2 OS=Homo sapiens OX=9606 GN=ATAD2 PE=1 SV=1;;Q6PL18;A0A0B4J211;Q6PL18-2;;ATPase family AAA domain-containing protein 2;;ATAD2;;301.1;;43;23;10
Q9ULI0	ATAD2B	ATPase family AAA domain-containing protein 2B	16.8947	16.979	0.242818	0.943215	0.6623	0.571718		16.7005	17.0889	14.1588	17.8505	16.979	16.1646	17.102	16.7634	17.4422	-0.0843407	6426;;sp|Q9ULI0|ATD2B_HUMAN ATPase family AAA domain-containing protein 2B OS=Homo sapiens OX=9606 GN=ATAD2B PE=1 SV=3;sp|Q9ULI0-2|ATD2B_HUMAN Isoform 2 of ATPase family AAA domain-containing protein 2B OS=Homo sapiens OX=9606 GN=ATAD2B;tr|H7BYF1|H7BYF1_HUMAN AT;;Q9ULI0;Q9ULI0-2;H7BYF1;;ATPase family AAA domain-containing protein 2B;;ATAD2B;;1.9091;;2;2;2
Q9NVI7	ATAD3A	ATPase family AAA domain-containing protein 3A	21.4793	21.5327	0.13958	0.963643	0.790013	0.725137	21.3592	21.5263	21.4793	21.6019	21.3302	21.5499	21.3438	21.5327	21.3451	21.6741	-0.0534294	6117;;sp|Q9NVI7-2|ATD3A_HUMAN Isoform 2 of ATPase family AAA domain-containing protein 3A OS=Homo sapiens OX=9606 GN=ATAD3A;sp|Q9NVI7|ATD3A_HUMAN ATPase family AAA domain-containing protein 3A OS=Homo sapiens OX=9606 GN=ATAD3A PE=1 SV=2;sp|Q9NVI7-3|ATD3A_HUMAN I;;Q9NVI7-2;Q9NVI7;Q9NVI7-3;Q5SV16;H0Y2W2;;ATPase family AAA domain-containing protein 3A;;ATAD3A;;275.6;;10;10;8;5;0
Q5T9A4	ATAD3B	ATPase family AAA domain-containing protein 3B	19.7612	20.0996	2.64854	0.790921	0.00847403	0.00224623	19.5854	19.7612	19.9179	19.8213	19.6301	19.9887	19.9589	20.1417	20.0996	20.1875	-0.338394	4362;;sp|Q5T9A4|ATD3B_HUMAN ATPase family AAA domain-containing protein 3B OS=Homo sapiens OX=9606 GN=ATAD3B PE=1 SV=1;sp|Q5T9A4-3|ATD3B_HUMAN Isoform 3 of ATPase family AAA domain-containing protein 3B OS=Homo sapiens OX=9606 GN=ATAD3B;tr|A0A5K1VW56|A0A5K1VW56_;;Q5T9A4;Q5T9A4-3;A0A5K1VW56;Q5T9A4-2;;ATPase family AAA domain-containing protein 3B;;ATAD3B;;174.55;;10;8;2;0
Q96QE3	ATAD5	ATPase family AAA domain-containing protein 5	18.2066	18.5054	1.98806	0.812915	0.028046	0.0102788	17.6399	18.2066	18.2801	18.0702	18.2493	18.6642	18.3469	18.7508	18.5054	18.478	-0.298824	5444;;sp|Q96QE3|ATAD5_HUMAN ATPase family AAA domain-containing protein 5 OS=Homo sapiens OX=9606 GN=ATAD5 PE=1 SV=4;tr|A0A075B754|A0A075B754_HUMAN ATPase family AAA domain-containing protein 5 OS=Homo sapiens OX=9606 GN=ATAD5 PE=1 SV=1;sp|Q96QE3-2|ATAD5_HUMAN I;;Q96QE3;A0A075B754;Q96QE3-2;;ATPase family AAA domain-containing protein 5;;ATAD5;;84.612;;21;16;16
O95260	ATE1	Arginyl-tRNA--protein transferase 1	17.7951	17.0768	0.817495	1.64529	0.238624	0.152232	17.7951	18.7362	16.8607	17.8485	17.0361		16.8733	17.2803	16.5168	17.2961	0.718339	787;;sp|O95260-2|ATE1_HUMAN Isoform ATE1-2 of Arginyl-tRNA--protein transferase 1 OS=Homo sapiens OX=9606 GN=ATE1;tr|A0A8I5KZ24|A0A8I5KZ24_HUMAN Arginyl-tRNA--protein transferase 1 OS=Homo sapiens OX=9606 GN=ATE1 PE=1 SV=1;tr|A0A8I5KWA6|A0A8I5KWA6_HUMAN Arginyl;;O95260-2;A0A8I5KZ24;A0A8I5KWA6;A0A8I5KT53;A0A8I5KXC6;A0A8I5KXF6;A0A8I5KQ75;A0A8I5KZ28;F8WAC9;A0A8I5KSC8;A0A8I5KVR2;A0A8I5KXU0;A0A8I5KNT9…
P18846	ATF1	Cyclic AMP-dependent transcription factor ATF-1	17.5934	18.2026	2.93637	0.655572	0.0049755	0.0011578	17.3803	17.7033	17.5934	17.872	17.0692	18.1877	18.176	18.2221	18.2757	18.2026	-0.609173	2929;;sp|P18846|ATF1_HUMAN Cyclic AMP-dependent transcription factor ATF-1 OS=Homo sapiens OX=9606 GN=ATF1 PE=1 SV=2;sp|P18846-2|ATF1_HUMAN Isoform 2 of Cyclic AMP-dependent transcription factor ATF-1 OS=Homo sapiens OX=9606 GN=ATF1;;P18846;P18846-2;E9PAR2;Q03060-23;Q03060-9;Q03060-24;Q03060-8;F8VS03;F8VYN3;Q03060-32;Q03060-26;G5E998;Q03060-21;Q03060-31;Q03060-6;;Cyclic AMP-dependent transcriptio…
B8ZZU6	ATF2	Cyclic AMP-dependent transcription factor ATF-2	17.7101	17.3836	1.38046	1.25392	0.0860191	0.0416427	17.5175	17.7101	17.7622	17.54	17.7309	17.6029	17.3347	17.3836	17.3611	17.612	0.326443	1169;;tr|B8ZZU6|B8ZZU6_HUMAN Cyclic AMP-dependent transcription factor ATF-2 OS=Homo sapiens OX=9606 GN=ATF2 PE=1 SV=1;sp|P15336-5|ATF2_HUMAN Isoform 5 of Cyclic AMP-dependent transcription factor ATF-2 OS=Homo sapiens OX=9606 GN=ATF2;sp|P15336|ATF2_HUMAN Cyclic;;B8ZZU6;P15336-5;P15336;P15336-7;E9PEK8;H7C2N6;E9PBF9;P15336-3;P15336-4;C9JCI8;P15336-2;P15336-6;P15336-8;;Cyclic AMP-dependent transcri…
A0A7P0T8R5	ATF6	Cyclic AMP-dependent transcription factor ATF-6 alpha;Processed cyclic AMP-dependent transcription factor ATF-6 alpha	17.5745	17.1779	1.51933	1.31645	0.0669338	0.0302464	17.0984	17.6358	17.6631	17.4834	17.5745	17.2149	17.001	17.2986	16.5554	17.1779	0.396652	704;;tr|A0A7P0T8R5|A0A7P0T8R5_HUMAN Cyclic AMP-dependent transcription factor ATF-6 alpha OS=Homo sapiens OX=9606 GN=ATF6 PE=1 SV=1;tr|A0A7P0T9H5|A0A7P0T9H5_HUMAN Cyclic AMP-dependent transcription factor ATF-6 alpha OS=Homo sapiens OX=9606 GN=ATF6 PE=1 SV=1;tr;;A0A7P0T8R5;A0A7P0T9H5;A0A7P0TAF2;A0A7P0Z421;A0A7P0TAH1;P18850;A0A7P0TB89;A0A7P0T9V3;A0A7P0Z4I7;A0A7P0T992;A0A7P0TAD1;A0A7P0TAI7;A0A7P0TA…
H0Y7D7	ATF6B	Cyclic AMP-dependent transcription factor ATF-6 beta;Processed cyclic AMP-dependent transcription factor ATF-6 beta	18.4851	17.7557	1.52112	1.65799	0.0667457	0.0301218	17.8727	18.6894	18.0305	18.4851	19.0685	17.9065	17.2718	17.7557	16.8308	18.151	0.729436	1733;;tr|H0Y7D7|H0Y7D7_HUMAN Cyclic AMP-dependent transcription factor ATF-6 beta OS=Homo sapiens OX=9606 GN=ATF6B PE=1 SV=2;sp|Q99941-2|ATF6B_HUMAN Isoform 1 of Cyclic AMP-dependent transcription factor ATF-6 beta OS=Homo sapiens OX=9606 GN=ATF6B;sp|Q99941|ATF6;;H0Y7D7;Q99941-2;Q99941;A0A0G2JIM1;;Cyclic AMP-dependent transcription factor ATF-6 beta;Processed cyclic AMP-dependent transcription fa…
P17544	ATF7	Cyclic AMP-dependent transcription factor ATF-7	18.4305	18.6	0.932547	0.889163	0.194594	0.116803	17.9452	18.4305	18.6639	17.9436	18.4376	18.6	18.2995	18.5171	18.713	18.7469	-0.16948	2905;;sp|P17544-4|ATF7_HUMAN Isoform 4 of Cyclic AMP-dependent transcription factor ATF-7 OS=Homo sapiens OX=9606 GN=ATF7;sp|P17544-2|ATF7_HUMAN Isoform 2 of Cyclic AMP-dependent transcription factor ATF-7 OS=Homo sapiens OX=9606 GN=ATF7;sp|P17544-3|ATF7_HUMAN I;;P17544-4;P17544-2;P17544-3;P17544;P17544-1;K7ESA4;K7ELQ4;P17544-5;;Cyclic AMP-dependent transcription factor ATF-7;;ATF7;;80.723;;4;4;4…
Q6VMQ6	ATF7IP	Activating transcription factor 7-interacting protein 1	15.352	14.8215	1.97362	1.44443	0.0287955	0.0106262	15.7574	15.1446	15.5201		15.1839	14.7265	14.9164	14.9414		14.6444	0.530502	4554;;sp|Q6VMQ6-2|MCAF1_HUMAN Isoform 2 of Activating transcription factor 7-interacting protein 1 OS=Homo sapiens OX=9606 GN=ATF7IP;sp|Q6VMQ6-5|MCAF1_HUMAN Isoform 4 of Activating transcription factor 7-interacting protein 1 OS=Homo sapiens OX=9606 GN=ATF7IP;sp;;Q6VMQ6-2;Q6VMQ6-5;Q6VMQ6;Q6VMQ6-4;;Activating transcription factor 7-interacting protein 1;;ATF7IP;;5.3072;;2;2;2;2
F8VQD9	ATG101	Autophagy-related protein 101	15.6426	16.6618	3.20091	0.493412	0.00308135	0.000629631	15.5055	15.871	15.2555	15.6426	16.0736	16.8638	16.3636	16.6618	16.773	16.3949	-1.01913	1600;;tr|F8VQD9|F8VQD9_HUMAN Autophagy-related protein 101 (Fragment) OS=Homo sapiens OX=9606 GN=ATG101 PE=1 SV=1;sp|Q9BSB4|ATGA1_HUMAN Autophagy-related protein 101 OS=Homo sapiens OX=9606 GN=ATG101 PE=1 SV=1;tr|H3BMZ4|H3BMZ4_HUMAN Autophagy-related protein 101;;F8VQD9;Q9BSB4;H3BMZ4;F8VVA0;;Autophagy-related protein 101;;ATG101;;8.608;;2;2;1;1
Q96BY7	ATG2B		17.3461	19.8765	2.99126	0.173094	0.00452631	0.00102034	17.3687	17.3192	17.2861	17.3461	17.7916	19.9811	22.9021	19.8765	19.8193	19.8744	-2.53037	6825;;sp|Q96BY7|ATG2B_HUMAN Autophagy-related protein 2 homolog B OS=Homo sapiens OX=9606 GN=ATG2B PE=1 SV=5;;REV__Q96BY7;;;;;;1.806;;2
Q9NT62	ATG3	Ubiquitin-like-conjugating enzyme ATG3	17.6177	16.4383	0.404131	2.26489	0.501127	0.394338	18.8784	17.6209	16.877	14.5815	17.6177	16.4383	16.6125	15.4347	17.6626	15.7944	1.17944	6073;;sp|Q9NT62|ATG3_HUMAN Ubiquitin-like-conjugating enzyme ATG3 OS=Homo sapiens OX=9606 GN=ATG3 PE=1 SV=1;sp|Q9NT62-2|ATG3_HUMAN Isoform 2 of Ubiquitin-like-conjugating enzyme ATG3 OS=Homo sapiens OX=9606 GN=ATG3;;Q9NT62;Q9NT62-2;F8WDI0;C9JNW8;;Ubiquitin-like-conjugating enzyme ATG3;;ATG3;;11.091;;6;5;1;1
H7BYM2	ATG4A	Cysteine protease ATG4A	16.5981	15.034	0.703664	2.95685	0.293333	0.19785	15.9543	17.2419	17.4765	15.4904			16.5532		14.7296	15.034	1.56406	1843;;tr|H7BYM2|H7BYM2_HUMAN Cysteine protease (Fragment) OS=Homo sapiens OX=9606 GN=ATG4A PE=1 SV=1;sp|Q8WYN0-3|ATG4A_HUMAN Isoform 3 of Cysteine protease ATG4A OS=Homo sapiens OX=9606 GN=ATG4A;sp|Q8WYN0-2|ATG4A_HUMAN Isoform 2 of Cysteine protease ATG4A OS=Hom;;H7BYM2;Q8WYN0-3;Q8WYN0-2;Q8WYN0-5;Q8WYN0;A0A0A0MT61;;Cysteine protease ATG4A;;ATG4A;;5.439;;2;2;2;2;2;1
Q9Y4P1	ATG4B	Cysteine protease ATG4B	17.6023	17.895	0.315468	0.816328	0.584303	0.483651	17.537	18.059	17.6023	17.7411	17.4443	18.1004	17.895	17.2625	18.1157	17.7087	-0.292779	6603;;sp|Q9Y4P1-6|ATG4B_HUMAN Isoform 6 of Cysteine protease ATG4B OS=Homo sapiens OX=9606 GN=ATG4B;sp|Q9Y4P1|ATG4B_HUMAN Cysteine protease ATG4B OS=Homo sapiens OX=9606 GN=ATG4B PE=1 SV=2;sp|Q9Y4P1-2|ATG4B_HUMAN Isoform 2 of Cysteine protease ATG4B OS=Homo sapi;;Q9Y4P1-6;Q9Y4P1;Q9Y4P1-2;Q9Y4P1-4;C9JIK8;Q9Y4P1-3;H0Y2Y0;F2Z2K8;C9J1C1;;Cysteine protease ATG4B;;ATG4B;;39.629;;7;7;7;5;4;4;2;2;1
Q7Z3C6	ATG9A	Autophagy-related protein 9A	16.8881	17.5361	3.24308	0.638167	0.00287563	0.000571367	16.2974	16.8881	16.9621	16.8449	16.9523	17.4482	17.6018	17.4174	17.7556	17.5361	-0.647994	4628;;sp|Q7Z3C6|ATG9A_HUMAN Autophagy-related protein 9A OS=Homo sapiens OX=9606 GN=ATG9A PE=1 SV=3;sp|Q7Z3C6-2|ATG9A_HUMAN Isoform 2 of Autophagy-related protein 9A OS=Homo sapiens OX=9606 GN=ATG9A;tr|H7C152|H7C152_HUMAN ATG9A (Fragment) OS=Homo sapiens OX=9606;;Q7Z3C6;Q7Z3C6-2;H7C152;H7C1G6;Q7Z3C6-3;C9JX27;C9IYZ9;C9JKV7;C9JDK4;C9JXG2;C9JS65;C9JFV2;F2Z3I6;C9JD65;;Autophagy-related protein 9A;;AT…
P31939	ATIC	Bifunctional purine biosynthesis protein PURH;Phosphoribosylaminoimidazolecarboxamide formyltransferase;IMP cyclohydrolase	20.5234	20.1641	1.42709	1.28283	0.0787757	0.0374032	20.2176	20.9086	20.5721	20.4596	20.5234	20.4681	20.1641	20.1836	20.1356	20.1346	0.359333	3101;;sp|P31939|PUR9_HUMAN Bifunctional purine biosynthesis protein ATIC OS=Homo sapiens OX=9606 GN=ATIC PE=1 SV=3;sp|P31939-2|PUR9_HUMAN Isoform 2 of Bifunctional purine biosynthesis protein ATIC OS=Homo sapiens OX=9606 GN=ATIC;;P31939;P31939-2;H7C1S2;C9JLK0;F8WEF0;;Bifunctional purine biosynthesis protein PURH;Phosphoribosylaminoimidazolecarboxamide formyltransferase;IMP cyclohydrolase;;ATIC;;3…
Q8NHH9	ATL2	Atlastin-2	20.8288	20.3304	3.24097	1.4127	0.00288366	0.00057415	20.6756	20.8449	20.8789	20.8288	20.5653	20.3912	20.2992	20.3304	20.32	20.509	0.498452	4983;;sp|Q8NHH9-5|ATLA2_HUMAN Isoform 5 of Atlastin-2 OS=Homo sapiens OX=9606 GN=ATL2;sp|Q8NHH9|ATLA2_HUMAN Atlastin-2 OS=Homo sapiens OX=9606 GN=ATL2 PE=1 SV=2;sp|Q8NHH9-4|ATLA2_HUMAN Isoform 4 of Atlastin-2 OS=Homo sapiens OX=9606 GN=ATL2;sp|Q8NHH9-2|ATLA2_HUM;;Q8NHH9-5;Q8NHH9;Q8NHH9-4;Q8NHH9-2;Q8NHH9-3;B5MCN0;C9JQQ5;H7C3A2;C9JC25;A0A804HLC1;Q8WXF7-2;Q8WXF7;;Atlastin-2;;ATL2;;200.65;;21;21;20;2…
Q6DD88	ATL3	Atlastin-3	19.4657	18.7677	4.07772	1.62225	0.000649197	8.36151e-05	19.1996	19.4657	19.6208	19.6151	19.3332	18.6977	18.7677	18.7753	18.7223	18.9342	0.697996	4438;;sp|Q6DD88|ATLA3_HUMAN Atlastin-3 OS=Homo sapiens OX=9606 GN=ATL3 PE=1 SV=1;;Q6DD88;F5GWF8;;Atlastin-3;;ATL3;;323.31;;1;1
F5H6I7	ATL3		17.6111	17.4601	0.373147	1.11031	0.527826	0.423499	17.0096	17.8081	17.7025	17.6111	12.3053	17.4601	17.0398	17.2749	17.575	17.5544	0.150963	1578;;tr|F5H6I7|F5H6I7_HUMAN Atlastin-3 OS=Homo sapiens OX=9606 GN=ATL3 PE=1 SV=1;;F5H6I7;;;;ATL3;;13.556;;1
Q13315	ATM	Serine-protein kinase ATM	20.929	20.9146	0.690826	1.01007	0.300086	0.203786	20.5138	20.7694	20.929	21.4838	21.5198	20.9146	19.0279	21.1443	21.3072	17.5107	0.0144521	3875;;sp|Q13315|ATM_HUMAN Serine-protein kinase ATM OS=Homo sapiens OX=9606 GN=ATM PE=1 SV=4;tr|E9PIN0|E9PIN0_HUMAN Serine-protein kinase ATM OS=Homo sapiens OX=9606 GN=ATM PE=1 SV=2;tr|A0A6Q8PH76|A0A6Q8PH76_HUMAN Serine-protein kinase ATM OS=Homo sapiens OX=960;;Q13315;E9PIN0;A0A6Q8PH76;E9PRG7;Q6P7P1;M0QXY8;A0A087X0E9;A0A804HL86;;Serine-protein kinase ATM;;ATM;;21.517;;9;5;5;1;1;1;1;1
O00244	ATOX1	Copper transport protein ATOX1	21.312	19.5918	3.74803	3.29494	0.00116002	0.000178637	20.4853	21.5147	21.312	21.0244	21.818	19.8985	19.428	19.7681	19.5567	19.5918	1.72025	2073;;sp|O00244|ATOX1_HUMAN Copper transport protein ATOX1 OS=Homo sapiens OX=9606 GN=ATOX1 PE=1 SV=1;tr|E5RGN3|E5RGN3_HUMAN Copper transport protein ATOX1 OS=Homo sapiens OX=9606 GN=ATOX1 PE=1 SV=1;tr|E5RIM7|E5RIM7_HUMAN Copper transport protein ATOX1 OS=Homo s;;O00244;E5RGN3;E5RIM7;;Copper transport protein ATOX1;;ATOX1;;145.16;;6;5;5
E9PEJ6	ATP11A	Phospholipid-transporting ATPase;Probable phospholipid-transporting ATPase IH	18.0242	19.1966	0.813938	0.443662	0.240251	0.153484	17.4728	18.6685	18.0242	19.8404	15.578	18.9249	19.2712	19.1966	18.5952	19.2471	-1.17247	1453;;tr|E9PEJ6|E9PEJ6_HUMAN Phospholipid-transporting ATPase OS=Homo sapiens OX=9606 GN=ATP11A PE=1 SV=1;sp|P98196|AT11A_HUMAN Phospholipid-transporting ATPase IH OS=Homo sapiens OX=9606 GN=ATP11A PE=1 SV=3;tr|H0Y547|H0Y547_HUMAN Phospholipid-transporting ATPas;;E9PEJ6;P98196;H0Y547;H0Y8F0;;Phospholipid-transporting ATPase;Probable phospholipid-transporting ATPase IH;;ATP11A;;6.1079;;4;4;3;1
A0A0C4DG94	ATP11B		21.237	20.3886	2.6964	1.80047	0.00776824	0.00201185	22.1827	21.1891	20.9285	21.237	21.3539	20.3663	20.4416	20.4965	20.3886	20.3836	0.848371	6705;;tr|A0A0C4DG94|A0A0C4DG94_HUMAN Phospholipid-transporting ATPase IF OS=Homo sapiens OX=9606 GN=ATP11B PE=1 SV=1;tr|H0Y547|H0Y547_HUMAN Phospholipid-transporting ATPase (Fragment) OS=Homo sapiens OX=9606 GN=ATP11A PE=1 SV=1;sp|P98196|AT11A_HUMAN Phospholipid;;REV__A0A0C4DG94;REV__H0Y547;REV__P98196;REV__Q9Y2G3;REV__E9PEJ6;;;;;;1.852;;2;2;2;2;2
Q9Y2G3	ATP11B	Probable phospholipid-transporting ATPase IF;Phospholipid-transporting ATPase	18.2196	17.7423	3.1525	1.39214	0.00336404	0.000703881	18.3847	18.2267	18.2196	18.0276	18.1981	17.5485	17.7968	17.3764	17.7423	17.837	0.477301	6512;;sp|Q9Y2G3|AT11B_HUMAN Phospholipid-transporting ATPase IF OS=Homo sapiens OX=9606 GN=ATP11B PE=1 SV=2;tr|H7C4W6|H7C4W6_HUMAN Phospholipid-transporting ATPase (Fragment) OS=Homo sapiens OX=9606 GN=ATP11B PE=1 SV=1;;Q9Y2G3;H7C4W6;A0A0C4DG94;H0Y854;;Probable phospholipid-transporting ATPase IF;Phospholipid-transporting ATPase;;ATP11B;;111.63;;9;6;2;1
A0A067XG54	ATP11C	Phospholipid-transporting ATPase;Phospholipid-transporting ATPase IG	17.629	17.8896	1.09857	0.834706	0.1433	0.079694	17.456	17.8032	17.6065	17.629	17.7858	17.9154	17.5918	17.8896	17.8266	18.0073	-0.26066	11;;tr|A0A067XG54|A0A067XG54_HUMAN Phospholipid-transporting ATPase OS=Homo sapiens OX=9606 GN=ATP11C PE=1 SV=1;sp|Q8NB49-3|AT11C_HUMAN Isoform 3 of Phospholipid-transporting ATPase IG OS=Homo sapiens OX=9606 GN=ATP11C;tr|A0A804HIW2|A0A804HIW2_HUMAN Phospholip;;A0A067XG54;Q8NB49-3;A0A804HIW2;Q8NB49-2;Q8NB49-4;Q8NB49;H7C0E8;;Phospholipid-transporting ATPase;Phospholipid-transporting ATPase IG;;ATP…
P54707	ATP12A	Potassium-transporting ATPase alpha chain 2	15.849	15.8078	0.0550023	1.02892	0.914152	0.881044	15.3876	15.849	15.9351	15.7153	16.0849	15.7749	15.8078	15.4942	15.8721	16.1443	0.0411323	3427;;sp|P54707|AT12A_HUMAN Potassium-transporting ATPase alpha chain 2 OS=Homo sapiens OX=9606 GN=ATP12A PE=1 SV=3;sp|P54707-2|AT12A_HUMAN Isoform 2 of Potassium-transporting ATPase alpha chain 2 OS=Homo sapiens OX=9606 GN=ATP12A;;P54707;P54707-2;;Potassium-transporting ATPase alpha chain 2;;ATP12A;;2.101;;2;2
Q9HD20	ATP13A1	Manganese-transporting ATPase 13A1	20.7137	20.4429	1.22985	1.20647	0.113819	0.0589041	20.3301	20.7137	20.7848	20.5753	20.8359	20.3577	20.2656	20.5612	20.4429	20.4704	0.27079	5970;;sp|Q9HD20|AT131_HUMAN Endoplasmic reticulum transmembrane helix translocase OS=Homo sapiens OX=9606 GN=ATP13A1 PE=1 SV=2;sp|Q9HD20-2|AT131_HUMAN Isoform B of Endoplasmic reticulum transmembrane helix translocase OS=Homo sapiens OX=9606 GN=ATP13A1;;Q9HD20;Q9HD20-2;Q9HD20-3;H7C3H2;;Manganese-transporting ATPase 13A1;;ATP13A1;;323.31;;45;41;6;5
H0YAI7	ATP13A2		17.7793	17.8207	0.564284	0.971749	0.377122	0.27272	17.7578	17.8008		17.8018	17.2453	17.8207	18.6582	17.6226			-0.0413438	6754;;tr|H0YAI7|H0YAI7_HUMAN Polyamine-transporting ATPase 13A2 (Fragment) OS=Homo sapiens OX=9606 GN=ATP13A2 PE=1 SV=8;tr|H0Y9K0|H0Y9K0_HUMAN Polyamine-transporting ATPase 13A2 (Fragment) OS=Homo sapiens OX=9606 GN=ATP13A2 PE=1 SV=1;sp|Q9NQ11|AT132_HUMAN Polyam;;REV__H0YAI7;REV__H0Y9K0;REV__Q9NQ11;;;;;;-2;;1;1;1
A0A2R8YDN7	ATP13A3	Probable cation-transporting ATPase 13A3	19.0489	21.1355	2.99133	0.235445	0.00452631	0.00102015	20.2574	18.4368	20.0899	18.9292	19.0489	21.0252	21.1355	21.2499	21.165	21.0741	-2.08654	408;;tr|A0A2R8YDN7|A0A2R8YDN7_HUMAN Polyamine-transporting ATPase 13A3 OS=Homo sapiens OX=9606 GN=ATP13A3 PE=1 SV=2;tr|A0A2R8Y635|A0A2R8Y635_HUMAN Polyamine-transporting ATPase 13A3 OS=Homo sapiens OX=9606 GN=ATP13A3 PE=1 SV=2;sp|Q9H7F0|AT133_HUMAN Polyamine-tr;;A0A2R8YDN7;A0A2R8Y635;Q9H7F0;Q9H7F0-2;;Probable cation-transporting ATPase 13A3;;ATP13A3;;94.929;;11;11;11;8
P05023	ATP1A1	Sodium/potassium-transporting ATPase subunit alpha-1	22.3242	21.6373	5	1.60981	4.2075e-05	2.0244e-06	22.2033	22.3511	22.3961	22.3242	22.2681	21.6391	21.4258	21.6373	21.592	21.7126	0.68689	2666;;sp|P05023-4|AT1A1_HUMAN Isoform 4 of Sodium/potassium-transporting ATPase subunit alpha-1 OS=Homo sapiens OX=9606 GN=ATP1A1;sp|P05023|AT1A1_HUMAN Sodium/potassium-transporting ATPase subunit alpha-1 OS=Homo sapiens OX=9606 GN=ATP1A1 PE=1 SV=1;sp|P05023-3|A;;P05023-4;P05023;P05023-3;P05023-2;Q5TC01;Q5TC02;Q5TC05;A0A669K9X0;;Sodium/potassium-transporting ATPase subunit alpha-1;;ATP1A1;;323.31…
B1AKY9	ATP1A2	Sodium/potassium-transporting ATPase subunit alpha-2	18.3243	17.7175	1.61058	1.5229	0.0565532	0.0245142	18.1043	18.9362	18.3243	18.2405	19.5447	16.2982	17.7175	17.5224	17.7252	18.1617	0.606818	1078;;tr|B1AKY9|B1AKY9_HUMAN Sodium/potassium-transporting ATPase subunit alpha OS=Homo sapiens OX=9606 GN=ATP1A2 PE=1 SV=1;sp|P50993|AT1A2_HUMAN Sodium/potassium-transporting ATPase subunit alpha-2 OS=Homo sapiens OX=9606 GN=ATP1A2 PE=1 SV=1;tr|H0Y7C1|H0Y7C1_HU;;B1AKY9;P50993;H0Y7C1;Q13733;E9PRA5;;Sodium/potassium-transporting ATPase subunit alpha-2;;ATP1A2;;-2;;1;1;1;0;0
P13637	ATP1A3	Sodium/potassium-transporting ATPase subunit alpha-3	18.9179	19.956	3.93864	0.486963	0.00083128	0.000115174	18.2777	18.9292	18.9179	18.7846	19.1533	20.0285	19.8371	19.7403	19.956	20.1215	-1.03812	2827;;sp|P13637|AT1A3_HUMAN Sodium/potassium-transporting ATPase subunit alpha-3 OS=Homo sapiens OX=9606 GN=ATP1A3 PE=1 SV=3;sp|P13637-2|AT1A3_HUMAN Isoform 2 of Sodium/potassium-transporting ATPase subunit alpha-3 OS=Homo sapiens OX=9606 GN=ATP1A3;sp|P13637-3|A;;P13637;P13637-2;P13637-3;M0R116;A0A2R8YEY8;A0A0A0MT26;M0QXF2;;Sodium/potassium-transporting ATPase subunit alpha-3;;ATP1A3;;263.95;;17;…
P54709	ATP1B3	Sodium/potassium-transporting ATPase subunit beta-3	21.3186	21.1077	2.58864	1.15741	0.00941616	0.00257847	21.4333	21.3178	21.4128	21.3186	21.1808	21.1077	20.8835	21.1435	20.9901	21.1135	0.2109	3428;;sp|P54709|AT1B3_HUMAN Sodium/potassium-transporting ATPase subunit beta-3 OS=Homo sapiens OX=9606 GN=ATP1B3 PE=1 SV=1;tr|C9JA36|C9JA36_HUMAN Sodium/potassium-transporting ATPase subunit beta-3 (Fragment) OS=Homo sapiens OX=9606 GN=ATP1B3 PE=1 SV=1;sp|P5470;;P54709;C9JA36;P54709-2;C9JXZ1;H7C547;F8WBY4;H7C4L9;C9J6S2;;Sodium/potassium-transporting ATPase subunit beta-3;;ATP1B3;;147.21;;15;8;8;…
P16615	ATP2A2	Sarcoplasmic/endoplasmic reticulum calcium ATPase 2	22.2468	22.5282	2.74427	0.822819	0.00714611	0.00180191	22.127	22.3771	22.3797	22.2437	22.2468	22.5311	22.4618	22.4843	22.5282	22.619	-0.281354	2885;;sp|P16615|AT2A2_HUMAN Sarcoplasmic/endoplasmic reticulum calcium ATPase 2 OS=Homo sapiens OX=9606 GN=ATP2A2 PE=1 SV=1;sp|P16615-5|AT2A2_HUMAN Isoform 5 of Sarcoplasmic/endoplasmic reticulum calcium ATPase 2 OS=Homo sapiens OX=9606 GN=ATP2A2;sp|P16615-2|AT2;;P16615;P16615-5;P16615-2;P16615-3;P16615-4;H7C5W9;O14983-2;O14983;O14983-3;J3QSY6;A0A0C4DH86;H3BVB2;;Sarcoplasmic/endoplasmic reticulum…
Q93084	ATP2A3	Sarcoplasmic/endoplasmic reticulum calcium ATPase 3	18.7792	20.7019	5	0.263751	7.33332e-06	2.22156e-07	18.8688	18.7792	18.867	18.559	18.2335	20.6482	20.6004	20.7019	20.7091	20.8173	-1.92275	5184;;sp|Q93084|AT2A3_HUMAN Sarcoplasmic/endoplasmic reticulum calcium ATPase 3 OS=Homo sapiens OX=9606 GN=ATP2A3 PE=1 SV=3;sp|Q93084-4|AT2A3_HUMAN Isoform SERCA3G of Sarcoplasmic/endoplasmic reticulum calcium ATPase 3 OS=Homo sapiens OX=9606 GN=ATP2A3;sp|Q93084;;Q93084;Q93084-4;Q93084-3;Q93084-7;Q93084-1;Q93084-6;Q93084-5;H3BTW4;;Sarcoplasmic/endoplasmic reticulum calcium ATPase 3;;ATP2A3;;188.9…
P20020	ATP2B1	Plasma membrane calcium-transporting ATPase 1;Calcium-transporting ATPase	18.8425	18.4845	1.27218	1.28163	0.105188	0.0534338	18.2681	18.9097	18.8425	18.6491	19.0269	18.5513	18.2185	18.4845	18.2536	18.4976	0.357978	2940;;sp|P20020-1|AT2B1_HUMAN Isoform D of Plasma membrane calcium-transporting ATPase 1 OS=Homo sapiens OX=9606 GN=ATP2B1;sp|P20020-4|AT2B1_HUMAN Isoform C of Plasma membrane calcium-transporting ATPase 1 OS=Homo sapiens OX=9606 GN=ATP2B1;sp|P20020-6|AT2B1_HUMA;;P20020-1;P20020-4;P20020-6;P20020;P20020-2;P20020-5;E7ERY9;Q01814-5;Q01814-6;Q01814-8;A0A2R8Y4R4;Q01814;A0A2U3TZI3;A0A2U3U055;Q01814-4;…
P23634	ATP2B4	Plasma membrane calcium-transporting ATPase 4	19.1598	19.5948	2.49931	0.739676	0.0109884	0.00316729	18.836	19.131	19.1725	19.1598	19.3578	19.6447	19.3288	19.5935	19.5948	19.7273	-0.435035	3003;;sp|P23634-7|AT2B4_HUMAN Isoform ZB of Plasma membrane calcium-transporting ATPase 4 OS=Homo sapiens OX=9606 GN=ATP2B4;sp|P23634-6|AT2B4_HUMAN Isoform XB of Plasma membrane calcium-transporting ATPase 4 OS=Homo sapiens OX=9606 GN=ATP2B4;sp|P23634-8|AT2B4_HU;;P23634-7;P23634-6;P23634-8;P23634;P23634-5;P23634-4;P23634-3;P23634-2;;Plasma membrane calcium-transporting ATPase 4;;ATP2B4;;323.31;;1…
P98194	ATP2C1	Calcium-transporting ATPase type 2C member 1;Calcium-transporting ATPase	19.2768	18.8803	3.02249	1.31637	0.00428853	0.00094954	19.0391	19.3146	19.2768	19.2659	19.3304	19.0585	18.8278	18.8979	18.8803	18.8036	0.39657	3676;;sp|P98194-7|AT2C1_HUMAN Isoform 7 of Calcium-transporting ATPase type 2C member 1 OS=Homo sapiens OX=9606 GN=ATP2C1;sp|P98194-6|AT2C1_HUMAN Isoform 6 of Calcium-transporting ATPase type 2C member 1 OS=Homo sapiens OX=9606 GN=ATP2C1;sp|P98194-9|AT2C1_HUMAN ;;P98194-7;P98194-6;P98194-9;P98194-5;P98194-3;P98194-4;B4E2Q0;H0Y9V7;P98194-2;P98194;P98194-8;H0Y9S7;H0Y8X9;D6RHV9;D6REJ1;D6RGE9;D6R9U9;…
P20648	ATP4A	Potassium-transporting ATPase alpha chain 1	14.7733	14.8493	0.109776	0.948652	0.833193	0.776648		14.675	14.6754	14.8712	15.7477	14.4035	15.2951				-0.076049	2954;;sp|P20648|ATP4A_HUMAN Potassium-transporting ATPase alpha chain 1 OS=Homo sapiens OX=9606 GN=ATP4A PE=1 SV=5;;P20648;;Potassium-transporting ATPase alpha chain 1;;ATP4A;;-2;;1
G3V325	ATP55MF-PTCD1	Pentatricopeptide repeat-containing protein 1, mitochondrial	18.9089	17.8244	3.51331	2.1205	0.00175462	0.00030668	18.5857	18.9089	19.1546	18.949	18.4353	17.6498	18.1005	17.7431	17.8244	18.023	1.08441	1678;;tr|G3V325|G3V325_HUMAN ATP5MF-PTCD1 readthrough OS=Homo sapiens OX=9606 GN=ATP5MF-PTCD1 PE=1 SV=1;sp|O75127|PTCD1_HUMAN Pentatricopeptide repeat-containing protein 1, mitochondrial OS=Homo sapiens OX=9606 GN=PTCD1 PE=1 SV=2;;G3V325;O75127;C9JJT5;P56134-4;P56134-2;C9JU26;C9JQN9;C9JGL8;;Pentatricopeptide repeat-containing protein 1, mitochondrial;;ATP5J2-PTCD1;PTCD1;;104.7;;14;13;1;1;1;0;2;2
A0A087WTL3	ATP5D		14.9869	13.7268	0.0400753	2.39522	0.937468	0.911853					14.9869		19.057	13.7268		13.5356	1.26016	26;;tr|A0A087WTL3|A0A087WTL3_HUMAN ATP synthase F1 subunit delta (Fragment) OS=Homo sapiens OX=9606 GN=ATP5F1D PE=1 SV=1;;A0A087WTL3;;;;ATP5D;;2.5917;;1
P30049	ATP5D	ATP synthase subunit delta, mitochondrial	22.7858	22.6982	0.0210028	1.06263	0.966861	0.95279	22.2782	22.7858	22.7934	22.4852	23.3496	23.1689	22.5034	22.6982	22.102	23.1371	0.0876387	3075;;sp|P30049|ATPD_HUMAN ATP synthase subunit delta, mitochondrial OS=Homo sapiens OX=9606 GN=ATP5F1D PE=1 SV=2;;P30049;;ATP synthase subunit delta, mitochondrial;;ATP5D;;188.58;;5
P24539	ATP5F1	ATP synthase F(0) complex subunit B1, mitochondrial	23.6417	23.4495	1.30834	1.14256	0.0985954	0.0491659	23.3185	23.6338	23.6792	23.6417	23.8065	23.5086	23.2292	23.4495	23.2089	23.4851	0.192267	3008;;sp|P24539|AT5F1_HUMAN ATP synthase F(0) complex subunit B1, mitochondrial OS=Homo sapiens OX=9606 GN=ATP5PB PE=1 SV=2;tr|Q5QNZ2|Q5QNZ2_HUMAN ATP synthase subunit b OS=Homo sapiens OX=9606 GN=ATP5PB PE=1 SV=1;;P24539;Q5QNZ2;;ATP synthase F(0) complex subunit B1, mitochondrial;;ATP5F1;;323.31;;19;17
K7ERX7	ATP5F1A		17.6654	17.2615	1.73651	1.32307	0.0448212	0.0183438	17.9364	17.6654	17.5975	17.7241	17.2121	16.8704	17.28	17.1068	17.2615	17.406	0.403884	2012;;tr|K7ERX7|K7ERX7_HUMAN ATP synthase subunit alpha, mitochondrial (Fragment) OS=Homo sapiens OX=9606 GN=ATP5F1A PE=1 SV=1;;K7ERX7;K7ESA0;;;;ATP5A1;;47.135;;1;0
K7ESA0	ATP5F1A		20.7356	20.4089	0.888738	1.25411	0.210051	0.1292	20.1417	20.702	20.7692		21.0028	20.4616	20.4089	20.3359	19.9208	20.4486	0.326668	6768;;tr|K7ESA0|K7ESA0_HUMAN ATP synthase subunit alpha, mitochondrial OS=Homo sapiens OX=9606 GN=ATP5F1A PE=1 SV=1;tr|K7ERX7|K7ERX7_HUMAN ATP synthase subunit alpha, mitochondrial (Fragment) OS=Homo sapiens OX=9606 GN=ATP5F1A PE=1 SV=1;sp|P25705-3|ATPA_HUMAN Is;;REV__K7ESA0;REV__K7ERX7;REV__P25705-3;REV__P25705;;;;;;1.7038;;1;1;1;1
P25705	ATP5F1A		19.3572	19.4129	0.0621564	0.962137	0.903688	0.86665	19.2094	19.3284		19.386	19.914	19.5729	19.3561	19.5358	19.2891	19.4129	-0.0556858	3019;;sp|P25705-2|ATPA_HUMAN Isoform 2 of ATP synthase subunit alpha, mitochondrial OS=Homo sapiens OX=9606 GN=ATP5F1A;tr|K7EK77|K7EK77_HUMAN ATP synthase subunit alpha, mitochondrial (Fragment) OS=Homo sapiens OX=9606 GN=ATP5F1A PE=1 SV=1;;P25705-2;K7EK77;K7EJP1;K7EQH4;;;;ATP5A1;;323.31;;1;1;1;1
P06576	ATP5F1B	ATP synthase subunit beta, mitochondrial;ATP synthase subunit beta	25.7001	25.5843	1.7583	1.08358	0.0429556	0.0174463	25.7001	25.7732	25.635	25.7377	25.6192	25.5843	25.4956	25.6139	25.5451	25.6422	0.11581	2685;;sp|P06576|ATPB_HUMAN ATP synthase subunit beta, mitochondrial OS=Homo sapiens OX=9606 GN=ATP5F1B PE=1 SV=3;tr|H0YH81|H0YH81_HUMAN ATP synthase subunit beta (Fragment) OS=Homo sapiens OX=9606 GN=ATP5F1B PE=1 SV=1;tr|F8W079|F8W079_HUMAN ATP synthase subunit ;;P06576;H0YH81;F8W079;H0YI37;;ATP synthase subunit beta, mitochondrial;ATP synthase subunit beta;;ATP5B;;323.31;;19;13;11;2
P36542	ATP5F1C	ATP synthase subunit gamma, mitochondrial	21.6544	21.4234	2.58195	1.17365	0.00951079	0.0026185	21.9431	21.6458	21.6897	21.6544	21.5911	21.4263	21.397	21.3866	21.4997	21.4234	0.231006	3160;;sp|P36542|ATPG_HUMAN ATP synthase subunit gamma, mitochondrial OS=Homo sapiens OX=9606 GN=ATP5F1C PE=1 SV=1;sp|P36542-2|ATPG_HUMAN Isoform Heart of ATP synthase subunit gamma, mitochondrial OS=Homo sapiens OX=9606 GN=ATP5F1C;;P36542;P36542-2;;ATP synthase subunit gamma, mitochondrial;;ATP5C1;;158.61;;14;13
O75947	ATP5H	ATP synthase subunit d, mitochondrial	23.9746	23.3748	5	1.51549	7.4253e-05	4.45592e-06	23.8794	23.9746	23.9737	24.0205	23.9882	23.3831	23.2952	23.3467	23.3748	23.5721	0.599786	2469;;sp|O75947|ATP5H_HUMAN ATP synthase subunit d, mitochondrial OS=Homo sapiens OX=9606 GN=ATP5PD PE=1 SV=3;sp|O75947-2|ATP5H_HUMAN Isoform 2 of ATP synthase subunit d, mitochondrial OS=Homo sapiens OX=9606 GN=ATP5PD;;O75947;O75947-2;F5H608;;ATP synthase subunit d, mitochondrial;;ATP5H;;258.32;;14;10;4
P56385	ATP5I	ATP synthase subunit e, mitochondrial	20.7883	20.5261	0.693519	1.19927	0.298427	0.202526	22.2992	20.5153	21.19	20.7883	20.426	20.5261	20.3072	19.3004	21.1602	20.7281	0.262158	3465;;sp|P56385|ATP5I_HUMAN ATP synthase subunit e, mitochondrial OS=Homo sapiens OX=9606 GN=ATP5ME PE=1 SV=2;;P56385;;ATP synthase subunit e, mitochondrial;;ATP5I;;11.934;;5
P18859	ATP5J	ATP synthase-coupling factor 6, mitochondrial	21.9984	21.7771	1.16156	1.16584	0.128483	0.0689353	21.9522	21.9984	22.0678	22.1264	21.6976	21.8377	21.6816	21.7088	21.7771	21.9294	0.221371	2930;;sp|P18859-2|ATP5J_HUMAN Isoform 2 of ATP synthase-coupling factor 6, mitochondrial OS=Homo sapiens OX=9606 GN=ATP5PF;sp|P18859|ATP5J_HUMAN ATP synthase-coupling factor 6, mitochondrial OS=Homo sapiens OX=9606 GN=ATP5PF PE=1 SV=1;tr|A8MUH2|A8MUH2_HUMAN ATP ;;P18859-2;P18859;A8MUH2;;ATP synthase-coupling factor 6, mitochondrial;;ATP5J;;323.31;;5;5;3
P56134	ATP5J2	ATP synthase subunit f, mitochondrial	19.3038	18.9168	0.853841	1.30772	0.22395	0.14001	18.6154	19.3038	19.3067	19.0787	19.5619	19.0469	18.9168	18.9957	18.6616	18.8285	0.387052	3456;;sp|P56134-3|ATPK_HUMAN Isoform 3 of ATP synthase subunit f, mitochondrial OS=Homo sapiens OX=9606 GN=ATP5MF;sp|P56134|ATPK_HUMAN ATP synthase subunit f, mitochondrial OS=Homo sapiens OX=9606 GN=ATP5MF PE=1 SV=3;;P56134-3;P56134;;ATP synthase subunit f, mitochondrial;;ATP5J2;;27.719;;3;3
A0A8I5KT86	ATP5L	ATP synthase subunit g, mitochondrial	22.4042	22.1507	2.02495	1.1921	0.0262402	0.00944166	22.3455	22.447	22.4524	22.4042	22.3484	22.3075	22.1497	22.3253	22.0152	22.1507	0.253501	496;;tr|A0A8I5KT86|A0A8I5KT86_HUMAN ATP synthase subunit g, mitochondrial OS=Homo sapiens OX=9606 GN=ATP5MG PE=3 SV=1;tr|A0A8I5KSQ4|A0A8I5KSQ4_HUMAN ATP synthase subunit g, mitochondrial OS=Homo sapiens OX=9606 GN=ATP5MG PE=3 SV=1;tr|A0A3B3ITX4|A0A3B3ITX4_HUMAN;;A0A8I5KT86;A0A8I5KSQ4;A0A3B3ITX4;O75964;A0A8I5KSW3;A0A3B3IRW3;;ATP synthase subunit g, mitochondrial;;ATP5L;;107.4;;6;6;6;6;4;2
D6R9H7	ATP5MC1	ATP synthase F(0) complex subunit C1, mitochondrial;ATP synthase F(0) complex subunit C2, mitochondrial;ATP synthase F(0) complex subunit C3, mitochondrial	14.8284	14.9665	0.144154	0.90873	0.784273	0.717539	14.4696	14.1763	14.8284	14.8404	16.9838	15.2273	14.8807	14.9665	14.02	15.1868	-0.138076	1310;;tr|D6R9H7|D6R9H7_HUMAN ATP synthase F(0) complex subunit C1, mitochondrial OS=Homo sapiens OX=9606 GN=ATP5MC1 PE=1 SV=1;tr|E7EQ97|E7EQ97_HUMAN ATP synthase lipid-binding protein OS=Homo sapiens OX=9606 GN=ATP5MC1 PE=1 SV=1;tr|E7EPU7|E7EPU7_HUMAN ATP syntha;;D6R9H7;E7EQ97;E7EPU7;P05496;Q06055;P48201;Q06055-3;Q06055-2;;ATP synthase F(0) complex subunit C1, mitochondrial;ATP synthase F(0) comp…
A0A0A0MTQ5	ATP5MJ	6.8 kDa mitochondrial proteolipid	21.1981	20.7043	0.0657509	1.40814	0.898011	0.859506	21.3775	21.1981	21.1678	21.4724	18.4015	20.3445	20.7043	19.9883	21.0429	20.9744	0.493786	180;;tr|A0A0A0MTQ5|A0A0A0MTQ5_HUMAN ATP synthase subunit ATP5MJ, mitochondrial OS=Homo sapiens OX=9606 GN=ATP5MJ PE=1 SV=1;tr|G3V556|G3V556_HUMAN ATP synthase subunit ATP5MJ, mitochondrial OS=Homo sapiens OX=9606 GN=ATP5MJ PE=1 SV=1;sp|P56378|ATP68_HUMAN ATP sy;;A0A0A0MTQ5;G3V556;P56378;P56378-2;;6.8 kDa mitochondrial proteolipid;;C14orf2;MP68;;3.9556;;2;2;2;1
H7C2P9	ATP5O		16.3025	15.2942	0.486729	2.01155	0.435022	0.32604			16.3025	15.2064	16.5476	15.2942			14.9657	16.0461	1.00831	1863;;tr|H7C2P9|H7C2P9_HUMAN ATP synthase subunit O, mitochondrial (Fragment) OS=Homo sapiens OX=9606 GN=ATP5PO PE=4 SV=1;;H7C2P9;;;;ATP5O;;4.4937;;1
P48047	ATP5O	ATP synthase subunit O, mitochondrial	23.7197	23.5835	1.29922	1.09905	0.10009	0.0502086	23.4998	23.7197	23.7003	23.7224	23.7971	23.6224	23.4621	23.5835	23.423	23.6078	0.136251	3278;;sp|P48047|ATPO_HUMAN ATP synthase subunit O, mitochondrial OS=Homo sapiens OX=9606 GN=ATP5PO PE=1 SV=1;tr|A0A494C0K9|A0A494C0K9_HUMAN ATP synthase subunit O, mitochondrial OS=Homo sapiens OX=9606 GN=ATP5PO PE=3 SV=1;tr|H7C0C1|H7C0C1_HUMAN ATP synthase subu;;P48047;A0A494C0K9;H7C0C1;H7C086;H7C068;;ATP synthase subunit O, mitochondrial;;ATP5O;;323.31;;12;8;8;3;3
A0A5K1VW60	ATP5S	ATP synthase subunit s, mitochondrial	14.3165	10.7499	0.514404	11.8484	0.412331	0.305911				10.5476	18.0854			11.2826	10.7499	10.4787	3.56662	582;;tr|A0A5K1VW60|A0A5K1VW60_HUMAN ATP synthase subunit s, mitochondrial OS=Homo sapiens OX=9606 GN=DMAC2L PE=1 SV=1;tr|G3V467|G3V467_HUMAN ATP synthase subunit s, mitochondrial OS=Homo sapiens OX=9606 GN=DMAC2L PE=1 SV=1;sp|Q99766|ATP5S_HUMAN ATP synthase sub;;A0A5K1VW60;G3V467;Q99766;;ATP synthase subunit s, mitochondrial;;ATP5S;;3.049;;1;1;1
M0QZP7	ATP5SL	ATP synthase subunit s-like protein	17.6853	18.2173	1.6302	0.691593	0.0544853	0.0234317	17.1621	18.1354	17.2448	18.0004	17.6853	18.0893	18.0658	18.5172	18.2928	18.2173	-0.532004	2034;;tr|M0QZP7|M0QZP7_HUMAN Distal membrane-arm assembly complex protein 2 (Fragment) OS=Homo sapiens OX=9606 GN=DMAC2 PE=1 SV=1;sp|Q9NW81-5|DMAC2_HUMAN Isoform 5 of Distal membrane-arm assembly complex protein 2 OS=Homo sapiens OX=9606 GN=DMAC2;sp|Q9NW81|DMAC2;;M0QZP7;Q9NW81-5;Q9NW81;Q9NW81-4;M0QZC4;K7EIV4;B4DFT4;;ATP synthase subunit s-like protein;;ATP5SL;;9.1512;;3;3;3;3;2;2;2
Q15904	ATP6AP1	V-type proton ATPase subunit S1	20.2973	19.6288	4.53749	1.58937	0.000292137	2.90077e-05	20.2607	20.2973	20.3174	20.3658	20.057	19.5568	19.6034	19.6397	19.6288	19.8352	0.668452	4136;;sp|Q15904|VAS1_HUMAN V-type proton ATPase subunit S1 OS=Homo sapiens OX=9606 GN=ATP6AP1 PE=1 SV=2;tr|A0A0C4DGX8|A0A0C4DGX8_HUMAN V-type proton ATPase subunit S1 (Fragment) OS=Homo sapiens OX=9606 GN=ATP6AP1 PE=1 SV=2;tr|A0A7I2YQA5|A0A7I2YQA5_HUMAN V-type p;;Q15904;A0A0C4DGX8;A0A7I2YQA5;A0A7I2V3T8;A6QRJ1;A6NLC6;H7C2Y8;A0A7I2V2G3;H7C0T7;F2Z3L8;;V-type proton ATPase subunit S1;;ATP6AP1;;127.74…
O75787	ATP6AP2	Renin receptor	19.978	19.3001	2.46884	1.59985	0.0115376	0.00339753	19.978	19.8932	20.0217	19.9841	19.4134	18.9881	19.3001	18.9315	19.3575	19.4916	0.677932	344;;sp|O75787|RENR_HUMAN Renin receptor OS=Homo sapiens OX=9606 GN=ATP6AP2 PE=1 SV=2;sp|O75787-2|RENR_HUMAN Isoform 2 of Renin receptor OS=Homo sapiens OX=9606 GN=ATP6AP2;tr|A0A1B0GVW0|A0A1B0GVW0_HUMAN Renin receptor OS=Homo sapiens OX=9606 GN=ATP6AP2 PE=1 SV=;;O75787;O75787-2;A0A1B0GVW0;A0A1C7CYW4;A0A1B0GUT7;A0A1B0GVB9;A0A1B0GTB0;H7C3E1;A0A1B0GTU8;B7Z1I9;A0A1B0GWJ8;B7Z413;A0A1B0GVC7;A0A1B0GU12;…
K7ERA6	ATP6V0A1		18.6455	17.8918	1.32602	1.6861	0.0954291	0.0472044	18.6455	18.2659	18.8398	19.2302	17.5108	17.6872	17.954	17.4056	17.8918	17.9277	0.753692	6767;;tr|K7ERA6|K7ERA6_HUMAN V-type proton ATPase subunit a (Fragment) OS=Homo sapiens OX=9606 GN=ATP6V0A1 PE=1 SV=1;;REV__K7ERA6;;;;;;-2;;1
Q93050	ATP6V0A1	V-type proton ATPase 116 kDa subunit a isoform 1;V-type proton ATPase subunit a	18.6233	19.1322	3.19129	0.702755	0.00313441	0.000643732	18.0474	18.6233	18.6758	18.5815	18.633	19.2534	19.0965	19.1322	19.1282	19.2148	-0.508906	5183;;sp|Q93050-1|VPP1_HUMAN Isoform 2 of V-type proton ATPase 116 kDa subunit a 1 OS=Homo sapiens OX=9606 GN=ATP6V0A1;sp|Q93050|VPP1_HUMAN V-type proton ATPase 116 kDa subunit a 1 OS=Homo sapiens OX=9606 GN=ATP6V0A1 PE=1 SV=3;sp|Q93050-3|VPP1_HUMAN Isoform 3 of;;Q93050-1;Q93050;Q93050-3;B7Z641;B7Z2A9;K7EM24;K7EN36;K7EPG4;F5H1T6;K7ELZ6;K7EQW2;K7ERA0;A0A2R8YGN5;K7ERA6;Q9HBG4;;V-type proton ATPase …
Q9Y487	ATP6V0A2	V-type proton ATPase 116 kDa subunit a isoform 2	18.439	17.9425	1.86712	1.41084	0.0350094	0.0135795	18.1518	18.439	18.5262	18.4644	18.2717	17.9076	17.7315	17.9962	18.348	17.9425	0.496552	6593;;sp|Q9Y487|VPP2_HUMAN V-type proton ATPase 116 kDa subunit a 2 OS=Homo sapiens OX=9606 GN=ATP6V0A2 PE=1 SV=2;;Q9Y487;F5H5F3;A0A6Q8PFU6;Q8TBM3;F5H847;F5GX48;;V-type proton ATPase 116 kDa subunit a isoform 2;;ATP6V0A2;;43.502;;12;5;5;5;1;1
P27449	ATP6V0C	V-type proton ATPase 16 kDa proteolipid subunit	21.6444	21.2071	0.703852	1.35404	0.293272	0.197765	20.6244	21.4132	21.6574	21.6444	21.6982	21.2071	20.7243	21.2187	20.945	21.3276	0.437272	3039;;sp|P27449|VATL_HUMAN V-type proton ATPase 16 kDa proteolipid subunit c OS=Homo sapiens OX=9606 GN=ATP6V0C PE=1 SV=1;;P27449;;V-type proton ATPase 16 kDa proteolipid subunit;;ATP6V0C;;58.547;;1
F5GYQ1	ATP6V0D1	V-type proton ATPase subunit d 1	19.2106	19.1537	0.0912187	1.04026	0.860246	0.810553	19.5991	19.39	19.1762	19.2106	18.6471	18.8867	19.1783	19.1537	19.6117	18.9403	0.0569431	1545;;tr|F5GYQ1|F5GYQ1_HUMAN V-type proton ATPase subunit OS=Homo sapiens OX=9606 GN=ATP6V0D1 PE=1 SV=1;sp|P61421|VA0D1_HUMAN V-type proton ATPase subunit d 1 OS=Homo sapiens OX=9606 GN=ATP6V0D1 PE=1 SV=1;tr|J3QL14|J3QL14_HUMAN V-type proton ATPase subunit d 1 (;;F5GYQ1;P61421;J3QL14;H3BQB4;H3BSG7;H3BUQ0;H3BTB5;H3BQJ1;;V-type proton ATPase subunit d 1;;ATP6V0D1;;115.81;;10;10;7;3;3;1;1;1
Q8N8Y2	ATP6V0D2	V-type proton ATPase subunit d 2	17.9249	17.7521	0.826594	1.12724	0.235219	0.149076	18.3259	17.9077	17.9249	17.9879	17.8901	18.0629	17.6418	17.7521	17.5519	18.0012	0.172798	4900;;sp|Q8N8Y2|VA0D2_HUMAN V-type proton ATPase subunit d 2 OS=Homo sapiens OX=9606 GN=ATP6V0D2 PE=1 SV=1;;Q8N8Y2;;V-type proton ATPase subunit d 2;;ATP6V0D2;;11.122;;2
P38606	ATP6V1A	V-type proton ATPase catalytic subunit A	20.1508	20.4589	1.26617	0.807674	0.10643	0.0541789	20.0379	20.4182	20.1508	20.1182	20.4508	20.5573	20.3498	20.4589	20.3748	20.4647	-0.308156	3183;;sp|P38606|VATA_HUMAN V-type proton ATPase catalytic subunit A OS=Homo sapiens OX=9606 GN=ATP6V1A PE=1 SV=2;sp|P38606-2|VATA_HUMAN Isoform 2 of V-type proton ATPase catalytic subunit A OS=Homo sapiens OX=9606 GN=ATP6V1A;;P38606;P38606-2;C9JVW8;C9JA17;;V-type proton ATPase catalytic subunit A;;ATP6V1A;;323.31;;32;31;9;7
C9JL73	ATP6V1B1	V-type proton ATPase subunit B, kidney isoform	17.7109	18.3452	1.02152	0.644242	0.165646	0.0951667					17.7109			18.4004	18.2901		-0.634326	1220;;tr|C9JL73|C9JL73_HUMAN Vacuolar proton pump subunit B OS=Homo sapiens OX=9606 GN=ATP6V1B1 PE=1 SV=1;sp|P15313|VATB1_HUMAN V-type proton ATPase subunit B, kidney isoform OS=Homo sapiens OX=9606 GN=ATP6V1B1 PE=1 SV=3;tr|C9JNS9|C9JNS9_HUMAN V-type proton ATPa;;C9JL73;P15313;C9JNS9;C9JZ02;;V-type proton ATPase subunit B, kidney isoform;;ATP6V1B1;;-2;;1;1;0;1
P21281	ATP6V1B2	V-type proton ATPase subunit B, brain isoform	20.201	20.8274	4.8143	0.647767	0.000183428	1.53356e-05	20.201	20.3096	20.2633	20.1168	20.1279	20.9264	20.6123	20.8583	20.7822	20.8274	-0.626453	2962;;sp|P21281|VATB2_HUMAN V-type proton ATPase subunit B, brain isoform OS=Homo sapiens OX=9606 GN=ATP6V1B2 PE=1 SV=3;;P21281;H0YC04;E5RGH6;H0YC45;H0YAT8;;V-type proton ATPase subunit B, brain isoform;;ATP6V1B2;;250.99;;15;8;2;1;1
P21283	ATP6V1C1	V-type proton ATPase subunit C 1	19.6758	20.1159	1.60876	0.737059	0.056771	0.0246171	19.6044	19.9039	19.651	19.6758	20.0664	20.1785	19.9632	20.1159	19.9092	20.1778	-0.440148	2963;;sp|P21283|VATC1_HUMAN V-type proton ATPase subunit C 1 OS=Homo sapiens OX=9606 GN=ATP6V1C1 PE=1 SV=4;tr|E7EV59|E7EV59_HUMAN V-type proton ATPase subunit C OS=Homo sapiens OX=9606 GN=ATP6V1C1 PE=1 SV=1;;P21283;E7EV59;;V-type proton ATPase subunit C 1;;ATP6V1C1;;95.521;;12;8
G3V2S6	ATP6V1D	V-type proton ATPase subunit D	18.3407	18.6655	0.366326	0.798427	0.533713	0.430204	17.8163	18.1628	18.4429	18.6782	18.3407	17.8667	18.1361	19.0843	18.7884	18.6655	-0.324767	1675;;tr|G3V2S6|G3V2S6_HUMAN V-type proton ATPase subunit D OS=Homo sapiens OX=9606 GN=ATP6V1D PE=1 SV=1;sp|Q9Y5K8|VATD_HUMAN V-type proton ATPase subunit D OS=Homo sapiens OX=9606 GN=ATP6V1D PE=1 SV=1;tr|G3V2V6|G3V2V6_HUMAN V-type proton ATPase subunit D OS=Hom;;G3V2S6;Q9Y5K8;G3V2V6;H0YJH8;H0YJ55;H0YJS0;G3V559;;V-type proton ATPase subunit D;;ATP6V1D;;52.31;;6;6;5;5;1;1;1
P36543	ATP6V1E1	V-type proton ATPase subunit E 1	19.4533	19.9075	3.32322	0.729925	0.0024867	0.000475089	19.2143	19.5392	19.4533	19.4342	19.5667	20.0592	19.7757	19.8696	20.1312	19.9075	-0.45418	3161;;sp|P36543|VATE1_HUMAN V-type proton ATPase subunit E 1 OS=Homo sapiens OX=9606 GN=ATP6V1E1 PE=1 SV=1;sp|P36543-2|VATE1_HUMAN Isoform 2 of V-type proton ATPase subunit E 1 OS=Homo sapiens OX=9606 GN=ATP6V1E1;sp|P36543-3|VATE1_HUMAN Isoform 3 of V-type proto;;P36543;P36543-2;P36543-3;C9J8H1;Q96A05;;V-type proton ATPase subunit E 1;;ATP6V1E1;;146.33;;10;8;7;6;2
Q16864	ATP6V1F	V-type proton ATPase subunit F	17.8047	18.2862	3.48579	0.716261	0.00185213	0.00032675	17.6542	17.8047	17.8366	17.7899	17.8387	18.0546	18.3583	18.3932	18.1052	18.2862	-0.481443	4183;;sp|Q16864|VATF_HUMAN V-type proton ATPase subunit F OS=Homo sapiens OX=9606 GN=ATP6V1F PE=1 SV=2;sp|Q16864-2|VATF_HUMAN Isoform 2 of V-type proton ATPase subunit F OS=Homo sapiens OX=9606 GN=ATP6V1F;;Q16864;Q16864-2;;V-type proton ATPase subunit F;;ATP6V1F;;83.818;;7;7
O75348	ATP6V1G1	V-type proton ATPase subunit G 1	19.6835	20.0467	1.78982	0.777426	0.0405712	0.0162249	18.9797	19.701	19.7639	19.358	19.6835	20.1136	20.0572	19.7588	20.0467	19.9398	-0.363223	2392;;sp|O75348|VATG1_HUMAN V-type proton ATPase subunit G 1 OS=Homo sapiens OX=9606 GN=ATP6V1G1 PE=1 SV=3;;O75348;A0A7I2V4K4;A0A7I2V3Q6;A0A7I2V375;A0A7I2V2N1;A0A7I2YQH3;F2Z307;O95670-2;O95670;;V-type proton ATPase subunit G 1;;ATP6V1G1;;207.16;;7;3;3;3;2;2;2;2;2
G3V126	ATP6V1H	V-type proton ATPase subunit H	18.8425	19.5827	3.0527	0.598622	0.00406026	0.000885731	18.6076	19.2602	18.8425	18.8421	18.8444	19.6574	19.2761	19.491	19.5827	19.6081	-0.740283	1659;;tr|G3V126|G3V126_HUMAN V-type proton ATPase subunit H OS=Homo sapiens OX=9606 GN=ATP6V1H PE=1 SV=1;sp|Q9UI12-2|VATH_HUMAN Isoform 2 of V-type proton ATPase subunit H OS=Homo sapiens OX=9606 GN=ATP6V1H;sp|Q9UI12|VATH_HUMAN V-type proton ATPase subunit H OS=;;G3V126;Q9UI12-2;Q9UI12;H0YB41;E5RG49;E5RHH0;;V-type proton ATPase subunit H;;ATP6V1H;;133.79;;11;11;11;2;1;1
Q04656	ATP7A	Copper-transporting ATPase 1	16.6921	16.4374	0.028171	1.19305	0.955786	0.937193	16.7538	15.9748	16.6921	15.815	16.8898	16.5613	16.4062	16.8115	16.4374	15.7966	0.25466	791;;sp|Q04656-3|ATP7A_HUMAN Isoform 2 of Copper-transporting ATPase 1 OS=Homo sapiens OX=9606 GN=ATP7A;tr|A0A8I5KPN6|A0A8I5KPN6_HUMAN Copper-transporting ATPase 1 (Fragment) OS=Homo sapiens OX=9606 GN=ATP7A PE=1 SV=1;tr|A0A8I5KWA8|A0A8I5KWA8_HUMAN P-type Cu(+);;Q04656-3;A0A8I5KPN6;A0A8I5KWA8;A0A8J9FM07;A0A8I5KXV0;A0A8I5KQ62;A0A8I5KST1;A0A8I5KY05;A0A8I5KVT9;Q04656-5;Q04656;Q04656-2;A0A8I5KVB6;A0A…
Q9Y2Q0	ATP8A1	Phospholipid-transporting ATPase IA	15.2305	16.1916	2.26206	0.513675	0.0168478	0.0054694	15.0127	15.3179	15.2305	15.2984	14.5918	15.6192	16.7176	15.5465	16.5868	16.1916	-0.961072	6524;;sp|Q9Y2Q0-3|AT8A1_HUMAN Isoform 3 of Phospholipid-transporting ATPase IA OS=Homo sapiens OX=9606 GN=ATP8A1;sp|Q9Y2Q0-2|AT8A1_HUMAN Isoform 2 of Phospholipid-transporting ATPase IA OS=Homo sapiens OX=9606 GN=ATP8A1;sp|Q9Y2Q0|AT8A1_HUMAN Phospholipid-transpo;;Q9Y2Q0-3;Q9Y2Q0-2;Q9Y2Q0;;Phospholipid-transporting ATPase IA;;ATP8A1;;4.6334;;1;1;1
A0A5K1VW70	ATP8B2	Phospholipid-transporting ATPase ID	18.3376	18.5223	1.96918	0.879867	0.0290339	0.0107355	18.1842	18.3386	18.3376	18.3416	18.2765	18.5858	18.4077	18.6043	18.3413	18.5223	-0.184642	583;;tr|A0A5K1VW70|A0A5K1VW70_HUMAN Phospholipid-transporting ATPase OS=Homo sapiens OX=9606 GN=ATP8B2 PE=1 SV=1;sp|P98198|AT8B2_HUMAN Phospholipid-transporting ATPase ID OS=Homo sapiens OX=9606 GN=ATP8B2 PE=1 SV=2;sp|P98198-3|AT8B2_HUMAN Isoform 3 of Phospholi;;A0A5K1VW70;P98198;P98198-3;P98198-2;;Phospholipid-transporting ATPase ID;;ATP8B2;;61.289;;13;13;13;2
A8MRA7	ATPAF1	ATP synthase mitochondrial F1 complex assembly factor 1	15.8528	19.7784	4.01193	0.0658082	0.000727983	9.72909e-05	15.0222	17.7636	15.8808	15.2738	15.8528	20.226	19.7784	19.147	19.465	20.5226	-3.92559	1043;;tr|A8MRA7|A8MRA7_HUMAN ATP synthase mitochondrial F1 complex assembly factor 1 OS=Homo sapiens OX=9606 GN=ATPAF1 PE=1 SV=2;tr|I3L448|I3L448_HUMAN ATP synthase mitochondrial F1 complex assembly factor 1 OS=Homo sapiens OX=9606 GN=ATPAF1 PE=1 SV=1;sp|Q5TC12|;;A8MRA7;I3L448;Q5TC12;H0YEW4;H0YD21;Q5TC12-2;Q5TC12-3;H0YDD6;;ATP synthase mitochondrial F1 complex assembly factor 1;;ATPAF1;;5.0231;;3…
Q8N5M1	ATPAF2	ATP synthase mitochondrial F1 complex assembly factor 2	18.8308	17.4405	3.38249	2.62126	0.00224009	0.000414487	18.8308	18.8159	18.9622	18.3293	19.0965	17.4405	17.6732	16.5596	17.273	17.7914	1.39026	4877;;sp|Q8N5M1|ATPF2_HUMAN ATP synthase mitochondrial F1 complex assembly factor 2 OS=Homo sapiens OX=9606 GN=ATPAF2 PE=1 SV=1;tr|C9J2Q2|C9J2Q2_HUMAN ATP synthase mitochondrial F1 complex assembly factor 2 (Fragment) OS=Homo sapiens OX=9606 GN=ATPAF2 PE=1 SV=1;;Q8N5M1;C9J2Q2;K7ELC1;;ATP synthase mitochondrial F1 complex assembly factor 2;;ATPAF2;;95.422;;8;6;1
Q9UII2	ATPIF1	ATPase inhibitor, mitochondrial	20.3905	20.068	0.978572	1.25045	0.179194	0.105058	20.4299	20.9568	20.3905	20.3012	19.6386	19.3059	20.1853	20.068	19.3644	20.1571	0.322453	6358;;sp|Q9UII2|ATIF1_HUMAN ATPase inhibitor, mitochondrial OS=Homo sapiens OX=9606 GN=ATP5IF1 PE=1 SV=1;tr|A0A0B4J230|A0A0B4J230_HUMAN ATP synthase F1 subunit epsilon OS=Homo sapiens OX=9606 GN=ATP5IF1 PE=1 SV=1;sp|Q9UII2-3|ATIF1_HUMAN Isoform 3 of ATPase inhib;;Q9UII2;A0A0B4J230;Q9UII2-3;Q9UII2-2;;ATPase inhibitor, mitochondrial;;ATPIF1;;4.9956;;5;4;4;4
D6RBE3	ATPSCKMT	Protein FAM173B	15.7939	15.011	2.0787	1.72055	0.0235746	0.00834249		15.5964	15.7095	15.8782	17.1121	14.5739	14.7288	15.011	15.0589	15.0437	0.78287	1321;;tr|D6RBE3|D6RBE3_HUMAN ATP synthase subunit C lysine N-methyltransferase OS=Homo sapiens OX=9606 GN=ATPSCKMT PE=1 SV=1;tr|D6RIE0|D6RIE0_HUMAN ATP synthase subunit C lysine N-methyltransferase OS=Homo sapiens OX=9606 GN=ATPSCKMT PE=1 SV=1;sp|Q6P4H8-2|ACKMT_;;D6RBE3;D6RIE0;Q6P4H8-2;Q6P4H8;;Protein FAM173B;;FAM173B;;1.7134;;2;2;2;2
A0A590UJ01	ATR	Serine/threonine-protein kinase ATR	18.2327	18.5381	0.518985	0.8092	0.408332	0.302702	17.2873	18.3099	16.7456	18.2327	18.9215	18.6195	18.6375	18.5381	17.7297	18.3107	-0.305432	541;;tr|A0A590UJ01|A0A590UJ01_HUMAN Serine/threonine-protein kinase ATR (Fragment) OS=Homo sapiens OX=9606 GN=ATR PE=1 SV=1;sp|Q13535-2|ATR_HUMAN Isoform 2 of Serine/threonine-protein kinase ATR OS=Homo sapiens OX=9606 GN=ATR;sp|Q13535-3|ATR_HUMAN Isoform 3 of ;;A0A590UJ01;Q13535-2;Q13535-3;Q13535;;Serine/threonine-protein kinase ATR;;ATR;;11.393;;4;4;4;4
Q6UW56	ATRAID	All-trans retinoic acid-induced differentiation factor	16.7427	16.5272	0.284724	1.16113	0.6172	0.51913		17.7295	16.5462	16.9393	16.0504	18.0778	13.0677	16.3456	16.7089		0.215526	4539;;sp|Q6UW56-3|ARAID_HUMAN Isoform 3 of All-trans retinoic acid-induced differentiation factor OS=Homo sapiens OX=9606 GN=ATRAID;sp|Q6UW56|ARAID_HUMAN All-trans retinoic acid-induced differentiation factor OS=Homo sapiens OX=9606 GN=ATRAID PE=1 SV=2;sp|Q6UW56;;Q6UW56-3;Q6UW56;Q6UW56-2;;All-trans retinoic acid-induced differentiation factor;;ATRAID;;14.638;;2;2;1
P46100	ATRX	Transcriptional regulator ATRX	18.0349	17.6289	1.51047	1.32503	0.0679553	0.0308695	17.5564	18.0349	18.1006	17.9456	18.1122	17.7322	17.591	17.6226	17.6289	17.7619	0.406023	3254;;sp|P46100|ATRX_HUMAN Transcriptional regulator ATRX OS=Homo sapiens OX=9606 GN=ATRX PE=1 SV=6;sp|P46100-4|ATRX_HUMAN Isoform 3 of Transcriptional regulator ATRX OS=Homo sapiens OX=9606 GN=ATRX;sp|P46100-3|ATRX_HUMAN Isoform 2 of Transcriptional regulator A;;P46100;P46100-4;P46100-3;P46100-5;P46100-2;A0A6Q8PHA4;P46100-6;A0A096LNL9;A0A096LNW1;A0A096LNN3;A0A096LNX6;A0A087WWG0;H0Y3T0;A0A096LPG6…
Q9UBB4	ATXN10	Ataxin-10	19.9435	19.5094	4.92237	1.35107	0.000154549	1.19573e-05	19.8635	20.025	19.9989	19.9435	19.8551	19.4269	19.5779	19.5094	19.4875	19.5697	0.434097	6282;;sp|Q9UBB4|ATX10_HUMAN Ataxin-10 OS=Homo sapiens OX=9606 GN=ATXN10 PE=1 SV=1;sp|Q9UBB4-2|ATX10_HUMAN Isoform 2 of Ataxin-10 OS=Homo sapiens OX=9606 GN=ATXN10;tr|A0A1W2PQD2|A0A1W2PQD2_HUMAN Ataxin-10 OS=Homo sapiens OX=9606 GN=ATXN10 PE=1 SV=1;;Q9UBB4;Q9UBB4-2;A0A1W2PQD2;B1AHE4;B1AHE3;;Ataxin-10;;ATXN10;;220.19;;20;17;16;7;3
Q99700	ATXN2	Ataxin-2	17.8519	16.985	1.08839	1.8237	0.146075	0.0815844	16.9654	17.8519	17.6438	17.8773	18.2439	17.6601	16.4553	16.985	16.9388	17.5237	0.866866	398;;sp|Q99700|ATX2_HUMAN Ataxin-2 OS=Homo sapiens OX=9606 GN=ATXN2 PE=1 SV=2;tr|A0A5F9ZI57|A0A5F9ZI57_HUMAN Ataxin-2 OS=Homo sapiens OX=9606 GN=ATXN2 PE=1 SV=1;sp|Q99700-4|ATX2_HUMAN Isoform 4 of Ataxin-2 OS=Homo sapiens OX=9606 GN=ATXN2;sp|Q99700-2|ATX2_HUMAN;;Q99700;A0A5F9ZI57;Q99700-4;Q99700-2;A0A5F9ZHW5;H0YH87;A0A5F9ZHX3;A0A2R8Y7P6;A0A2R8YDM9;A0A5F9ZHH4;A0A2R8Y5A6;A0A2R8Y7E6;V9GY86;F8VQP2;F8…
H3BUE3	ATXN2L		15.4718	14.5103	0.396888	1.94733	0.508186	0.40097	14.1695			17.0439	15.4718		14.6387		14.3819		0.961497	1836;;tr|H3BUE3|H3BUE3_HUMAN Ataxin-2-like protein (Fragment) OS=Homo sapiens OX=9606 GN=ATXN2L PE=1 SV=1;;H3BUE3;;;;ATXN2L;;-2;;1
Q8WWM7	ATXN2L	Ataxin-2-like protein	19.0529	18.4296	2.2147	1.54037	0.0182715	0.00609955	18.5876	19.158	19.0529	19.0129	19.2799	18.7854	18.5343	18.3899	18.3595	18.4296	0.623281	5096;;sp|Q8WWM7|ATX2L_HUMAN Ataxin-2-like protein OS=Homo sapiens OX=9606 GN=ATXN2L PE=1 SV=2;sp|Q8WWM7-6|ATX2L_HUMAN Isoform 6 of Ataxin-2-like protein OS=Homo sapiens OX=9606 GN=ATXN2L;sp|Q8WWM7-8|ATX2L_HUMAN Isoform 8 of Ataxin-2-like protein OS=Homo sapiens ;;Q8WWM7;Q8WWM7-6;Q8WWM7-8;Q8WWM7-5;Q8WWM7-4;Q8WWM7-9;Q8WWM7-2;Q8WWM7-3;H3BUF6;Q8WWM7-7;H3BSK9;H3BSQ5;H3BRB0;A0A0C4DGL7;S4R3J6;;Ataxin-2-…
Q14CW9	ATXN7L3	Ataxin-7-like protein 3	16.4177	16.1494	0.267203	1.20431	0.634794	0.540502	14.9995	16.72	15.9771	16.4177	16.5989	16.1494	14.8155	16.3607	15.8848	16.1708	0.268205	4029;;sp|Q14CW9|AT7L3_HUMAN Ataxin-7-like protein 3 OS=Homo sapiens OX=9606 GN=ATXN7L3 PE=1 SV=1;sp|Q14CW9-2|AT7L3_HUMAN Isoform 2 of Ataxin-7-like protein 3 OS=Homo sapiens OX=9606 GN=ATXN7L3;tr|K7ENU1|K7ENU1_HUMAN Ataxin-7-like protein 3 (Fragment) OS=Homo sap;;Q14CW9;Q14CW9-2;K7ENU1;K7EKG9;K7EJK2;;Ataxin-7-like protein 3;;ATXN7L3;;8.8508;;3;3;2;2;1
Q13825	AUH	Methylglutaconyl-CoA hydratase, mitochondrial	17.9918	17.6718	0.970786	1.24832	0.181738	0.106958	17.6477	17.5954	18.4712	18.3258	17.9918	17.0552	17.8492	17.8395	17.6718	17.5461	0.319992	3931;;sp|Q13825|AUHM_HUMAN Methylglutaconyl-CoA hydratase, mitochondrial OS=Homo sapiens OX=9606 GN=AUH PE=1 SV=1;sp|Q13825-2|AUHM_HUMAN Isoform 2 of Methylglutaconyl-CoA hydratase, mitochondrial OS=Homo sapiens OX=9606 GN=AUH;;Q13825;Q13825-2;;Methylglutaconyl-CoA hydratase, mitochondrial;;AUH;;81.164;;5;4
Q9Y679	AUP1	Ancient ubiquitous protein 1	20.2604	20.4024	1.16587	0.90627	0.127604	0.0682548	19.754	20.2934	20.2679	20.2293	20.2604	20.3952	20.2087	20.6641	20.4024	20.4575	-0.141987	6659;;sp|Q9Y679|AUP1_HUMAN Lipid droplet-regulating VLDL assembly factor AUP1 OS=Homo sapiens OX=9606 GN=AUP1 PE=1 SV=2;sp|Q9Y679-3|AUP1_HUMAN Isoform 2 of Lipid droplet-regulating VLDL assembly factor AUP1 OS=Homo sapiens OX=9606 GN=AUP1;;Q9Y679;Q9Y679-3;;Ancient ubiquitous protein 1;;AUP1;;278.69;;18;15
O14965	AURKA	Aurora kinase A	17.6116	17.6319	0.251494	0.986017	0.652907	0.560411	17.6116	17.8338	17.6865	17.5644	17.5486	17.5927	17.5353	17.9294	17.6319	17.8336	-0.0203149	2163;;sp|O14965|AURKA_HUMAN Aurora kinase A OS=Homo sapiens OX=9606 GN=AURKA PE=1 SV=3;tr|A3KFJ0|A3KFJ0_HUMAN Aurora kinase OS=Homo sapiens OX=9606 GN=AURKA PE=1 SV=1;tr|Q5QPD4|Q5QPD4_HUMAN Aurora kinase (Fragment) OS=Homo sapiens OX=9606 GN=AURKA PE=1 SV=1;;O14965;A3KFJ0;Q5QPD4;A3KFJ1;Q5QPD2;A3KFJ2;Q5QPD1;;Aurora kinase A;;AURKA;;74.056;;11;9;7;5;4;2;2
Q96GD4	AURKB	Aurora kinase B	19.6137	20.0066	2.22237	0.761563	0.018064	0.00599274	19.1095	19.6137	19.6343	19.3515	19.8051	20.0813	19.961	19.8205	20.0738	20.0066	-0.392966	5323;;sp|Q96GD4-2|AURKB_HUMAN Isoform 2 of Aurora kinase B OS=Homo sapiens OX=9606 GN=AURKB;sp|Q96GD4|AURKB_HUMAN Aurora kinase B OS=Homo sapiens OX=9606 GN=AURKB PE=1 SV=3;sp|Q96GD4-5|AURKB_HUMAN Isoform 5 of Aurora kinase B OS=Homo sapiens OX=9606 GN=AURKB;sp|;;Q96GD4-2;Q96GD4;Q96GD4-5;Q96GD4-4;J3QLN8;J3KTD6;J3KT86;J3QR41;J3KRF8;Q96GD4-3;J3KRJ2;M0QYK8;Q5Y191;Q9UQB9-2;Q9UQB9-3;Q9UQB9;;Aurora kin…
Q9NQS1	AVEN	Cell death regulator Aven	16.8473	16.0751	1.19945	1.70795	0.12017	0.0631763	15.7547	17.1666	16.4325	16.8473	17.1654	16.4119	15.1106	16.2118	15.7914	16.0751	0.772265	6014;;sp|Q9NQS1|AVEN_HUMAN Cell death regulator Aven OS=Homo sapiens OX=9606 GN=AVEN PE=1 SV=1;tr|H0YKR0|H0YKR0_HUMAN Cell death regulator Aven (Fragment) OS=Homo sapiens OX=9606 GN=AVEN PE=1 SV=1;;Q9NQS1;H0YKR0;;Cell death regulator Aven;;AVEN;;11.485;;2;1
H7C0I1	AVL9	Late secretory pathway protein AVL9 homolog	15.8065	14.5077	0.445307	2.46038	0.466011	0.358668	15.8065	14.7845	16.1223	14.1205	18.0448	14.5077	14.2182	14.3783	15.0438	16.7571	1.29888	1170;;tr|H7C0I1|H7C0I1_HUMAN Late secretory pathway protein AVL9 homolog (Fragment) OS=Homo sapiens OX=9606 GN=AVL9 PE=1 SV=1;tr|B8ZZW5|B8ZZW5_HUMAN Late secretory pathway protein AVL9 homolog OS=Homo sapiens OX=9606 GN=AVL9 PE=1 SV=1;sp|Q8NBF6-2|AVL9_HUMAN Isof;;H7C0I1;B8ZZW5;Q8NBF6-2;Q8NBF6;;Late secretory pathway protein AVL9 homolog;;AVL9;;5.3899;;2;2;2;2
C9JGA2	AZI2	5-azacytidine-induced protein 2	12.8863	12.6817	0.824891	1.15244	0.235692	0.149661			12.7846	12.8863	15.3622	12.9441	12.4142	12.7262	12.4211	12.6817	0.204689	1212;;tr|C9JGA2|C9JGA2_HUMAN 5-azacytidine-induced protein 2 (Fragment) OS=Homo sapiens OX=9606 GN=AZI2 PE=1 SV=1;tr|C9JVK8|C9JVK8_HUMAN 5-azacytidine-induced protein 2 (Fragment) OS=Homo sapiens OX=9606 GN=AZI2 PE=1 SV=1;sp|Q9H6S1-3|AZI2_HUMAN Isoform 2 of 5-az;;C9JGA2;C9JVK8;Q9H6S1-3;Q9H6S1-5;Q9H6S1-4;Q9H6S1;;5-azacytidine-induced protein 2;;AZI2;;3.4329;;1;1;1;1;1;1
P61769	B2M		19.2073	18.7359	0.455614	1.38643	0.45763	0.350256	19.9762	18.6336		19.2073		17.5773	18.7359			19.408	0.471371	6786;;sp|P61769|B2MG_HUMAN Beta-2-microglobulin OS=Homo sapiens OX=9606 GN=B2M PE=1 SV=1;;REV__P61769;;;;;;-2;;1
P61769	B2M	Beta-2-microglobulin;Beta-2-microglobulin form pI 5.3	22.9028	23.6287	2.6457	0.604649	0.00851546	0.00226101	22.2636	23.081	22.9028	22.3924	23.1326	23.6287	23.4948	23.6599	23.428	23.6454	-0.72583	3526;;sp|P61769|B2MG_HUMAN Beta-2-microglobulin OS=Homo sapiens OX=9606 GN=B2M PE=1 SV=1;tr|H0YLF3|H0YLF3_HUMAN Beta-2-microglobulin (Fragment) OS=Homo sapiens OX=9606 GN=B2M PE=1 SV=1;tr|F5H6I0|F5H6I0_HUMAN Beta-2-microglobulin OS=Homo sapiens OX=9606 GN=B2M PE;;P61769;H0YLF3;F5H6I0;;Beta-2-microglobulin;Beta-2-microglobulin form pI 5.3;;B2M;;160.87;;5;3;3
Q96L58	B3GALT6		20.8149	14.2147		97.0178				20.8149					14.2147				6.60018	6826;;sp|Q96L58|B3GT6_HUMAN Beta-1,3-galactosyltransferase 6 OS=Homo sapiens OX=9606 GN=B3GALT6 PE=1 SV=2;;REV__Q96L58;;;;;;1.8779;;1
O94766	B3GAT3	Galactosylgalactosylxylosylprotein 3-beta-glucuronosyltransferase 3	15.9573	16.9686	0.640306	0.496109	0.328416	0.228925	15.6429	16.872	15.9573	16.3332	15.6073	16.0582	15.5322	17.5337	17.1968	16.9686	-1.01127	2481;;sp|O94766|B3GA3_HUMAN Galactosylgalactosylxylosylprotein 3-beta-glucuronosyltransferase 3 OS=Homo sapiens OX=9606 GN=B3GAT3 PE=1 SV=2;tr|G3V150|G3V150_HUMAN Galactosylgalactosylxylosylprotein 3-beta-glucuronosyltransferase OS=Homo sapiens OX=9606 GN=B3GAT3;;O94766;G3V150;O94766-2;E9PNA1;;Galactosylgalactosylxylosylprotein 3-beta-glucuronosyltransferase 3;;B3GAT3;;10.125;;4;3;3;1
Q9NY97	B3GNT2	N-acetyllactosaminide beta-1,3-N-acetylglucosaminyltransferase 2	16.7695	16.7655	0.0202348	1.00278	0.968076	0.954476	16.5017	16.7695	16.8101	16.6519	16.8479	16.847	16.8462	16.7655	16.6089	16.5398	0.00400875	6193;;sp|Q9NY97-2|B3GN2_HUMAN Isoform 2 of N-acetyllactosaminide beta-1,3-N-acetylglucosaminyltransferase 2 OS=Homo sapiens OX=9606 GN=B3GNT2;sp|Q9NY97|B3GN2_HUMAN N-acetyllactosaminide beta-1,3-N-acetylglucosaminyltransferase 2 OS=Homo sapiens OX=9606 GN=B3GNT2;;Q9NY97-2;Q9NY97;;N-acetyllactosaminide beta-1,3-N-acetylglucosaminyltransferase 2;;B3GNT2;;28.693;;3;3
Q00973	B4GALNT1	Beta-1,4 N-acetylgalactosaminyltransferase 1	15.1931	15.1423	0.0545182	1.03582	0.914577	0.882027	13.8748		15.3163	15.0699	16.2957	16.1421	15.1423	15.0152	13.7409	15.1811	0.0507676	3690;;sp|Q00973-2|B4GN1_HUMAN Isoform 2 of Beta-1,4 N-acetylgalactosaminyltransferase 1 OS=Homo sapiens OX=9606 GN=B4GALNT1;sp|Q00973|B4GN1_HUMAN Beta-1,4 N-acetylgalactosaminyltransferase 1 OS=Homo sapiens OX=9606 GN=B4GALNT1 PE=1 SV=2;;Q00973-2;Q00973;;Beta-1,4 N-acetylgalactosaminyltransferase 1;;B4GALNT1;;1.6398;;1;1
P15291	B4GALT1	Beta-1,4-galactosyltransferase 1;Lactose synthase A protein;N-acetyllactosamine synthase;Beta-N-acetylglucosaminylglycopeptide beta-1,4-galactosyltransferase;Beta-N-acetylglucosaminyl-glycolipid beta-1,4-galactosyltransferase;Processed beta-1,4-galactosyltransferase 1	18.8804	18.5006	1.94439	1.30111	0.0304695	0.0113661	18.7812	18.8804	19.0506	19.0663	18.6866	18.5006	18.4548	18.5845	18.7404	18.1211	0.379747	2858;;sp|P15291|B4GT1_HUMAN Beta-1,4-galactosyltransferase 1 OS=Homo sapiens OX=9606 GN=B4GALT1 PE=1 SV=5;sp|P15291-2|B4GT1_HUMAN Isoform Short of Beta-1,4-galactosyltransferase 1 OS=Homo sapiens OX=9606 GN=B4GALT1;;P15291;P15291-2;Q86XA6;;Beta-1,4-galactosyltransferase 1;Lactose synthase A protein;N-acetyllactosamine synthase;Beta-N-acetylglucosaminylglycopeptide beta-1,4-galactosyltransferase;B…
O60512	B4GALT3	Beta-1,4-galactosyltransferase 3;N-acetyllactosamine synthase;Beta-N-acetylglucosaminylglycopeptide beta-1,4-galactosyltransferase;Beta-N-acetylglucosaminyl-glycolipid beta-1,4-galactosyltransferase	19.7716	20.8507	5	0.473321	5.94067e-05	3.21999e-06	19.5081	19.7735	19.8833	19.7716	19.768	20.8912	20.6086	20.8507	20.5988	20.8564	-1.07911	2332;;sp|O60512|B4GT3_HUMAN Beta-1,4-galactosyltransferase 3 OS=Homo sapiens OX=9606 GN=B4GALT3 PE=1 SV=2;;O60512;O60512-2;;Beta-1,4-galactosyltransferase 3;N-acetyllactosamine synthase;Beta-N-acetylglucosaminylglycopeptide beta-1,4-galactosyltransferase;Beta-N-acetylglucosaminyl-glycolipid beta-1,4-galactosyltransferase;;B4GALT3;;177.22;;9;2
C9J5S0	B4GALT4	Beta-1,4-galactosyltransferase 4;N-acetyllactosamine synthase;Lactotriaosylceramide beta-1,4-galactosyltransferase	14.0856	15.3853	1.49441	0.406233	0.0697406	0.0320326	13.6627				14.5086	15.2215	14.9123	16.3622	15.3855	15.3853	-1.29962	1189;;tr|C9J5S0|C9J5S0_HUMAN Beta-1,4-galactosyltransferase 4 (Fragment) OS=Homo sapiens OX=9606 GN=B4GALT4 PE=1 SV=1;tr|C9J4S5|C9J4S5_HUMAN Beta-1,4-galactosyltransferase 4 (Fragment) OS=Homo sapiens OX=9606 GN=B4GALT4 PE=1 SV=1;tr|E7ETS9|E7ETS9_HUMAN Beta-1,4-;;C9J5S0;C9J4S5;E7ETS9;C9J3R8;O60513;;Beta-1,4-galactosyltransferase 4;N-acetyllactosamine synthase;Lactotriaosylceramide beta-1,4-galact…
O43286	B4GALT5	Beta-1,4-galactosyltransferase 5	13.4981	13.2192	0.938617	1.21326	0.19256	0.115182		13.3514	13.3857	13.6104	14.157	13.2192	12.8435	13.6515	13.2613	13.1871	0.278889	2239;;sp|O43286|B4GT5_HUMAN Beta-1,4-galactosyltransferase 5 OS=Homo sapiens OX=9606 GN=B4GALT5 PE=1 SV=1;;O43286;;Beta-1,4-galactosyltransferase 5;;B4GALT5;;1.6555;;1
O43505	B4GAT1	Beta-1,4-glucuronyltransferase 1	18.0742	17.8215	1.16123	1.19142	0.128499	0.0689881	17.9142	18.3812	18.034	18.0742	18.0891	17.7986	17.8536	17.7331	18.1609	17.8215	0.252679	2258;;sp|O43505|B4GA1_HUMAN Beta-1,4-glucuronyltransferase 1 OS=Homo sapiens OX=9606 GN=B4GAT1 PE=1 SV=1;;O43505;;Beta-1,4-glucuronyltransferase 1;;B4GAT1;;48.415;;6
J3KQS6	BABAM1	BRISC and BRCA1-A complex member 1	17.793	17.452	2.55023	1.26665	0.0100205	0.00281688	17.6772	17.641	17.8404	17.9034	17.793	17.5462	17.3545	17.452	17.625	17.4318	0.341016	1918;;tr|J3KQS6|J3KQS6_HUMAN BRISC and BRCA1-A complex member 1 OS=Homo sapiens OX=9606 GN=BABAM1 PE=1 SV=2;sp|Q9NWV8|BABA1_HUMAN BRISC and BRCA1-A complex member 1 OS=Homo sapiens OX=9606 GN=BABAM1 PE=1 SV=1;tr|M0R0I0|M0R0I0_HUMAN BRISC and BRCA1-A complex memb;;J3KQS6;Q9NWV8;M0R0I0;Q9NWV8-3;M0QXG9;M0R3F4;M0R2A4;M0R2K3;M0R193;M0R2I2;M0R3H9;Q9NWV8-2;;BRISC and BRCA1-A complex member 1;;BABAM1;;45…
O14867	BACH1	Transcription regulator protein BACH1	19.1679	18.6189	1.25309	1.4631	0.109111	0.0558358	19.0364	19.7906	19.1679	18.7949	19.6083	19.3653	18.6189	18.7633	18.4057	17.9814	0.549028	2153;;sp|O14867|BACH1_HUMAN Transcription regulator protein BACH1 OS=Homo sapiens OX=9606 GN=BACH1 PE=1 SV=2;;O14867;M0QZP0;H7C4B6;C9JMP6;C9IYR0;;Transcription regulator protein BACH1;;BACH1;;2.2695;;3;1;1;1;1
F5GYS3	BAD	Bcl2-associated agonist of cell death	17.4531	15.4242	2.49629	4.08117	0.0110299	0.00318944	16.4638	17.4562	17.4531	17.402	17.5569				15.5739	15.2744	2.02898	1057;;tr|F5GYS3|F5GYS3_HUMAN Bcl2-associated agonist of cell death OS=Homo sapiens OX=9606 GN=BAD PE=1 SV=1;tr|A8MXU7|A8MXU7_HUMAN Bcl2-associated agonist of cell death OS=Homo sapiens OX=9606 GN=BAD PE=1 SV=1;sp|Q92934|BAD_HUMAN Bcl2-associated agonist of cell ;;F5GYS3;A8MXU7;Q92934;;Bcl2-associated agonist of cell death;;BAD;;3.0153;;1;1;1
J3QTA2	BAG1	BAG family molecular chaperone regulator 1	19.8064	19.1131	0.5645	1.61701	0.377071	0.272584	19.0877	19.9095	19.4206	19.8064	19.9253	19.8679	18.9906	19.7287	18.9563	19.1131	0.69333	1960;;tr|J3QTA2|J3QTA2_HUMAN BAG family molecular chaperone regulator 1 OS=Homo sapiens OX=9606 GN=BAG1 PE=1 SV=1;sp|Q99933-4|BAG1_HUMAN Isoform 4 of BAG family molecular chaperone regulator 1 OS=Homo sapiens OX=9606 GN=BAG1;sp|Q99933-3|BAG1_HUMAN Isoform 3 of B;;J3QTA2;Q99933-4;Q99933-3;Q99933;Q99933-2;C9JYK5;F1LLU6;A0A0U1RR89;A0A0U1RQD7;;BAG family molecular chaperone regulator 1;;BAG1;;59.8;;5…
O95816	BAG2	BAG family molecular chaperone regulator 2	20.327	20.0966	1.90106	1.17312	0.0329462	0.0125585	20.178	20.4418	20.4673	20.327	20.3056	20.0966	20.1278	20.0867	19.8599	20.2455	0.230348	2587;;sp|O95816|BAG2_HUMAN BAG family molecular chaperone regulator 2 OS=Homo sapiens OX=9606 GN=BAG2 PE=1 SV=1;sp|O95816-2|BAG2_HUMAN Isoform 2 of BAG family molecular chaperone regulator 2 OS=Homo sapiens OX=9606 GN=BAG2;;O95816;O95816-2;;BAG family molecular chaperone regulator 2;;BAG2;;323.31;;12;11
O95817	BAG3	BAG family molecular chaperone regulator 3	18.0564	16.657	0.611177	2.6378	0.346039	0.244807	15.4878	18.2238	18.0564	17.8187	18.1959	17.6863	17.2557	16.5352	15.7918	16.657	1.39933	2588;;sp|O95817|BAG3_HUMAN BAG family molecular chaperone regulator 3 OS=Homo sapiens OX=9606 GN=BAG3 PE=1 SV=3;;O95817;C9JFK9;;BAG family molecular chaperone regulator 3;;BAG3;;19.256;;5;1
O95429	BAG4	BAG family molecular chaperone regulator 4	17.937	16.9441	2.29201	1.99025	0.0159744	0.00510498	17.7693	18.1556	17.937	17.9878	17.4027	17.3982	16.2022	16.9441	17.2479	16.796	0.992946	2554;;sp|O95429|BAG4_HUMAN BAG family molecular chaperone regulator 4 OS=Homo sapiens OX=9606 GN=BAG4 PE=1 SV=1;sp|O95429-2|BAG4_HUMAN Isoform 2 of BAG family molecular chaperone regulator 4 OS=Homo sapiens OX=9606 GN=BAG4;;O95429;O95429-2;H0YBT1;;BAG family molecular chaperone regulator 4;;BAG4;;23.328;;5;5;1
Q9UL15	BAG5	BAG family molecular chaperone regulator 5	19.0188	20.3073	4.0795	0.409372	0.000647527	8.32727e-05	18.2955	19.0188	19.137	18.6737	19.319	20.4318	20.2725	20.3073	20.0886	20.5274	-1.28852	6411;;sp|Q9UL15|BAG5_HUMAN BAG family molecular chaperone regulator 5 OS=Homo sapiens OX=9606 GN=BAG5 PE=1 SV=1;sp|Q9UL15-2|BAG5_HUMAN Isoform 2 of BAG family molecular chaperone regulator 5 OS=Homo sapiens OX=9606 GN=BAG5;;Q9UL15;Q9UL15-2;;BAG family molecular chaperone regulator 5;;BAG5;;82.302;;10;9
P46379	BAG6	Large proline-rich protein BAG6	20.5697	19.8518	3.99806	1.64479	0.000748242	0.000100447	20.1952	20.737	20.5697	20.5258	20.5983	19.8518	19.8394	19.7391	19.9027	19.9141	0.717903	9;;sp|P46379-3|BAG6_HUMAN Isoform 3 of Large proline-rich protein BAG6 OS=Homo sapiens OX=9606 GN=BAG6;sp|P46379|BAG6_HUMAN Large proline-rich protein BAG6 OS=Homo sapiens OX=9606 GN=BAG6 PE=1 SV=2;sp|P46379-2|BAG6_HUMAN Isoform 2 of Large proline-rich protei;;P46379-3;P46379;P46379-2;A0A7I2V508;A0A0G2JK23;A0A024RCR6;A0A7P0MQS5;P46379-5;A0A0G2JL47;P46379-4;H0Y710;H0Y4L1;F6S6P2;X6REW1;A0A0G2JJM1;A…
Q8TBE0	BAHD1	Bromo adjacent homology domain-containing 1 protein	15.6059	15.8814	2.21701	0.826138	0.0182154	0.00606728	15.6059	15.5559	15.6917	15.8083	15.4923	15.9216	15.8784	15.8814	15.9791	15.7421	-0.275545	5011;;sp|Q8TBE0-3|BAHD1_HUMAN Isoform 3 of Bromo adjacent homology domain-containing 1 protein OS=Homo sapiens OX=9606 GN=BAHD1;sp|Q8TBE0-2|BAHD1_HUMAN Isoform 2 of Bromo adjacent homology domain-containing 1 protein OS=Homo sapiens OX=9606 GN=BAHD1;sp|Q8TBE0|BA;;Q8TBE0-3;Q8TBE0-2;Q8TBE0;;Bromo adjacent homology domain-containing 1 protein;;BAHD1;;7.7261;;1;1;1
H3BV46	BAIAP3	BAI1-associated protein 3	16.1442	16.1417	0.112366	1.00173	0.829692	0.77203	15.0797	16.0864	16.152	16.1442	17.6526	16.1417	15.9053	16.3157	15.9526	16.1733	0.00249217	1838;;tr|H3BV46|H3BV46_HUMAN BAI1-associated protein 3 (Fragment) OS=Homo sapiens OX=9606 GN=BAIAP3 PE=1 SV=1;sp|O94812-7|BAIP3_HUMAN Isoform 6 of BAI1-associated protein 3 OS=Homo sapiens OX=9606 GN=BAIAP3;sp|O94812-5|BAIP3_HUMAN Isoform 4 of BAI1-associated pr;;H3BV46;O94812-7;O94812-5;O94812-3;O94812-6;O94812-2;O94812;;BAI1-associated protein 3;;BAIAP3;;-2;;1;1;1;1;1;1;1
Q16611	BAK1	Bcl-2 homologous antagonist/killer	18.4904	19.5375	2.2202	0.483948	0.0181141	0.0060228	19.2321	18.2729	18.0123	18.4904	18.8779	19.5375	19.1531	19.631	19.6162	19.3147	-1.04708	4161;;sp|Q16611|BAK_HUMAN Bcl-2 homologous antagonist/killer OS=Homo sapiens OX=9606 GN=BAK1 PE=1 SV=1;sp|Q16611-2|BAK_HUMAN Isoform 2 of Bcl-2 homologous antagonist/killer OS=Homo sapiens OX=9606 GN=BAK1;;Q16611;Q16611-2;;Bcl-2 homologous antagonist/killer;;BAK1;;158.41;;6;5
O75531	BANF1	Barrier-to-autointegration factor;Barrier-to-autointegration factor, N-terminally processed	23.0012	22.3108	4.80205	1.6137	0.00018636	1.57744e-05	22.8018	22.9432	23.0132	23.0308	23.0012	22.3766	22.2866	22.2651	22.3108	22.5435	0.690377	2427;;sp|O75531|BAF_HUMAN Barrier-to-autointegration factor OS=Homo sapiens OX=9606 GN=BANF1 PE=1 SV=1;;O75531;;Barrier-to-autointegration factor;Barrier-to-autointegration factor, N-terminally processed;;BANF1;;132;;8
A0A804HKG3	BANP	Protein BANP	18.461	18.595	0.282027	0.911302	0.620169	0.522364	18.11	18.461	18.5865	18.2546	18.5788	19.5355	18.0617	18.6114	18.1233	18.595	-0.133999	771;;tr|A0A804HKG3|A0A804HKG3_HUMAN Protein BANP OS=Homo sapiens OX=9606 GN=BANP PE=1 SV=1;sp|Q8N9N5-4|BANP_HUMAN Isoform 4 of Protein BANP OS=Homo sapiens OX=9606 GN=BANP;sp|Q8N9N5-5|BANP_HUMAN Isoform 5 of Protein BANP OS=Homo sapiens OX=9606 GN=BANP;sp|Q8N9N;;A0A804HKG3;Q8N9N5-4;Q8N9N5-5;Q8N9N5;B4DE54;Q8N9N5-3;Q8N9N5-6;Q8N9N5-2;Q8N9N5-7;C9JYB6;C9JGM9;C9JF73;C9JTM8;E9PJI6;C9J811;;Protein BANP;;…
H0Y8E8	BAP1	Ubiquitin carboxyl-terminal hydrolase;Ubiquitin carboxyl-terminal hydrolase BAP1	16.9735	16.78	0.653386	1.14361	0.321342	0.222133		16.3575	19.5911		16.9735	16.78	16.2045	16.9584	15.7382	17.0832	0.19359	1629;;tr|H0Y8E8|H0Y8E8_HUMAN Ubiquitin carboxyl-terminal hydrolase BAP1 (Fragment) OS=Homo sapiens OX=9606 GN=BAP1 PE=1 SV=1;tr|F8W6N3|F8W6N3_HUMAN Ubiquitin carboxyl-terminal hydrolase OS=Homo sapiens OX=9606 GN=BAP1 PE=1 SV=1;sp|Q92560|BAP1_HUMAN Ubiquitin car;;H0Y8E8;F8W6N3;Q92560;;Ubiquitin carboxyl-terminal hydrolase;Ubiquitin carboxyl-terminal hydrolase BAP1;;BAP1;;32.496;;1;1;1
Q8IXM2	BAP18	Chromatin complexes subunit BAP18	13.6703	16.5171	4.03205	0.139006	0.000702799	9.28855e-05		13.6165	13.9163	13.3703	13.7241	16.5211	16.5325	15.157	16.5041	16.5171	-2.84678	4789;;sp|Q8IXM2-2|BAP18_HUMAN Isoform 2 of Chromatin complexes subunit BAP18 OS=Homo sapiens OX=9606 GN=BAP18;;Q8IXM2-2;;Chromatin complexes subunit BAP18;;BAP18;;15.053;;1
A0A087X2H0	BARD1	BRCA1-associated RING domain protein 1	16.5572	15.1583	3.40819	2.63699	0.00213989	0.000390668	16.2173	16.5572	16.755	16.1457	17.0023		15.2949	15.3649	14.6815	15.0217	1.39889	121;;tr|A0A087X2H0|A0A087X2H0_HUMAN BRCA1-associated RING domain protein 1 OS=Homo sapiens OX=9606 GN=BARD1 PE=1 SV=2;sp|Q99728-2|BARD1_HUMAN Isoform alpha of BRCA1-associated RING domain protein 1 OS=Homo sapiens OX=9606 GN=BARD1;sp|Q99728|BARD1_HUMAN BRCA1-as;;A0A087X2H0;Q99728-2;Q99728;Q99728-3;A0A087WZ19;F6MDI1;C9IYG1;A0A494C142;;BRCA1-associated RING domain protein 1;;BARD1;;12.006;;3;3;3;2;…
P80723	BASP1	Brain acid soluble protein 1	11.7153	19.2683	5	0.01	2.40079e-05	1.00182e-06	13.54	11.7153	10.3273	10.4924	11.8082	19.5678	19.2819	19.1153	19.225	19.2683	-7.55303	3648;;sp|P80723|BASP1_HUMAN Brain acid soluble protein 1 OS=Homo sapiens OX=9606 GN=BASP1 PE=1 SV=2;sp|P80723-2|BASP1_HUMAN Isoform 2 of Brain acid soluble protein 1 OS=Homo sapiens OX=9606 GN=BASP1;;P80723;P80723-2;U3KQP0;;Brain acid soluble protein 1;;BASP1;;111.6;;9;7;1
Q07812	BAX	Apoptosis regulator BAX	18.9733	20.6128	5	0.320973	1.0022e-07	1.41385e-09	18.9619	18.9733	19.1678	18.9926	18.9576	20.6011	20.4604	20.6128	20.6301	20.6409	-1.63948	3759;;sp|Q07812-8|BAX_HUMAN Isoform Sigma of Apoptosis regulator BAX OS=Homo sapiens OX=9606 GN=BAX;sp|Q07812|BAX_HUMAN Apoptosis regulator BAX OS=Homo sapiens OX=9606 GN=BAX PE=1 SV=1;sp|Q07812-2|BAX_HUMAN Isoform Beta of Apoptosis regulator BAX OS=Homo sapiens;;Q07812-8;Q07812;Q07812-2;Q07812-5;Q07812-7;I6LPK7;Q07812-6;Q07812-4;H0YA56;;Apoptosis regulator BAX;;BAX;;129.69;;11;11;11;10;10;4;4;4;3
Q9NRL2	BAZ1A	Bromodomain adjacent to zinc finger domain protein 1A	18.8445	18.2434	2.64521	1.5169	0.00852022	0.00226354	18.4253	18.8887	18.8163	18.8445	19.021	18.3534	18.0013	18.2434	18.0645	18.4497	0.601128	6040;;sp|Q9NRL2|BAZ1A_HUMAN Bromodomain adjacent to zinc finger domain protein 1A OS=Homo sapiens OX=9606 GN=BAZ1A PE=1 SV=2;sp|Q9NRL2-2|BAZ1A_HUMAN Isoform 2 of Bromodomain adjacent to zinc finger domain protein 1A OS=Homo sapiens OX=9606 GN=BAZ1A;;Q9NRL2;Q9NRL2-2;A0A087WWN7;H0YJP5;;Bromodomain adjacent to zinc finger domain protein 1A;;BAZ1A;;323.31;;35;33;3;1
Q9UIG0	BAZ1B	Tyrosine-protein kinase BAZ1B	20.6684	20.8906	1.72623	0.857253	0.0456289	0.0187832	20.3671	20.6949	20.7723	20.6086	20.6684	20.8906	20.7231	20.9165	20.8102	20.943	-0.222207	6357;;sp|Q9UIG0|BAZ1B_HUMAN Tyrosine-protein kinase BAZ1B OS=Homo sapiens OX=9606 GN=BAZ1B PE=1 SV=2;sp|Q9UIG0-2|BAZ1B_HUMAN Isoform 2 of Tyrosine-protein kinase BAZ1B OS=Homo sapiens OX=9606 GN=BAZ1B;;Q9UIG0;Q9UIG0-2;;Tyrosine-protein kinase BAZ1B;;BAZ1B;;323.31;;71;70
J3KPG5	BAZ2A	Bromodomain adjacent to zinc finger domain protein 2A	18.9474	19.2657	2.52898	0.801993	0.0103969	0.00295818	18.5395	18.9474	18.9531	18.9263	19.0086	19.1777	19.2053	19.2657	19.2718	19.3496	-0.318339	1603;;tr|J3KPG5|J3KPG5_HUMAN Bromodomain adjacent to zinc finger domain protein 2A OS=Homo sapiens OX=9606 GN=BAZ2A PE=1 SV=1;tr|F8VU39|F8VU39_HUMAN Bromodomain adjacent to zinc finger domain protein 2A OS=Homo sapiens OX=9606 GN=BAZ2A PE=1 SV=1;sp|Q9UIF9-2|BAZ2;;J3KPG5;F8VU39;Q9UIF9-2;Q9UIF9-3;Q9UIF9;A0A0C4DGI9;H0YII3;H0YHL2;H0YHQ7;;Bromodomain adjacent to zinc finger domain protein 2A;;BAZ2A;;3…
Q9BXH1	BBC3	Bcl-2-binding component 3	15.3473	16.6906	2.59807	0.394119	0.00927423	0.0025231	15.7401	14.5918	14.8204	16.0125	15.3473	17.2297	16.1267	17.3051	16.6142	16.6906	-1.3433	5701;;sp|Q9BXH1-2|BBC3_HUMAN Isoform 2 of Bcl-2-binding component 3, isoforms 1/2 OS=Homo sapiens OX=9606 GN=BBC3;sp|Q9BXH1|BBC3_HUMAN Bcl-2-binding component 3, isoforms 1/2 OS=Homo sapiens OX=9606 GN=BBC3 PE=1 SV=1;;Q9BXH1-2;Q9BXH1;;Bcl-2-binding component 3;;BBC3;;3.6687;;2;2
C9J8D0	BBX	HMG box transcription factor BBX	15.476	15.1539	0.0434419	1.25016	0.932079	0.904811	14.7233	15.7709	15.476	14.9709	15.8876	15.6361	15.1539	16.4234	15.052	14.7891	0.322118	1198;;tr|C9J8D0|C9J8D0_HUMAN HMG box transcription factor BBX (Fragment) OS=Homo sapiens OX=9606 GN=BBX PE=1 SV=1;tr|C9JA69|C9JA69_HUMAN HMG box transcription factor BBX OS=Homo sapiens OX=9606 GN=BBX PE=1 SV=1;sp|Q8WY36-2|BBX_HUMAN Isoform 2 of HMG box transcri;;C9J8D0;C9JA69;Q8WY36-2;Q8WY36;Q8WY36-3;;HMG box transcription factor BBX;;BBX;;7.7776;;3;3;3;3;1
A0A669KBH7	BCAP29	B-cell receptor-associated protein 29	18.6408	17.8459	1.36489	1.73504	0.0884529	0.0431625	17.4778	18.7274	18.6408	18.6194	19.1239	17.978	17.3765	18.1199	17.595	17.8459	0.794966	590;;tr|A0A669KBH7|A0A669KBH7_HUMAN DUS4L-BCAP29 readthrough OS=Homo sapiens OX=9606 GN=DUS4L-BCAP29 PE=1 SV=1;tr|A0A669KB27|A0A669KB27_HUMAN DUS4L-BCAP29 readthrough OS=Homo sapiens OX=9606 GN=DUS4L-BCAP29 PE=1 SV=1;sp|Q9UHQ4|BAP29_HUMAN B-cell receptor-associ;;A0A669KBH7;A0A669KB27;Q9UHQ4;C9IYK6;C9JTE9;A0A669KAY5;Q9UHQ4-2;H7C5E2;B7Z2L0;F8WB99;H0Y7N8;C9JGJ9;C9JP06;F8WDG1;;B-cell receptor-associa…
P51572	BCAP31	B-cell receptor-associated protein 31	22.2849	21.4439	3.41737	1.79136	0.00210437	0.000382499	21.7451	22.2849	22.2571	22.314	22.3854	21.5787	21.1705	21.4743	21.418	21.4439	0.841052	3368;;sp|P51572|BAP31_HUMAN B-cell receptor-associated protein 31 OS=Homo sapiens OX=9606 GN=BCAP31 PE=1 SV=3;sp|P51572-2|BAP31_HUMAN Isoform 2 of B-cell receptor-associated protein 31 OS=Homo sapiens OX=9606 GN=BCAP31;tr|A0A2R8Y5M6|A0A2R8Y5M6_HUMAN B-cell recep;;P51572;P51572-2;A0A2R8Y5M6;C9JSP1;C9JQ75;C9J0M4;C9JMD7;C9JM14;;B-cell receptor-associated protein 31;;BCAP31;;323.31;;20;20;16;13;13;13…
A0A8Q3SI57	BCAR2;TRERF1	Transcriptional-regulating factor 1	16.0323	14.1514	0.746569	3.68291	0.271234	0.179238	16.3059	15.0762	16.0323				14.1514		13.0391	15.8464	1.88085	862;;tr|A0A8Q3SI57|A0A8Q3SI57_HUMAN Transcriptional-regulating factor 1 OS=Homo sapiens OX=9606 GN=TRERF1 PE=1 SV=1;tr|Q05GC8|Q05GC8_HUMAN Breast cancer anti-estrogen resistance 2 OS=Homo sapiens OX=9606 GN=TRERF1 PE=1 SV=1;sp|Q96PN7-2|TREF1_HUMAN Isoform 2 of ;;A0A8Q3SI57;Q05GC8;Q96PN7-2;Q96PN7-3;Q96PN7-4;Q96PN7-5;Q96PN7;;Transcriptional-regulating factor 1;;BCAR2;TRERF1;;2.6991;;1;1;1;1;1;1;1
O75934	BCAS2		20.3683	19.4736		1.85913					20.3683				19.4736				0.894625	6775;;sp|O75934|SPF27_HUMAN Pre-mRNA-splicing factor SPF27 OS=Homo sapiens OX=9606 GN=BCAS2 PE=1 SV=1;;REV__O75934;;;;;;-2;;1
O75934	BCAS2	Pre-mRNA-splicing factor SPF27	22.0155	22.1679	0.646019	0.899726	0.32558	0.225934	21.4378	22.0181	22.0155	21.9583	22.2263	22.2792	21.9652	22.1696	22.0146	22.1679	-0.152442	2466;;sp|O75934|SPF27_HUMAN Pre-mRNA-splicing factor SPF27 OS=Homo sapiens OX=9606 GN=BCAS2 PE=1 SV=1;;O75934;;Pre-mRNA-splicing factor SPF27;;BCAS2;;246.78;;12
M0QZ10	BCAT2	Branched-chain-amino-acid aminotransferase;Branched-chain-amino-acid aminotransferase, mitochondrial	19.5728	19.0797	2.55397	1.40748	0.00997673	0.00279271	19.3889	19.5438	19.6747	19.5728	19.749	19.1638	19.0255	18.7785	19.0797	19.3934	0.49311	2021;;tr|M0QZ10|M0QZ10_HUMAN Branched-chain-amino-acid aminotransferase OS=Homo sapiens OX=9606 GN=BCAT2 PE=1 SV=1;tr|M0QXF9|M0QXF9_HUMAN Branched-chain-amino-acid aminotransferase (Fragment) OS=Homo sapiens OX=9606 GN=BCAT2 PE=1 SV=1;sp|O15382|BCAT2_HUMAN Branc;;M0QZ10;M0QXF9;O15382;B3KSI3;M0QZP4;O15382-2;M0R2K7;;Branched-chain-amino-acid aminotransferase;Branched-chain-amino-acid aminotransfera…
Q9P287	BCCIP	BRCA2 and CDKN1A-interacting protein	19.3775	18.6883	3.1706	1.6124	0.00325675	0.000675145	19.1818	19.6975	19.4445	19.3775	19.2391	18.9896	18.5889	18.6883	18.4181	18.7514	0.68921	6267;;sp|Q9P287|BCCIP_HUMAN BRCA2 and CDKN1A-interacting protein OS=Homo sapiens OX=9606 GN=BCCIP PE=1 SV=1;sp|Q9P287-3|BCCIP_HUMAN Isoform 3 of BRCA2 and CDKN1A-interacting protein OS=Homo sapiens OX=9606 GN=BCCIP;sp|Q9P287-4|BCCIP_HUMAN Isoform 4 of BRCA2 and ;;Q9P287;Q9P287-3;Q9P287-4;Q9P287-2;;BRCA2 and CDKN1A-interacting protein;;BCCIP;;323.31;;9;8;6;6
F5H5P2	BCKDHA	2-oxoisovalerate dehydrogenase subunit alpha, mitochondrial	18.5033	17.2958	4.36513	2.30938	0.000392031	4.31385e-05	18.2643	18.5033	18.6159	18.4556	18.9977	17.3946	17.2129	17.2958	17.2945	17.698	1.20751	1575;;tr|F5H5P2|F5H5P2_HUMAN 2-oxoisovalerate dehydrogenase subunit alpha OS=Homo sapiens OX=9606 PE=1 SV=1;sp|P12694|ODBA_HUMAN 2-oxoisovalerate dehydrogenase subunit alpha, mitochondrial OS=Homo sapiens OX=9606 GN=BCKDHA PE=1 SV=2;sp|P12694-2|ODBA_HUMAN Isofor;;F5H5P2;P12694;P12694-2;F5GXU9;H0YH31;;2-oxoisovalerate dehydrogenase subunit alpha, mitochondrial;;BCKDHA;;84.774;;14;14;13;8;3
P21953	BCKDHB	2-oxoisovalerate dehydrogenase subunit beta, mitochondrial	18.1527	16.3301	2.33024	3.53722	0.0149123	0.00467478	16.9956	17.8855	18.2658	18.1527	19.1483	16.6908	15.7695	14.8322	16.3301	16.9308	1.82261	2972;;sp|P21953|ODBB_HUMAN 2-oxoisovalerate dehydrogenase subunit beta, mitochondrial OS=Homo sapiens OX=9606 GN=BCKDHB PE=1 SV=2;;P21953;P21953-2;;2-oxoisovalerate dehydrogenase subunit beta, mitochondrial;;BCKDHB;;36.558;;5;2
O14874	BCKDK	[3-methyl-2-oxobutanoate dehydrogenase [lipoamide]] kinase, mitochondrial	18.568	16.6034	2.94498	3.90292	0.00489971	0.00113507	17.9527	18.568	18.5	18.6604	18.891	16.6034	16.5258	16.6662	14.8145	17.2169	1.96455	2154;;sp|O14874|BCKD_HUMAN [3-methyl-2-oxobutanoate dehydrogenase [lipoamide]] kinase, mitochondrial OS=Homo sapiens OX=9606 GN=BCKDK PE=1 SV=2;sp|O14874-2|BCKD_HUMAN Isoform 2 of [3-methyl-2-oxobutanoate dehydrogenase [lipoamide]] kinase, mitochondrial OS=Homo ;;O14874;O14874-2;O14874-3;H3BTL2;H3BS02;H3BNP3;H3BUV3;;[3-methyl-2-oxobutanoate dehydrogenase [lipoamide]] kinase, mitochondrial;;BCKDK;…
A0A087WWW9	BCL10		16.2951	16.7133	0.923982	0.748329	0.197475	0.119129	15.3759	16.2951	16.6253	16.4317	16.0542	16.9161	16.2999	16.816	16.2606	16.7133	-0.418255	6698;;tr|A0A087WWW9|A0A087WWW9_HUMAN B-cell lymphoma/leukemia 10 OS=Homo sapiens OX=9606 GN=BCL10 PE=1 SV=2;sp|O95999|BCL10_HUMAN B-cell lymphoma/leukemia 10 OS=Homo sapiens OX=9606 GN=BCL10 PE=1 SV=1;;REV__A0A087WWW9;REV__O95999;;;;;;-2;;1;1
A0A7I2V3S7	BCL2	Apoptosis regulator Bcl-2	17.8911	18.9237	2.41839	0.488829	0.0126585	0.00381598	17.4253	18.0579	17.7304	17.8911	18.5864	19.0508	18.4655	18.963	18.7093	18.9237	-1.0326	657;;tr|A0A7I2V3S7|A0A7I2V3S7_HUMAN Apoptosis regulator Bcl-2 OS=Homo sapiens OX=9606 GN=BCL2 PE=1 SV=1;tr|A0A7I2V5Q7|A0A7I2V5Q7_HUMAN Apoptosis regulator Bcl-2 OS=Homo sapiens OX=9606 GN=BCL2 PE=1 SV=1;sp|P10415-2|BCL2_HUMAN Isoform Beta of Apoptosis regulator;;A0A7I2V3S7;A0A7I2V5Q7;P10415-2;P10415;;Apoptosis regulator Bcl-2;;BCL2;;43.592;;5;5;5;5
Q5QP56	BCL2L1	Bcl-2-like protein 1	16.6706	13.8162	2.47326	7.23208	0.0114494	0.00336307	16.996	15.0011		18.7685	16.3452	14.1239	13.8162	13.8252	13.1838	13.461	2.85441	673;;tr|Q5QP56|Q5QP56_HUMAN Bcl-2-like protein 1 (Fragment) OS=Homo sapiens OX=9606 GN=BCL2L1 PE=1 SV=1;tr|Q9H1R6|Q9H1R6_HUMAN Bcl-2-like protein 1 (Fragment) OS=Homo sapiens OX=9606 GN=BCL2L1 PE=1 SV=1;tr|A0A7I2V597|A0A7I2V597_HUMAN Bcl-2-like protein 1 OS=Hom;;Q5QP56;Q9H1R6;A0A7I2V597;Q5TE64;Q07817-3;Q07817;Q5QP59;Q07817-2;;Bcl-2-like protein 1;;BCL2L1;;7.9514;;2;2;2;2;2;2;1;1
O43521	BCL2L11	Bcl-2-like protein 11	17.122	15.7331	1.71847	2.61869	0.0462029	0.019122	17.5355	16.1256		17.2196	17.0243	15.6929	15.4043		16.3834	15.7733	1.38885	2259;;sp|O43521-12|B2L11_HUMAN Isoform Bim-beta3 of Bcl-2-like protein 11 OS=Homo sapiens OX=9606 GN=BCL2L11;sp|O43521|B2L11_HUMAN Bcl-2-like protein 11 OS=Homo sapiens OX=9606 GN=BCL2L11 PE=1 SV=1;sp|O43521-3|B2L11_HUMAN Isoform BimS of Bcl-2-like protein 11 OS;;O43521-12;O43521;O43521-3;O43521-2;O43521-4;O43521-8;O43521-6;O43521-9;O43521-5;C9J417;O43521-11;O43521-10;O43521-14;O43521-19;;Bcl-2-l…
O43521	BCL2L11	Bcl-2-like protein 11	15.7648	15.6458	0.194992	1.08602	0.718582	0.638275	16.06		15.7648	15.4348		15.6458	15.5808	15.748			0.119047	2260;;sp|O43521-7|B2L11_HUMAN Isoform Bim-alpha4 of Bcl-2-like protein 11 OS=Homo sapiens OX=9606 GN=BCL2L11;;O43521-7;;Bcl-2-like protein 11;;BCL2L11;;-2;;1
Q9BXK5	BCL2L13	Bcl-2-like protein 13	19.8652	19.6134	1.59531	1.19068	0.0582974	0.0253915	19.6664	19.8767	19.7688	19.8652	19.9423	19.6134	19.4524	19.4739	19.7543	19.736	0.251791	5705;;sp|Q9BXK5|B2L13_HUMAN Bcl-2-like protein 13 OS=Homo sapiens OX=9606 GN=BCL2L13 PE=1 SV=1;tr|A0A087WX97|A0A087WX97_HUMAN Bcl-2-like protein 13 OS=Homo sapiens OX=9606 GN=BCL2L13 PE=1 SV=1;tr|A0A087WTL4|A0A087WTL4_HUMAN Bcl-2-like protein 13 OS=Homo sapiens ;;Q9BXK5;A0A087WX97;A0A087WTL4;Q9BXK5-2;E9PDD6;Q9BXK5-4;F2Z2C3;A0A087WW80;A0A0A0MR90;F6VJB4;H0Y3R5;;Bcl-2-like protein 13;;BCL2L13;;287.8…
Q4VC05	BCL7A	B-cell CLL/lymphoma 7 protein family member A	13.4427	17.6812	2.5136	0.0529778	0.0107157	0.0030648	15.3002	13.2906	13.3233		13.5621	15.1294	17.7642	18.0272	17.6812	16.9281	-4.23847	4236;;sp|Q4VC05|BCL7A_HUMAN B-cell CLL/lymphoma 7 protein family member A OS=Homo sapiens OX=9606 GN=BCL7A PE=1 SV=1;sp|Q4VC05-2|BCL7A_HUMAN Isoform 2 of B-cell CLL/lymphoma 7 protein family member A OS=Homo sapiens OX=9606 GN=BCL7A;;Q4VC05;Q4VC05-2;;B-cell CLL/lymphoma 7 protein family member A;;BCL7A;;6.1886;;2;2
F2Z3H6	BCL7B	B-cell CLL/lymphoma 7 protein family member B	15.3257	17.6488	0.908771	0.199835	0.202686	0.123376			16.5818	14.0695		17.6522		17.6488		16.9511	-2.32312	1534;;tr|F2Z3H6|F2Z3H6_HUMAN B-cell CLL/lymphoma 7 protein family member B OS=Homo sapiens OX=9606 GN=BCL7B PE=1 SV=2;sp|Q9BQE9-4|BCL7B_HUMAN Isoform 4 of B-cell CLL/lymphoma 7 protein family member B OS=Homo sapiens OX=9606 GN=BCL7B;sp|Q9BQE9|BCL7B_HUMAN B-cell;;F2Z3H6;Q9BQE9-4;Q9BQE9;F8WE18;F8WDZ4;Q9BQE9-2;Q9BQE9-3;;B-cell CLL/lymphoma 7 protein family member B;;BCL7B;;4.3601;;1;1;1;0;0;1;0
I3L1Q2	BCL7C	B-cell CLL/lymphoma 7 protein family member C	15.7537	15.9952	0.317263	0.845846	0.582535	0.481656	13.6736	16.6655	15.7537	17.1511	13.5085	14.9254	15.9952	14.8475	16.9464	17.4095	-0.241532	1885;;tr|I3L1Q2|I3L1Q2_HUMAN B-cell CLL/lymphoma 7 protein family member C (Fragment) OS=Homo sapiens OX=9606 GN=BCL7C PE=1 SV=1;sp|Q8WUZ0|BCL7C_HUMAN B-cell CLL/lymphoma 7 protein family member C OS=Homo sapiens OX=9606 GN=BCL7C PE=1 SV=3;sp|Q8WUZ0-2|BCL7C_HUMA;;I3L1Q2;Q8WUZ0;Q8WUZ0-2;;B-cell CLL/lymphoma 7 protein family member C;;BCL7C;;2.742;;2;2;2
Q9NYF8	BCLAF1	Bcl-2-associated transcription factor 1	18.0194	18.7333	2.61638	0.60966	0.00895002	0.00241892	18.0194	18.2316	18.0399	17.7618	17.533	18.2427	18.7333	18.5586	18.852	18.8778	-0.713922	6195;;sp|Q9NYF8-2|BCLF1_HUMAN Isoform 2 of Bcl-2-associated transcription factor 1 OS=Homo sapiens OX=9606 GN=BCLAF1;sp|Q9NYF8|BCLF1_HUMAN Bcl-2-associated transcription factor 1 OS=Homo sapiens OX=9606 GN=BCLAF1 PE=1 SV=2;sp|Q9NYF8-4|BCLF1_HUMAN Isoform 4 of Bc;;Q9NYF8-2;Q9NYF8;Q9NYF8-4;H0YF14;;Bcl-2-associated transcription factor 1;;BCLAF1;;297.86;;3;3;3;3
E9PK91	BCLAF1	Bcl-2-associated transcription factor 1	17.9588	18.7704	2.49044	0.569754	0.0111348	0.00323267	16.9972	18.0252	17.9588	17.8917	18.1838	18.8606	18.4837	18.8455	18.6655	18.7704	-0.811588	1489;;tr|E9PK91|E9PK91_HUMAN Bcl-2-associated transcription factor 1 OS=Homo sapiens OX=9606 GN=BCLAF1 PE=1 SV=1;sp|Q9NYF8-3|BCLF1_HUMAN Isoform 3 of Bcl-2-associated transcription factor 1 OS=Homo sapiens OX=9606 GN=BCLAF1;tr|E9PQN2|E9PQN2_HUMAN Bcl-2-associate;;E9PK91;Q9NYF8-3;E9PQN2;E9PKI6;A0A1W2PQ43;E9PK09;E9PJA7;H0YF63;H0YF00;;Bcl-2-associated transcription factor 1;;BCLAF1;;14.13;;1;1;0;0;0…
H7BZ37	BCOR	BCL-6 corepressor	16.5375	17.3339	3.32094	0.57577	0.00249699	0.000477595	16.6424	16.3653	16.5375	16.4049	16.7755	17.4417	16.9228	17.6219	17.3339	17.2985	-0.796435	1845;;tr|H7BZ37|H7BZ37_HUMAN BCL-6 corepressor OS=Homo sapiens OX=9606 GN=BCOR PE=1 SV=2;tr|H7C2V9|H7C2V9_HUMAN BCL-6 corepressor OS=Homo sapiens OX=9606 GN=BCOR PE=1 SV=2;tr|H7C231|H7C231_HUMAN BCL-6 corepressor OS=Homo sapiens OX=9606 GN=BCOR PE=1 SV=3;sp|Q6W2;;H7BZ37;H7C2V9;H7C231;Q6W2J9-4;Q6W2J9-2;Q6W2J9;H7BYY2;Q6W2J9-3;A0A5F9ZGX7;C9JHP3;A1A564;;BCL-6 corepressor;;BCOR;;51.109;;9;9;9;9;9;9;8;…
Q5H9F3	BCORL1	BCL-6 corepressor-like protein 1	14.5524	15.9252	1.24831	0.386159	0.11013	0.056453	12.659	16.282	14.8447	14.5524	14.1441	16.4426	15.7871	15.9252	15.0105	16.4611	-1.37273	4285;;sp|Q5H9F3-4|BCORL_HUMAN Isoform 4 of BCL-6 corepressor-like protein 1 OS=Homo sapiens OX=9606 GN=BCORL1;sp|Q5H9F3-1|BCORL_HUMAN Isoform 1 of BCL-6 corepressor-like protein 1 OS=Homo sapiens OX=9606 GN=BCORL1;sp|Q5H9F3|BCORL_HUMAN BCL-6 corepressor-like pro;;Q5H9F3-4;Q5H9F3-1;Q5H9F3;H7C4B2;;BCL-6 corepressor-like protein 1;;BCORL1;;4.7021;;3;3;3;2
P11274	BCR	Breakpoint cluster region protein	18.4165	18.5411	0.722021	0.917263	0.283818	0.189661	17.2388	18.8504	18.3854	18.5381	18.4165	18.5346	18.5171	18.8345	18.5411	19.1679	-0.124593	2797;;sp|P11274|BCR_HUMAN Breakpoint cluster region protein OS=Homo sapiens OX=9606 GN=BCR PE=1 SV=2;sp|P11274-2|BCR_HUMAN Isoform 2 of Breakpoint cluster region protein OS=Homo sapiens OX=9606 GN=BCR;;P11274;P11274-2;H0Y554;;Breakpoint cluster region protein;;BCR;;10.988;;6;6;1
Q9Y276	BCS1L	Mitochondrial chaperone BCS1	19.0678	19.4655	4.32506	0.759044	0.000417107	4.73087e-05	18.9376	19.0427	19.1919	19.0678	19.075	19.4655	19.3905	19.5927	19.4484	19.5243	-0.397744	6500;;sp|Q9Y276|BCS1_HUMAN Mitochondrial chaperone BCS1 OS=Homo sapiens OX=9606 GN=BCS1L PE=1 SV=1;tr|C9J8G3|C9J8G3_HUMAN Mitochondrial chaperone BCS1 (Fragment) OS=Homo sapiens OX=9606 GN=BCS1L PE=1 SV=1;;Q9Y276;C9J8G3;C9JAS4;A0A2R8Y7T3;H7C492;C9J1S9;C9J4Q9;H7BZF6;;Mitochondrial chaperone BCS1;;BCS1L;;239.53;;20;12;7;7;7;6;5;4
E9PCG9	BDH1	D-beta-hydroxybutyrate dehydrogenase, mitochondrial	19.6227	20.3405	3.54344	0.608006	0.00166389	0.000286127	19.2055	19.7635	19.75	19.6227	19.371	20.3405	20.1279	20.4269	20.2522	20.5265	-0.717842	1446;;tr|E9PCG9|E9PCG9_HUMAN D-beta-hydroxybutyrate dehydrogenase, mitochondrial OS=Homo sapiens OX=9606 GN=BDH1 PE=1 SV=1;sp|Q02338|BDH_HUMAN D-beta-hydroxybutyrate dehydrogenase, mitochondrial OS=Homo sapiens OX=9606 GN=BDH1 PE=1 SV=3;;E9PCG9;Q02338;C9K0G7;H7C2W1;C9JM78;C9JQ90;A0A0G2JRX6;;D-beta-hydroxybutyrate dehydrogenase, mitochondrial;;BDH1;;87.884;;7;7;3;2;1;1;1
Q5T5X7	BEND3	BEN domain-containing protein 3	18.4546	18.8895	1.88552	0.739761	0.0339206	0.0130162	17.7793	18.4546	18.4551	18.3346	18.5705	18.9423	18.6541	18.8895	18.6393	18.9605	-0.434869	4356;;sp|Q5T5X7|BEND3_HUMAN BEN domain-containing protein 3 OS=Homo sapiens OX=9606 GN=BEND3 PE=1 SV=1;;Q5T5X7;;BEN domain-containing protein 3;;BEND3;;74.613;;16
H7C1N3	BET1	BET1 homolog	19.5005	18.7983	1.86213	1.62694	0.0353726	0.0137362	19.5005	19.4593	19.5907	19.8345	18.8874	18.6917	18.8653	18.5328	19.2667	18.7983	0.702162	1858;;tr|H7C1N3|H7C1N3_HUMAN BET1 homolog (Fragment) OS=Homo sapiens OX=9606 GN=BET1 PE=1 SV=1;sp|O15155|BET1_HUMAN BET1 homolog OS=Homo sapiens OX=9606 GN=BET1 PE=1 SV=1;tr|A0A3B3IU16|A0A3B3IU16_HUMAN BET1 homolog OS=Homo sapiens OX=9606 GN=BET1 PE=1 SV=1;tr|C9;;H7C1N3;O15155;A0A3B3IU16;C9JTT8;Q68DU7;O15155-2;;BET1 homolog;;BET1;DKFZp781C0425;;37.042;;2;2;1;1;1;1
Q9NYM9	BET1L	BET1-like protein	18.9431	18.7845	0.409966	1.1162	0.495656	0.389076	18.6137	18.9431	18.765	19.1834	19.0405	18.9156	18.7845	18.6631	18.4246	19.0765	0.158595	6202;;sp|Q9NYM9|BET1L_HUMAN BET1-like protein OS=Homo sapiens OX=9606 GN=BET1L PE=1 SV=1;tr|H7BXT7|H7BXT7_HUMAN BET1-like protein OS=Homo sapiens OX=9606 GN=BET1L PE=1 SV=1;tr|A0A0C4DH16|A0A0C4DH16_HUMAN BET1-like protein OS=Homo sapiens OX=9606 GN=BET1L PE=1 SV;;Q9NYM9;H7BXT7;A0A0C4DH16;B8ZZS0;E9PQJ6;E9PHY4;;BET1-like protein;;BET1L;;44.793;;4;3;3;3;2;2
P21810	BGN	Biglycan	20.5375	19.851	0.373806	1.60944	0.527319	0.422858	20.5375	20.4258	20.6357	21.4857	18.7554	19.047	21.0025	19.851	19.5657	20.0543	0.68656	2969;;sp|P21810|PGS1_HUMAN Biglycan OS=Homo sapiens OX=9606 GN=BGN PE=1 SV=2;;P21810;;Biglycan;;BGN;;-2;;1
Q7RTS1	BHLHA15	Class A basic helix-loop-helix protein 15	19.0003	18.9173	0.16926	1.05924	0.749959	0.677235	18.6017	18.7689	19.0003	19.1711	19.3826	19.0492	18.779	18.9173	18.9044	18.96	0.0830335	4618;;sp|Q7RTS1|BHA15_HUMAN Class A basic helix-loop-helix protein 15 OS=Homo sapiens OX=9606 GN=BHLHA15 PE=1 SV=1;;Q7RTS1;;Class A basic helix-loop-helix protein 15;;BHLHA15;;97.259;;6
A8MVZ6	BICD1	Protein bicaudal D homolog 1	15.0021	15.705	0.88652	0.614345	0.210872	0.129861	14.8981	15.0021	15.2667	15.669	14.7898	15.9174	15.4925	15.9634		14.9758	-0.70288	1052;;tr|A8MVZ6|A8MVZ6_HUMAN BICD1 protein OS=Homo sapiens OX=9606 GN=BICD1 PE=1 SV=3;sp|Q96G01-4|BICD1_HUMAN Isoform 4 of Protein bicaudal D homolog 1 OS=Homo sapiens OX=9606 GN=BICD1;sp|Q96G01-3|BICD1_HUMAN Isoform 3 of Protein bicaudal D homolog 1 OS=Homo sap;;A8MVZ6;Q96G01-4;Q96G01-3;Q96G01;;Protein bicaudal D homolog 1;;BICD1;;22.941;;3;3;3;3
Q8TD16	BICD2	Protein bicaudal D homolog 2	16.7651	16.1414	1.10285	1.54085	0.142389	0.0789125	16.2033	17.0852	16.7651	16.745	16.8517	16.7272	16.0341	16.1414	15.0933	16.4861	0.623722	5028;;sp|Q8TD16|BICD2_HUMAN Protein bicaudal D homolog 2 OS=Homo sapiens OX=9606 GN=BICD2 PE=1 SV=1;sp|Q8TD16-2|BICD2_HUMAN Isoform 2 of Protein bicaudal D homolog 2 OS=Homo sapiens OX=9606 GN=BICD2;;Q8TD16;Q8TD16-2;;Protein bicaudal D homolog 2;;BICD2;;55.589;;6;6
P55957	BID	BH3-interacting domain death agonist;BH3-interacting domain death agonist p15;BH3-interacting domain death agonist p13;BH3-interacting domain death agonist p11	20.514	20.1352	1.7418	1.30028	0.044375	0.0181217	20.1186	20.6551	20.514	20.5325	20.3866	20.2756	20.1311	19.9713	20.1352	20.1629	0.37882	3455;;sp|P55957|BID_HUMAN BH3-interacting domain death agonist OS=Homo sapiens OX=9606 GN=BID PE=1 SV=1;sp|P55957-2|BID_HUMAN Isoform 2 of BH3-interacting domain death agonist OS=Homo sapiens OX=9606 GN=BID;sp|P55957-4|BID_HUMAN Isoform 4 of BH3-interacting doma;;P55957;P55957-2;P55957-4;P55957-3;;BH3-interacting domain death agonist;BH3-interacting domain death agonist p15;BH3-interacting domain…
O00499	BIN1	Myc box-dependent-interacting protein 1	18.7851	17.5941	1.58452	2.28309	0.0594796	0.0260301	19.0869		18.4833	19.1535	17.9968	17.8962		17.2921	16.7032	18.0259	1.19099	2103;;sp|O00499-9|BIN1_HUMAN Isoform BIN1-10-13 of Myc box-dependent-interacting protein 1 OS=Homo sapiens OX=9606 GN=BIN1;sp|O00499-10|BIN1_HUMAN Isoform BIN1-13 of Myc box-dependent-interacting protein 1 OS=Homo sapiens OX=9606 GN=BIN1;sp|O00499-7|BIN1_HUMAN I;;O00499-9;O00499-10;O00499-7;O00499-8;O00499-4;O00499-6;O00499-11;O00499-3;O00499-2;O00499-5;O00499;;Myc box-dependent-interacting prote…
Q9UBW5	BIN2	Bridging integrator 2	17.0047	15.354	3.83366	3.13977	0.00100374	0.000146671	17.0326	17.0047	16.8052	17.0508	16.7722	15.5354	15.354	14.1709	14.3567	15.3757	1.65066	6302;;sp|Q9UBW5-3|BIN2_HUMAN Isoform 3 of Bridging integrator 2 OS=Homo sapiens OX=9606 GN=BIN2;sp|Q9UBW5|BIN2_HUMAN Bridging integrator 2 OS=Homo sapiens OX=9606 GN=BIN2 PE=1 SV=3;tr|S4R418|S4R418_HUMAN Bridging integrator 2 OS=Homo sapiens OX=9606 GN=BIN2 PE=1;;Q9UBW5-3;Q9UBW5;S4R418;Q9UBW5-2;;Bridging integrator 2;;BIN2;;42.506;;4;4;3;3
A0A669KBC7	BIRC3	Baculoviral IAP repeat-containing protein 3	16.0306	15.3736	0.25401	1.57684	0.65026	0.557172	14.3064	16.0306	15.2387	16.0728	16.1358	15.9052	14.9708	15.595	14.6658	15.3736	0.657033	593;;tr|A0A669KBC7|A0A669KBC7_HUMAN Baculoviral IAP repeat-containing protein 3 OS=Homo sapiens OX=9606 GN=BIRC3 PE=1 SV=1;sp|Q13489|BIRC3_HUMAN Baculoviral IAP repeat-containing protein 3 OS=Homo sapiens OX=9606 GN=BIRC3 PE=1 SV=2;;A0A669KBC7;Q13489;;Baculoviral IAP repeat-containing protein 3;;BIRC3;;5.3786;;2;2
A0A0B4J1S3	BIRC5	Baculoviral IAP repeat-containing protein 5	21.5549	21.363	0.104857	1.1423	0.839704	0.785495	21.7464	21.5549	21.5124	20.8931	21.7315	21.3244	21.2357	21.363	21.7428	21.5199	0.191943	193;;tr|A0A0B4J1S3|A0A0B4J1S3_HUMAN Baculoviral IAP repeat-containing protein 5 OS=Homo sapiens OX=9606 GN=BIRC5 PE=1 SV=1;sp|O15392-5|BIRC5_HUMAN Isoform 5 of Baculoviral IAP repeat-containing protein 5 OS=Homo sapiens OX=9606 GN=BIRC5;sp|O15392-4|BIRC5_HUMAN ;;A0A0B4J1S3;O15392-5;O15392-4;O15392;H3BLT4;O15392-2;K7EMW2;O15392-7;O15392-6;O15392-3;K7EP76;K7ELG2;;Baculoviral IAP repeat-containing p…
A0A8V8TR92	BIRC6	Baculoviral IAP repeat-containing protein 6	17.6014	17.438	1.56408	1.1199	0.0616762	0.0272844	17.5261	17.7009	17.4301	17.6076	17.6014	17.438	17.4511	17.0494	17.456	17.1981	0.163365	966;;tr|A0A8V8TR92|A0A8V8TR92_HUMAN Baculoviral IAP repeat-containing protein 6 OS=Homo sapiens OX=9606 GN=BIRC6 PE=4 SV=1;tr|A0A8V8TQB4|A0A8V8TQB4_HUMAN Baculoviral IAP repeat-containing protein 6 OS=Homo sapiens OX=9606 GN=BIRC6 PE=4 SV=1;sp|Q9NR09|BIRC6_HUMA;;A0A8V8TR92;A0A8V8TQB4;Q9NR09;A0A3B3IUB9;H7C3P0;;Baculoviral IAP repeat-containing protein 6;;BIRC6;;29.953;;12;12;12;9;1
Q86UB2	BIVM		17.9834	0		100							17.9834						17.9834	6810;;sp|Q86UB2-2|BIVM_HUMAN Isoform 2 of Basic immunoglobulin-like variable motif-containing protein OS=Homo sapiens OX=9606 GN=BIVM;;REV__Q86UB2-2;;;;;;-2;;1
P54132	BLM	Bloom syndrome protein	18.8046	19.3234	1.82171	0.69793	0.0381519	0.0150761	18.2805	18.7472	19.0098	18.8046	19.0392	19.3234	18.9505	19.5741	19.3427	19.2936	-0.518846	3422;;sp|P54132|BLM_HUMAN RecQ-like DNA helicase BLM OS=Homo sapiens OX=9606 GN=BLM PE=1 SV=1;tr|A0A7P0TBM9|A0A7P0TBM9_HUMAN DNA helicase OS=Homo sapiens OX=9606 GN=BLM PE=1 SV=1;tr|A0A3B3IT82|A0A3B3IT82_HUMAN DNA helicase OS=Homo sapiens OX=9606 GN=BLM PE=1 SV=;;P54132;A0A7P0TBM9;A0A3B3IT82;H0YNU5;H0YLV8;;Bloom syndrome protein;;BLM;;131.93;;24;23;23;22;5
Q13867	BLMH	Bleomycin hydrolase	19.0905	19.1714	0.206471	0.945479	0.703889	0.621625	19.0015	19.4404	19.0905	19.083	19.1048	19.3506	19.2113	19.1714	19.1695	19.0492	-0.0808833	3933;;sp|Q13867|BLMH_HUMAN Bleomycin hydrolase OS=Homo sapiens OX=9606 GN=BLMH PE=1 SV=1;tr|K7ES02|K7ES02_HUMAN Bleomycin hydrolase (Fragment) OS=Homo sapiens OX=9606 GN=BLMH PE=1 SV=1;tr|K7ESE8|K7ESE8_HUMAN Bleomycin hydrolase (Fragment) OS=Homo sapiens OX=9606;;Q13867;K7ES02;K7ESE8;J3KSD8;J3KS79;K7ENH5;;Bleomycin hydrolase;;BLMH;;59.882;;13;11;10;10;2;2
J3QRU7	BLOC1S2	Biogenesis of lysosome-related organelles complex 1 subunit 2	16.9359	17.3454	0.151103	0.752897	0.774717	0.70615	16.5062	16.9442	15.9149	17.1103	16.9359	17.0558	17.3651	17.5882	17.3454	15.0574	-0.409475	1953;;tr|J3QRU7|J3QRU7_HUMAN Biogenesis of lysosome-related organelles complex 1 subunit 2 (Fragment) OS=Homo sapiens OX=9606 GN=BLOC1S2 PE=1 SV=1;sp|Q6QNY1-2|BL1S2_HUMAN Isoform 2 of Biogenesis of lysosome-related organelles complex 1 subunit 2 OS=Homo sapiens ;;J3QRU7;Q6QNY1-2;Q6QNY1;A0A087X1N6;;Biogenesis of lysosome-related organelles complex 1 subunit 2;;BLOC1S2;;39.625;;2;2;2;1
Q6QNY0	BLOC1S3	Biogenesis of lysosome-related organelles complex 1 subunit 3	0	15.3769	5	0.01	0	0								15.298	16.1668	15.3769	-15.3769	4525;;sp|Q6QNY0|BL1S3_HUMAN Biogenesis of lysosome-related organelles complex 1 subunit 3 OS=Homo sapiens OX=9606 GN=BLOC1S3 PE=1 SV=1;;Q6QNY0;;Biogenesis of lysosome-related organelles complex 1 subunit 3;;BLOC1S3;;2.9421;;1
Q9NUP1	BLOC1S4	Biogenesis of lysosome-related organelles complex 1 subunit 4	16.4633	15.0384	0.59292	2.68486	0.358413	0.255317		16.9636	16.6898	16.2368	13.562	14.8414	15.1382	14.9893	15.0424	15.0384	1.42485	6091;;sp|Q9NUP1|BL1S4_HUMAN Biogenesis of lysosome-related organelles complex 1 subunit 4 OS=Homo sapiens OX=9606 GN=BLOC1S4 PE=1 SV=1;;Q9NUP1;;Biogenesis of lysosome-related organelles complex 1 subunit 4;;BLOC1S4;;6.1981;;2
H3BPR6	BLOC1S6	Biogenesis of lysosome-related organelles complex 1 subunit 6	17.1104	16.6034	0.336939	1.42117	0.56166	0.460321	16.2006	17.3276	16.8463	17.1104	17.3957	17.5431	16.6778	16.5289	15.9821		0.507079	1803;;tr|H3BPR6|H3BPR6_HUMAN Biogenesis of lysosome-related organelles complex 1 subunit 6 (Fragment) OS=Homo sapiens OX=9606 GN=BLOC1S6 PE=1 SV=2;tr|H3BN13|H3BN13_HUMAN Biogenesis of lysosome-related organelles complex 1 subunit 6 OS=Homo sapiens OX=9606 GN=BLO;;H3BPR6;H3BN13;H3BST1;Q9UL45-2;Q9UL45;;Biogenesis of lysosome-related organelles complex 1 subunit 6;;BLOC1S6;;12.76;;1;1;1;1;1
Q08E86	BLTP2	Protein KIAA0100	16.3943	16.0406	0.0218336	1.27779	0.965291	0.950969	14.8927	16.4474	16.1326	16.3943	16.6328	15.8224	16.1459	15.9768	16.0406	16.4103	0.353646	2001;;tr|Q08E86|Q08E86_HUMAN Bridge-like lipid transfer protein family member 2 OS=Homo sapiens OX=9606 GN=BLTP2 PE=1 SV=1;tr|K7EQ86|K7EQ86_HUMAN Bridge-like lipid transfer protein family member 2 OS=Homo sapiens OX=9606 GN=BLTP2 PE=1 SV=1;sp|Q14667|BLTP2_HUMAN ;;Q08E86;K7EQ86;Q14667;Q14667-2;K7EQR3;Q14667-4;;Protein KIAA0100;;KIAA0100;;7.313;;4;4;4;3;1;1
P53004	BLVRA	Biliverdin reductase A	19.29	17.7203	5	2.96842	6.1355e-05	3.38027e-06	19.2093	19.7773	19.5802	19.29	19.2355	17.7203	17.1703	17.7412	17.6106	17.811	1.56969	3401;;sp|P53004|BIEA_HUMAN Biliverdin reductase A OS=Homo sapiens OX=9606 GN=BLVRA PE=1 SV=2;;P53004;C9J1E1;;Biliverdin reductase A;;BLVRA;;35.135;;10;3
P30043	BLVRB	Flavin reductase (NADPH)	18.363	17.3868	4.79509	1.96727	0.000188049	1.60291e-05	18.2618	18.6507	18.363	18.3021	18.7306	17.4452	17.3868	17.2372	17.3584	17.6223	0.976192	3071;;sp|P30043|BLVRB_HUMAN Flavin reductase (NADPH) OS=Homo sapiens OX=9606 GN=BLVRB PE=1 SV=3;tr|A0A2R8YEP4|A0A2R8YEP4_HUMAN Flavin reductase (NADPH) OS=Homo sapiens OX=9606 GN=BLVRB PE=1 SV=1;tr|M0R192|M0R192_HUMAN Flavin reductase (NADPH) OS=Homo sapiens OX=;;P30043;A0A2R8YEP4;M0R192;A0A2R8Y7Y9;M0QZL1;;Flavin reductase (NADPH);;BLVRB;;144.81;;9;7;6;4;4
Q9NSY1	BMP2K	BMP-2-inducible protein kinase	20.2669	19.4518	2.99271	1.75952	0.00452315	0.00101694	19.7208	20.1131	20.2973	20.2841	20.2669	19.7144	19.3227	19.2028	19.4518	19.4957	0.815183	6072;;sp|Q9NSY1|BMP2K_HUMAN BMP-2-inducible protein kinase OS=Homo sapiens OX=9606 GN=BMP2K PE=1 SV=2;sp|Q9NSY1-2|BMP2K_HUMAN Isoform 2 of BMP-2-inducible protein kinase OS=Homo sapiens OX=9606 GN=BMP2K;sp|Q9NSY1-3|BMP2K_HUMAN Isoform 3 of BMP-2-inducible protei;;Q9NSY1;Q9NSY1-2;Q9NSY1-3;H0Y9P1;K4DI97;;BMP-2-inducible protein kinase;;BMP2K;;77.365;;13;10;10;9;4
P34820	BMP8B	Bone morphogenetic protein 8B;Bone morphogenetic protein 8A	16.432	17.9209	3.83488	0.356297	0.00100193	0.000146258	16.3007	16.432	16.8509	16.3149	16.981	17.9209	17.6565	18.1897	18.3345	17.5994	-1.48885	3129;;sp|P34820-2|BMP8B_HUMAN Isoform 2 of Bone morphogenetic protein 8B OS=Homo sapiens OX=9606 GN=BMP8B;sp|P34820|BMP8B_HUMAN Bone morphogenetic protein 8B OS=Homo sapiens OX=9606 GN=BMP8B PE=2 SV=2;sp|Q7Z5Y6|BMP8A_HUMAN Bone morphogenetic protein 8A OS=Homo s;;P34820-2;P34820;Q7Z5Y6;;Bone morphogenetic protein 8B;Bone morphogenetic protein 8A;;BMP8B;BMP8A;;12.605;;3;3;2
Q14692	BMS1	Ribosome biogenesis protein BMS1 homolog	20.1524	19.7653	3.26911	1.30779	0.00274319	0.000538127	19.8993	20.2111	20.1413	20.1524	20.1547	19.8409	19.6794	19.8134	19.6722	19.7653	0.387134	4002;;sp|Q14692|BMS1_HUMAN Ribosome biogenesis protein BMS1 homolog OS=Homo sapiens OX=9606 GN=BMS1 PE=1 SV=1;;Q14692;;Ribosome biogenesis protein BMS1 homolog;;BMS1;;323.31;;41
Q12981	BNIP1	Vesicle transport protein SEC20	18.916	18.3632	0.33144	1.46695	0.567276	0.466187	19.2203	18.916	14.2262	19.031	16.7083	18.3632	17.9775	18.6162	19.0593	17.8654	0.552817	3829;;sp|Q12981|SEC20_HUMAN Vesicle transport protein SEC20 OS=Homo sapiens OX=9606 GN=BNIP1 PE=1 SV=3;sp|Q12981-1|SEC20_HUMAN Isoform 3 of Vesicle transport protein SEC20 OS=Homo sapiens OX=9606 GN=BNIP1;sp|Q12981-2|SEC20_HUMAN Isoform 2 of Vesicle transport pr;;Q12981;Q12981-1;Q12981-2;Q12981-3;;Vesicle transport protein SEC20;;BNIP1;;35.634;;5;5;3;3
H0YBC7	BNIP3L	BCL2/adenovirus E1B 19 kDa protein-interacting protein 3-like	16.4769	14.4954	4.31735	3.94917	0.000422791	4.81557e-05	15.7769	16.4769	16.2455	16.5651	17.24	14.1672	14.4954	14.5076	13.9503	14.6064	1.98155	1748;;tr|H0YBC7|H0YBC7_HUMAN BCL2/adenovirus E1B 19 kDa protein-interacting protein 3-like (Fragment) OS=Homo sapiens OX=9606 GN=BNIP3L PE=1 SV=1;sp|O60238-2|BNI3L_HUMAN Isoform 2 of BCL2/adenovirus E1B 19 kDa protein-interacting protein 3-like OS=Homo sapiens O;;H0YBC7;O60238-2;O60238;;BCL2/adenovirus E1B 19 kDa protein-interacting protein 3-like;;BNIP3L;;38.014;;2;2;2
H0Y9Y2	BOD1L1	Biorientation of chromosomes in cell division protein 1-like 1	18.2005	18.297	0.796254	0.935323	0.248102	0.159862	17.5736	18.2005	18.0531	18.203	18.3554	18.5021	18.297	18.3398	18.1642	18.2185	-0.096464	1743;;tr|H0Y9Y2|H0Y9Y2_HUMAN Biorientation of chromosomes in cell division protein 1-like 1 OS=Homo sapiens OX=9606 GN=BOD1L1 PE=1 SV=2;sp|Q8NFC6|BD1L1_HUMAN Biorientation of chromosomes in cell division protein 1-like 1 OS=Homo sapiens OX=9606 GN=BOD1L1 PE=1 SV;;H0Y9Y2;Q8NFC6;Q96IK1-2;Q96IK1;;Biorientation of chromosomes in cell division protein 1-like 1;;BOD1L1;;170.56;;28;28;1;1
Q9H3K6	BOLA2	BolA-like protein 2	15.8861	15.6968	0.866329	1.14025	0.218906	0.136041	15.4358	15.9615	15.832	15.8861	16.1889	15.6968	15.7268	15.6061	15.5017	15.7013	0.189344	5839;;sp|Q9H3K6|BOLA2_HUMAN BolA-like protein 2 OS=Homo sapiens OX=9606 GN=BOLA2B PE=1 SV=1;tr|H3BTW0|H3BTW0_HUMAN BOLA2-SMG1P6 readthrough OS=Homo sapiens OX=9606 GN=BOLA2B PE=1 SV=2;tr|H3BVE0|H3BVE0_HUMAN BOLA2-SMG1P6 readthrough OS=Homo sapiens OX=9606 GN=BOL;;Q9H3K6;H3BTW0;H3BVE0;Q9H3K6-2;A0A087WZT3;H3BPT9;;BolA-like protein 2;;BOLA2;;62.642;;1;1;1;1;1;1
A0A499FJE1	BOLA2B		15.8132	0		100			15.735	15.9679	16.6437	15.8132	13.5845						15.8132	536;;tr|A0A499FJE1|A0A499FJE1_HUMAN BolA-like protein 2 OS=Homo sapiens OX=9606 GN=BOLA2B PE=1 SV=1;tr|A0A0B4J295|A0A0B4J295_HUMAN BOLA2-SMG1P6 readthrough OS=Homo sapiens OX=9606 GN=BOLA2-SMG1P6 PE=1 SV=1;;A0A499FJE1;A0A0B4J295;;;;;;-2;;1;1
Q53S33	BOLA3	BolA-like protein 3	16.8122	15.9541	2.04013	1.81258	0.0254092	0.00911734	17.1879	16.5974	16.8122	16.4091	17.7305	16.3907	15.181	16.0813	14.9563	15.9541	0.858047	4259;;sp|Q53S33|BOLA3_HUMAN BolA-like protein 3 OS=Homo sapiens OX=9606 GN=BOLA3 PE=1 SV=1;;Q53S33;;BolA-like protein 3;;BOLA3;;12.416;;2
Q14137	BOP1	Ribosome biogenesis protein BOP1	21.1982	20.9498	0.819908	1.18791	0.237689	0.151388	20.7366	21.2378	21.1982	21.143	21.3734	21.0399	20.8106	20.9498	20.9453	21.0319	0.24843	3946;;sp|Q14137|BOP1_HUMAN Ribosome biogenesis protein BOP1 OS=Homo sapiens OX=9606 GN=BOP1 PE=1 SV=2;sp|Q14137-2|BOP1_HUMAN Isoform 2 of Ribosome biogenesis protein BOP1 OS=Homo sapiens OX=9606 GN=BOP1;;Q14137;Q14137-2;A0A075B729;;Ribosome biogenesis protein BOP1;;BOP1;;323.31;;26;24;7
Q96GS4	BORCS6	Uncharacterized protein C17orf59	16.4614	17.9824	2.79276	0.34846	0.0065413	0.00161153	15.0344		16.4499	16.8763	16.4729	18.118	17.8652	17.9824	17.8876	18.3406	-1.52094	5331;;sp|Q96GS4|BORC6_HUMAN BLOC-1-related complex subunit 6 OS=Homo sapiens OX=9606 GN=BORCS6 PE=1 SV=2;;Q96GS4;;Uncharacterized protein C17orf59;;C17orf59;;43.7;;5
A0A0B4J1R7	BORCS7-ASMT	UPF0693 protein C10orf32	15.547	16.9596	1.69492	0.375638	0.0482919	0.0201874	14.7711	15.547	15.8547	15.3378	16.356	17.1517	16.9596	17.3144	15.5426	16.84	-1.41259	192;;tr|A0A0B4J1R7|A0A0B4J1R7_HUMAN BLOC-1-related complex subunit 7 OS=Homo sapiens OX=9606 GN=BORCS7-ASMT PE=3 SV=1;sp|Q96B45|BORC7_HUMAN BLOC-1-related complex subunit 7 OS=Homo sapiens OX=9606 GN=BORCS7 PE=3 SV=2;;A0A0B4J1R7;Q96B45;;UPF0693 protein C10orf32;;C10orf32-ASMT;C10orf32;;8.6962;;3;3
Q86WA6	BPHL	Valacyclovir hydrolase	17.2903	16.0917	1.48955	2.29522	0.0703194	0.0323932	16.9708	17.4011	17.1623	19.1354	17.2903		16.4063	17.0065	15.7771	15.4134	1.19863	4708;;sp|Q86WA6-2|BPHL_HUMAN Isoform 2 of Valacyclovir hydrolase OS=Homo sapiens OX=9606 GN=BPHL;sp|Q86WA6|BPHL_HUMAN Valacyclovir hydrolase OS=Homo sapiens OX=9606 GN=BPHL PE=1 SV=1;tr|Q49AI2|Q49AI2_HUMAN BPHL protein OS=Homo sapiens OX=9606 GN=BPHL PE=1 SV=1;t;;Q86WA6-2;Q86WA6;Q49AI2;B4DML3;;Valacyclovir hydrolase;;BPHL;;7.0969;;2;2;1;1
O95861	BPNT1	3(2),5-bisphosphate nucleotidase 1	19.1437	15.7187	3.96055	10.7405	0.00079895	0.000109509	18.8724	19.1437	19.1523	18.6609	19.4022	16.0086	15.5969	16.5241	13.6565	15.7187	3.42499	2590;;sp|O95861-3|BPNT1_HUMAN Isoform 3 of 3(2),5-bisphosphate nucleotidase 1 OS=Homo sapiens OX=9606 GN=BPNT1;sp|O95861|BPNT1_HUMAN 3(2),5-bisphosphate nucleotidase 1 OS=Homo sapiens OX=9606 GN=BPNT1 PE=1 SV=1;sp|O95861-4|BPNT1_HUMAN Isoform 4 of 3(2),5;;O95861-3;O95861;O95861-4;O95861-2;A6NF51;F8VRY7;F8W1J0;F8VVW8;F8VZG4;;3(2),5-bisphosphate nucleotidase 1;;BPNT1;;48.904;;8;8;7;7;6;2;2;1;1
E7ETD6	BPTF	Nucleosome-remodeling factor subunit BPTF	17.9732	19.1383	5	0.445931	4.96667e-05	2.47817e-06	17.8086	18.0185	18.1748	17.9732	17.9007	19.1446	18.926	19.1383	18.8614	19.2118	-1.16511	415;;tr|E7ETD6|E7ETD6_HUMAN Nucleosome-remodeling factor subunit BPTF (Fragment) OS=Homo sapiens OX=9606 GN=BPTF PE=1 SV=3;tr|E9PE19|E9PE19_HUMAN Nucleosome-remodeling factor subunit BPTF OS=Homo sapiens OX=9606 GN=BPTF PE=1 SV=3;tr|A0A2R8Y7Q1|A0A2R8Y7Q1_HUMAN ;;E7ETD6;E9PE19;A0A2R8Y7Q1;Q12830-4;Q12830-2;Q12830;F5GXF5;J3QQQ8;J3QQK4;J3KSK9;J3KSY0;J3QLW4;;Nucleosome-remodeling factor subunit BPTF;;…
H7C560	BRAF	Serine/threonine-protein kinase B-raf	16.4674	0		100							16.4674						16.4674	425;;tr|H7C560|H7C560_HUMAN non-specific serine/threonine protein kinase OS=Homo sapiens OX=9606 GN=BRAF PE=1 SV=2;tr|A0A2U3TZI2|A0A2U3TZI2_HUMAN non-specific serine/threonine protein kinase OS=Homo sapiens OX=9606 GN=BRAF PE=1 SV=1;tr|A0A2R8Y8E0|A0A2R8Y8E0_HUM;;H7C560;A0A2U3TZI2;A0A2R8Y8E0;P15056;;Serine/threonine-protein kinase B-raf;;BRAF;;8.6007;;1;1;1;1
Q6PJG6	BRAT1	BRCA1-associated ATM activator 1	17.5495	15.982	2.95807	2.96397	0.0047942	0.00110137	16.9001	17.5495	17.9888	16.8057	17.91	16.3405	15.982	15.9717	15.3254	16.1008	1.56753	4515;;sp|Q6PJG6|BRAT1_HUMAN BRCA1-associated ATM activator 1 OS=Homo sapiens OX=9606 GN=BRAT1 PE=1 SV=2;;Q6PJG6;Q6PJG6-3;F8WDN5;Q6PJG6-2;;BRCA1-associated ATM activator 1;;BRAT1;;59.026;;13;5;2;2
P46736	BRCC3	Lys-63-specific deubiquitinase BRCC36	18.4409	18.2047	0.648868	1.17789	0.323868	0.224457	17.8556	18.4765	18.4409	18.2424	18.7877	18.2665	18.0031	18.2986	17.8942	18.2047	0.236203	3258;;sp|P46736-2|BRCC3_HUMAN Isoform 1 of Lys-63-specific deubiquitinase BRCC36 OS=Homo sapiens OX=9606 GN=BRCC3;sp|P46736-3|BRCC3_HUMAN Isoform 3 of Lys-63-specific deubiquitinase BRCC36 OS=Homo sapiens OX=9606 GN=BRCC3;sp|P46736|BRCC3_HUMAN Lys-63-specific de;;P46736-2;P46736-3;P46736;P46736-4;X6RJS7;P46736-5;A0A0A0MS96;;Lys-63-specific deubiquitinase BRCC36;;BRCC3;;59.371;;9;9;9;7;6;4;1
O95696	BRD1	Bromodomain-containing protein 1	16.1472	17.3885	3.03985	0.422998	0.00413991	0.000912329	15.0518	16.1472	16.3764	15.6104	16.454	17.3885	17.204	17.8054	17.7024	17.1206	-1.24128	2572;;sp|O95696-2|BRD1_HUMAN Isoform 2 of Bromodomain-containing protein 1 OS=Homo sapiens OX=9606 GN=BRD1;sp|O95696|BRD1_HUMAN Bromodomain-containing protein 1 OS=Homo sapiens OX=9606 GN=BRD1 PE=1 SV=1;tr|J3KQ61|J3KQ61_HUMAN Bromodomain-containing protein 1 (Fr;;O95696-2;O95696;J3KQ61;;Bromodomain-containing protein 1;;BRD1;;15.115;;5;5;4
P25440	BRD2	Bromodomain-containing protein 2	19.9616	20.1138	0.840206	0.899877	0.229349	0.144475	19.2741	19.8894	19.9974	19.9616	20.0592	20.2536	19.9559	20.1138	19.9062	20.2491	-0.152201	265;;sp|P25440-2|BRD2_HUMAN Isoform 2 of Bromodomain-containing protein 2 OS=Homo sapiens OX=9606 GN=BRD2;sp|P25440|BRD2_HUMAN Bromodomain-containing protein 2 OS=Homo sapiens OX=9606 GN=BRD2 PE=1 SV=2;tr|A0A0G2JK44|A0A0G2JK44_HUMAN Bromodomain-containing prote;;P25440-2;P25440;A0A0G2JK44;A0A140T9E9;H0Y6K2;P25440-3;A0A140T9V2;P25440-4;A0A0G2JHL0;A0A140T9F7;U3KQA6;E9PIQ3;A0A140T9I1;A0A0G2JHN8;A0A1…
Q15059	BRD3	Bromodomain-containing protein 3	17.5363	17.8258	0.637894	0.818225	0.329893	0.2302	16.4404	17.5363	17.5078	17.6751	17.72	17.938	17.3982	17.9589	17.4792	17.8258	-0.289431	4056;;sp|Q15059|BRD3_HUMAN Bromodomain-containing protein 3 OS=Homo sapiens OX=9606 GN=BRD3 PE=1 SV=1;sp|Q15059-2|BRD3_HUMAN Isoform 2 of Bromodomain-containing protein 3 OS=Homo sapiens OX=9606 GN=BRD3;;Q15059;Q15059-2;;Bromodomain-containing protein 3;;BRD3;;26.131;;6;4
O60885	BRD4	Bromodomain-containing protein 4	19.4	19.2694	0.428001	1.09476	0.479851	0.373249	19.2656	19.3557	19.4171	19.4576	19.4	19.3628	19.1361	19.5565	19.1892	19.2694	0.130611	2366;;sp|O60885|BRD4_HUMAN Bromodomain-containing protein 4 OS=Homo sapiens OX=9606 GN=BRD4 PE=1 SV=2;sp|O60885-2|BRD4_HUMAN Isoform C of Bromodomain-containing protein 4 OS=Homo sapiens OX=9606 GN=BRD4;sp|O60885-3|BRD4_HUMAN Isoform B of Bromodomain-containing ;;O60885;O60885-2;O60885-3;M0QZD9;M0QYW0;M0R0H4;Q58F21-5;Q58F21;Q58F21-3;Q58F21-2;;Bromodomain-containing protein 4;;BRD4;;106.77;;17;11;…
Q9NPI1	BRD7	Bromodomain-containing protein 7	17.9429	18.2828	1.04922	0.790098	0.157067	0.0892862	17.3076	18.1386	17.8999	17.9429	18.1533	18.2828	18.1493	18.298	17.9678	18.3929	-0.339897	5995;;sp|Q9NPI1-2|BRD7_HUMAN Isoform 2 of Bromodomain-containing protein 7 OS=Homo sapiens OX=9606 GN=BRD7;sp|Q9NPI1|BRD7_HUMAN Bromodomain-containing protein 7 OS=Homo sapiens OX=9606 GN=BRD7 PE=1 SV=1;;Q9NPI1-2;Q9NPI1;I3L4V5;;Bromodomain-containing protein 7;;BRD7;;70.056;;15;15;3
B5MCW3	BRD8	Bromodomain-containing protein 8	19.8418	19.8067	0.420357	1.02463	0.486607	0.379877	19.3842	19.8455	19.8418	19.727	19.8794	19.7721	20.0136	19.8982	19.8067	19.686	0.0351066	1133;;tr|B5MCW3|B5MCW3_HUMAN Bromodomain-containing protein 8 OS=Homo sapiens OX=9606 GN=BRD8 PE=1 SV=1;sp|Q9H0E9-2|BRD8_HUMAN Isoform 2 of Bromodomain-containing protein 8 OS=Homo sapiens OX=9606 GN=BRD8;sp|Q9H0E9|BRD8_HUMAN Bromodomain-containing protein 8 OS=;;B5MCW3;Q9H0E9-2;Q9H0E9;H7C128;H7C179;H7C127;Q9H0E9-4;Q9H0E9-3;F8WBH2;H7C2P4;H0YAH7;F8WDX5;D6RID0;F8WCS7;C9JV05;;Bromodomain-containing …
Q9H8M2	BRD9	Bromodomain-containing protein 9	17.6932	17.6695	0.457436	1.01655	0.456245	0.34879	16.1767	17.6932	17.7526	17.7082	17.6165	17.8627	17.8801	17.5918	17.5006	17.6695	0.02368	5908;;sp|Q9H8M2|BRD9_HUMAN Bromodomain-containing protein 9 OS=Homo sapiens OX=9606 GN=BRD9 PE=1 SV=2;sp|Q9H8M2-3|BRD9_HUMAN Isoform 3 of Bromodomain-containing protein 9 OS=Homo sapiens OX=9606 GN=BRD9;sp|Q9H8M2-1|BRD9_HUMAN Isoform 5 of Bromodomain-containing ;;Q9H8M2;Q9H8M2-3;Q9H8M2-1;Q9H8M2-6;H0YBR9;H0YAW8;H0YBF1;C9JBY0;Q9H8M2-2;Q9H8M2-4;;Bromodomain-containing protein 9;;BRD9;;47.625;;5;4;4;…
Q9NXR7	BRE	BRCA1-A complex subunit BRE	18.0752	17.8144	0.44508	1.19813	0.466141	0.358855	17.263	18.2656	18.0752	17.574	18.2073	17.8144	17.8404	17.9593	17.5024	16.9896	0.26079	6181;;sp|Q9NXR7|BABA2_HUMAN BRISC and BRCA1-A complex member 2 OS=Homo sapiens OX=9606 GN=BABAM2 PE=1 SV=2;tr|F8W733|F8W733_HUMAN BRISC and BRCA1-A complex member 2 (Fragment) OS=Homo sapiens OX=9606 GN=BABAM2 PE=1 SV=1;sp|Q9NXR7-4|BABA2_HUMAN Isoform 4 of BRISC;;Q9NXR7;F8W733;Q9NXR7-4;Q9NXR7-3;Q9NXR7-1;C9J2G0;A0A075B7D2;;BRCA1-A complex subunit BRE;;BRE;;15.921;;4;3;3;3;3;2;1
A0A5F9ZHY7	BRI3BP	BRI3-binding protein	20.0282	20.1576	1.29505	0.914244	0.100788	0.0506935	20.0874	19.6003	20.0282	20.1192	19.9706	20.1459	20.1576	20.0829	20.7208	20.4529	-0.129349	576;;tr|A0A5F9ZHY7|A0A5F9ZHY7_HUMAN BRI3-binding protein OS=Homo sapiens OX=9606 GN=BRI3BP PE=1 SV=1;sp|Q8WY22|BRI3B_HUMAN BRI3-binding protein OS=Homo sapiens OX=9606 GN=BRI3BP PE=1 SV=1;;A0A5F9ZHY7;Q8WY22;;BRI3-binding protein;;BRI3BP;;106.58;;3;3
A0A804HKK6	BRIP1	Fanconi anemia group J protein	17.6404	17.2912	0.592585	1.2738	0.35854	0.255514	16.9489	17.4867		17.9573	17.794			17.2912	15.5136	17.5428	0.349138	748;;tr|A0A804HKK6|A0A804HKK6_HUMAN Fanconi anemia group J protein (Fragment) OS=Homo sapiens OX=9606 GN=BRIP1 PE=1 SV=1;tr|J3QQP5|J3QQP5_HUMAN Fanconi anemia group J protein (Fragment) OS=Homo sapiens OX=9606 GN=BRIP1 PE=1 SV=2;tr|A0A804HIH9|A0A804HIH9_HUMAN F;;A0A804HKK6;J3QQP5;A0A804HIH9;A0A804HLF1;A0A804HIR6;A0A804HJU1;J3QKX0;A0A804HK62;A0A804HL36;A0A804HKS0;A0A804HJV4;Q9BX63-2;Q9BX63;;Fancon…
Q8TDN6	BRIX1	Ribosome biogenesis protein BRX1 homolog	20.7582	20.6439	1.01281	1.08246	0.168469	0.0970926	20.517	20.9293	20.8242	20.7524	20.7582	20.6581	20.4283	20.6439	20.6428	20.6487	0.114312	5034;;sp|Q8TDN6|BRX1_HUMAN Ribosome biogenesis protein BRX1 homolog OS=Homo sapiens OX=9606 GN=BRIX1 PE=1 SV=2;;Q8TDN6;;Ribosome biogenesis protein BRX1 homolog;;BRIX1;;323.31;;19
Q8WUW1	BRK1	Protein BRICK1	15.7199	17.2356	2.6381	0.349741	0.00863185	0.00230089	15.1634	16.568	15.7152	15.7999	15.7199	17.6439	17.2356	17.6579	16.7618	16.5864	-1.51564	5070;;sp|Q8WUW1|BRK1_HUMAN Protein BRICK1 OS=Homo sapiens OX=9606 GN=BRK1 PE=1 SV=1;sp|Q8WUW1-2|BRK1_HUMAN Isoform 2 of Protein BRICK1 OS=Homo sapiens OX=9606 GN=BRK1;;Q8WUW1;Q8WUW1-2;;Protein BRICK1;;BRK1;;3.0533;;2;2
E9PJF5	BRMS1	Breast cancer metastasis-suppressor 1	19.8262	19.8066	0.356378	1.01363	0.543277	0.440172	19.55	19.8262	20.2213	19.8707	19.8139	19.8164	19.8505	19.6422	19.7028	19.8066	0.0195321	1484;;tr|E9PJF5|E9PJF5_HUMAN Breast cancer metastasis-suppressor 1 (Fragment) OS=Homo sapiens OX=9606 GN=BRMS1 PE=1 SV=1;tr|H0YCF7|H0YCF7_HUMAN Breast cancer metastasis-suppressor 1 (Fragment) OS=Homo sapiens OX=9606 GN=BRMS1 PE=1 SV=1;tr|G5E9I4|G5E9I4_HUMAN Bre;;E9PJF5;H0YCF7;G5E9I4;Q9HCU9;E9PPD1;;Breast cancer metastasis-suppressor 1;;BRMS1;;16.947;;4;4;4;4;1
H0YHD0	BRMS1L	Breast cancer metastasis-suppressor 1-like protein	17.48	16.5037	1.01013	1.96743	0.169381	0.0976948	16.8965	17.2964	17.685	17.48	17.7622	17.6711	15.2735	16.5037	16.7794	12.7183	0.976315	1769;;tr|H0YHD0|H0YHD0_HUMAN Breast cancer metastasis-suppressor 1-like protein (Fragment) OS=Homo sapiens OX=9606 GN=BRMS1L PE=1 SV=1;sp|Q5PSV4-2|BRM1L_HUMAN Isoform 2 of Breast cancer metastasis-suppressor 1-like protein OS=Homo sapiens OX=9606 GN=BRMS1L;sp|Q5;;H0YHD0;Q5PSV4-2;Q5PSV4;;Breast cancer metastasis-suppressor 1-like protein;;BRMS1L;;14.812;;2;2;2
Q5VW32	BROX	BRO1 domain-containing protein BROX	17.3798	14.9177	5	5.51018	3.37989e-05	1.51076e-06	17.3329	17.7883	17.4584	17.3798	17.3226	15.633	14.7128	15.0406	14.9177	14.6368	2.4621	4392;;sp|Q5VW32-2|BROX_HUMAN Isoform 2 of BRO1 domain-containing protein BROX OS=Homo sapiens OX=9606 GN=BROX;sp|Q5VW32|BROX_HUMAN BRO1 domain-containing protein BROX OS=Homo sapiens OX=9606 GN=BROX PE=1 SV=1;tr|F5GXQ0|F5GXQ0_HUMAN BRO1 domain-containing protein;;Q5VW32-2;Q5VW32;F5GXQ0;Q5VW33;;BRO1 domain-containing protein BROX;;BROX;;50.11;;5;5;4;3
P55201	BRPF1	Peregrin	17.1983	18.135	2.69309	0.522407	0.00782322	0.00202725	17.1983	16.1577	17.4736	17.351	16.8068	18.2235	18.0198	18.135	17.8927	18.3601	-0.936755	742;;sp|P55201|BRPF1_HUMAN Peregrin OS=Homo sapiens OX=9606 GN=BRPF1 PE=1 SV=2;sp|P55201-3|BRPF1_HUMAN Isoform 3 of Peregrin OS=Homo sapiens OX=9606 GN=BRPF1;tr|A0A804HI52|A0A804HI52_HUMAN Peregrin OS=Homo sapiens OX=9606 GN=BRPF1 PE=1 SV=1;tr|A0A804HKY8|A0A804;;P55201;P55201-3;A0A804HI52;A0A804HKY8;P55201-2;P55201-4;A0A5F9ZH11;A0A8C8KWW5;A0A804HIN1;A0A8C8L8G4;A0A804HL48;A0A804HL99;A0A804HJV3;A0A…
Q9ULD4	BRPF3	Bromodomain and PHD finger-containing protein 3	16.2209	16.0778	0.176655	1.10425	0.740954	0.665802	13.6453	16.2209	16.8733	15.6559	17.089	16.7328	16.1931	16.0778	15.1285	13.461	0.143071	6421;;sp|Q9ULD4-3|BRPF3_HUMAN Isoform 3 of Bromodomain and PHD finger-containing protein 3 OS=Homo sapiens OX=9606 GN=BRPF3;sp|Q9ULD4-2|BRPF3_HUMAN Isoform 2 of Bromodomain and PHD finger-containing protein 3 OS=Homo sapiens OX=9606 GN=BRPF3;sp|Q9ULD4|BRPF3_HUMA;;Q9ULD4-3;Q9ULD4-2;Q9ULD4;H0Y7B4;F6XDC4;E9PSF3;E9PI60;;Bromodomain and PHD finger-containing protein 3;;BRPF3;;10.222;;3;3;3;1;1;1;1
Q9NSI6	BRWD1	Bromodomain and WD repeat-containing protein 1	17.5794	19.3158	1.93364	0.300116	0.031023	0.0116509	16.7312	18.0211	18.8818	17.5794	17.5554	19.3841	19.1988	19.3158	19.3203	18.24	-1.73641	6067;;sp|Q9NSI6-3|BRWD1_HUMAN Isoform C of Bromodomain and WD repeat-containing protein 1 OS=Homo sapiens OX=9606 GN=BRWD1;sp|Q9NSI6-2|BRWD1_HUMAN Isoform B of Bromodomain and WD repeat-containing protein 1 OS=Homo sapiens OX=9606 GN=BRWD1;sp|Q9NSI6|BRWD1_HUMAN ;;Q9NSI6-3;Q9NSI6-2;Q9NSI6;H0Y500;H0Y5I9;H0Y463;H7BZR9;H0Y4A7;H0Y4R9;Q9NSI6-4;Q6RI45-3;Q6RI45-4;Q6RI45-2;;Bromodomain and WD repeat-conta…
E9PRU2	BSCL2	Seipin	18.283	16.6948	1.20557	3.00679	0.118832	0.0622923	17.2467	18.3236	18.283	17.5893	19.8955	13.8443	16.6948	17.8344	17.4306	16.5136	1.58822	1522;;tr|E9PRU2|E9PRU2_HUMAN Seipin (Fragment) OS=Homo sapiens OX=9606 GN=BSCL2 PE=1 SV=1;tr|F8W7Q8|F8W7Q8_HUMAN Seipin (Fragment) OS=Homo sapiens OX=9606 GN=BSCL2 PE=1 SV=1;sp|Q96G97-3|BSCL2_HUMAN Isoform 2 of Seipin OS=Homo sapiens OX=9606 GN=BSCL2;sp|Q96G97|B;;E9PRU2;F8W7Q8;Q96G97-3;Q96G97;;Seipin;;BSCL2;;5.8805;;1;1;1;1
Q9NW68	BSDC1	BSD domain-containing protein 1	18.3665	18.1818	0.179761	1.13664	0.737136	0.661058	17.7612	18.0583	18.5044	18.3665	18.4534	18.1818	18.2179	18.3542	17.8912	18.1362	0.184782	6140;;sp|Q9NW68-2|BSDC1_HUMAN Isoform 2 of BSD domain-containing protein 1 OS=Homo sapiens OX=9606 GN=BSDC1;sp|Q9NW68|BSDC1_HUMAN BSD domain-containing protein 1 OS=Homo sapiens OX=9606 GN=BSDC1 PE=1 SV=1;sp|Q9NW68-7|BSDC1_HUMAN Isoform 7 of BSD domain-containin;;Q9NW68-2;Q9NW68;Q9NW68-7;Q9NW68-3;Q9NW68-5;E9PS77;E9PQA7;Q9NW68-8;Q9NW68-9;Q9NW68-4;F8W6C6;E9PNA9;;BSD domain-containing protein 1;;BSD…
P35613	BSG	Basigin	16.7524	16.9266	0.305544	0.886249	0.595245	0.494829	16.7524	16.7769	16.4913	16.8281	16.5266	17.1915	16.6194	11.8973	17.0958	16.9266	-0.174216	3151;;sp|P35613-3|BASI_HUMAN Isoform 3 of Basigin OS=Homo sapiens OX=9606 GN=BSG;tr|A0A7P0T8A7|A0A7P0T8A7_HUMAN Basigin OS=Homo sapiens OX=9606 GN=BSG PE=1 SV=1;tr|R4GMX5|R4GMX5_HUMAN Basigin (Fragment) OS=Homo sapiens OX=9606 GN=BSG PE=1 SV=1;;P35613-3;A0A7P0T8A7;R4GMX5;R4GN83;;Basigin;;BSG;;3.7996;;1;1;1;1
P35613	BSG	Basigin	19.8519	20.9481	3.35873	0.467766	0.00233605	0.000437793	19.8519	20.3784	19.6424	20.2596	19.5985	20.9923	20.7564	21.1081	20.8245	20.9481	-1.09614	3150;;sp|P35613|BASI_HUMAN Basigin OS=Homo sapiens OX=9606 GN=BSG PE=1 SV=2;tr|A0A7P0TA85|A0A7P0TA85_HUMAN Basigin OS=Homo sapiens OX=9606 GN=BSG PE=1 SV=1;sp|P35613-2|BASI_HUMAN Isoform 2 of Basigin OS=Homo sapiens OX=9606 GN=BSG;sp|P35613-4|BASI_HUMAN Isoform ;;P35613;A0A7P0TA85;P35613-2;P35613-4;A0A087WUV8;A0A7P0TB04;I3L192;A0A2R8YDZ0;;Basigin;;BSG;;159.48;;3;2;2;1;0;2;2;1
Q10589	BST2	Bone marrow stromal antigen 2	21.1091	21.3543	0.838281	0.843678	0.229948	0.145117	20.16	21.1091	21.1951	21.0616	21.3937	21.422	21.1894	21.442	21.2774	21.3543	-0.245236	3793;;sp|Q10589|BST2_HUMAN Bone marrow stromal antigen 2 OS=Homo sapiens OX=9606 GN=BST2 PE=1 SV=1;sp|Q10589-2|BST2_HUMAN Isoform 2 of Bone marrow stromal antigen 2 OS=Homo sapiens OX=9606 GN=BST2;;Q10589;Q10589-2;A0A7P0T9F9;;Bone marrow stromal antigen 2;;BST2;;91.557;;5;4;1
O14981	BTAF1	TATA-binding protein-associated factor 172	16.922	16.8925	0.478557	1.02063	0.440492	0.332234	15.0838	17.5632	15.6994	16.9538	16.922	16.7572	17.8766	15.9948	17.6124	16.8925	0.0294617	2171;;sp|O14981|BTAF1_HUMAN TATA-binding protein-associated factor 172 OS=Homo sapiens OX=9606 GN=BTAF1 PE=1 SV=2;sp|O14981-2|BTAF1_HUMAN Isoform 2 of TATA-binding protein-associated factor 172 OS=Homo sapiens OX=9606 GN=BTAF1;;O14981;O14981-2;;TATA-binding protein-associated factor 172;;BTAF1;;24.354;;4;2
A0A5F9ZH57	BTD	Biotinidase	16.8886	16.0475	0.254114	1.79144	0.650217	0.557039	15.0217	17.1399	17.3151	16.1518	16.8886				15.7132	16.3817	0.841118	401;;tr|A0A5F9ZH57|A0A5F9ZH57_HUMAN Biotinidase (Fragment) OS=Homo sapiens OX=9606 GN=BTD PE=1 SV=1;tr|A0A5F9ZH97|A0A5F9ZH97_HUMAN Biotinidase OS=Homo sapiens OX=9606 GN=BTD PE=1 SV=1;tr|A0A5F9ZHE9|A0A5F9ZHE9_HUMAN Biotinidase OS=Homo sapiens OX=9606 GN=BTD PE=;;A0A5F9ZH57;A0A5F9ZH97;A0A5F9ZHE9;A0A5F9ZHR1;A0A2R8Y5J9;A0A5F9ZHF5;C9JSN9;A0A5F9ZH15;A0A5F9ZH80;P43251-4;P43251;P43251-3;P43251-2;;Biotin…
P20290	BTF3	Transcription factor BTF3	17.9796	17.3248	0.863339	1.5744	0.220132	0.136981	17.9596	17.9796	18.6587	18.4307	17.7822	17.3248	13.4354	18.148	16.8976	17.8429	0.654806	2946;;sp|P20290|BTF3_HUMAN Transcription factor BTF3 OS=Homo sapiens OX=9606 GN=BTF3 PE=1 SV=1;;P20290;H0Y9Y1;;Transcription factor BTF3;;BTF3;;21.529;;1;0
P20290	BTF3	Transcription factor BTF3	20.2486	19.7501	1.00943	1.41278	0.169565	0.097851	19.4133	20.3411	20.1277	20.2486	20.7195	19.8461	19.7501	19.9883	19.5514	19.5676	0.498533	2947;;sp|P20290-2|BTF3_HUMAN Isoform 2 of Transcription factor BTF3 OS=Homo sapiens OX=9606 GN=BTF3;tr|A0A7I2YQL2|A0A7I2YQL2_HUMAN Transcription factor BTF3 OS=Homo sapiens OX=9606 GN=BTF3 PE=1 SV=1;tr|A0A7I2V3T6|A0A7I2V3T6_HUMAN Transcription factor BTF3 OS=Hom;;P20290-2;A0A7I2YQL2;A0A7I2V3T6;D6RDG3;;Transcription factor BTF3;;BTF3;;323.31;;1;1;1;1
A0A7I2V5Y3	BTF3		16.839	16.4477	0.366991	1.31156	0.532994	0.429545					16.839	16.6284				16.267	0.391289	682;;tr|A0A7I2V5Y3|A0A7I2V5Y3_HUMAN Transcription factor BTF3 OS=Homo sapiens OX=9606 GN=BTF3 PE=1 SV=1;;A0A7I2V5Y3;;;;;;-2;;1
Q96K17	BTF3L4	Transcription factor BTF3 homolog 4;Transcription factor BTF3	20.2612	19.7412	0.830861	1.43393	0.233238	0.147618	19.5119	20.3491	20.2612	19.9123	20.4024	20.1043	19.7412	19.7957	19.6395	19.6548	0.519979	5383;;sp|Q96K17|BT3L4_HUMAN Transcription factor BTF3 homolog 4 OS=Homo sapiens OX=9606 GN=BTF3L4 PE=1 SV=1;tr|E9PL10|E9PL10_HUMAN Transcription factor BTF3 OS=Homo sapiens OX=9606 GN=BTF3L4 PE=1 SV=1;sp|Q96K17-2|BT3L4_HUMAN Isoform 2 of Transcription factor BTF;;Q96K17;E9PL10;Q96K17-2;;Transcription factor BTF3 homolog 4;Transcription factor BTF3;;BTF3L4;;123.11;;8;7;5
P62324	BTG1	Protein BTG1	16.2863	0	5	100	0	0		16.2863	16.2802		17.1725						16.2863	3557;;sp|P62324|BTG1_HUMAN Protein BTG1 OS=Homo sapiens OX=9606 GN=BTG1 PE=1 SV=1;;P62324;;Protein BTG1;;BTG1;;1.7368;;1
Q06187	BTK	Tyrosine-protein kinase BTK	12.702	17.4588	2.80882	0.0369862	0.00634212	0.00155304	12.3202			13.0838		19.2958	16.5122	17.6427	17.4588	17.2722	-4.75687	861;;sp|Q06187|BTK_HUMAN Tyrosine-protein kinase BTK OS=Homo sapiens OX=9606 GN=BTK PE=1 SV=3;tr|A0A8Q3WL62|A0A8Q3WL62_HUMAN Tyrosine-protein kinase OS=Homo sapiens OX=9606 GN=BTK PE=1 SV=1;tr|A0A8Q3SI35|A0A8Q3SI35_HUMAN Tyrosine-protein kinase OS=Homo sapiens ;;Q06187;A0A8Q3WL62;A0A8Q3SI35;A0A8Q3SHZ6;A0A8Q3WLZ5;Q06187-2;A0A8Q3SHX9;A0A8Q3WKN1;Q3MS88;Q5JY90;Q3MS94;A0A8Q3WKM0;A0A8Q3WKR7;A0A8Q3SI44;…
Q7KYR7	BTN2A1	Butyrophilin subfamily 2 member A1	18.6129	18.546	0.280671	1.04747	0.62145	0.523997	18.2118	18.6129	19.2343	18.7769	18.5033	18.8233	18.4833	18.5632	18.546	18.2931	0.0669154	4593;;sp|Q7KYR7-5|BT2A1_HUMAN Isoform 5 of Butyrophilin subfamily 2 member A1 OS=Homo sapiens OX=9606 GN=BTN2A1;sp|Q7KYR7|BT2A1_HUMAN Butyrophilin subfamily 2 member A1 OS=Homo sapiens OX=9606 GN=BTN2A1 PE=1 SV=3;sp|Q7KYR7-3|BT2A1_HUMAN Isoform 3 of Butyrophilin;;Q7KYR7-5;Q7KYR7;Q7KYR7-3;Q7KYR7-1;Q7KYR7-6;Q7KYR7-4;H7C542;;Butyrophilin subfamily 2 member A1;;BTN2A1;;26.975;;6;6;5;5;3;3;2
P78410	BTN3A2	Butyrophilin subfamily 3 member A2	15.7352	17.0558	2.7773	0.400367	0.0067337	0.00166993	16.471	15.289	15.7352	15.9012	14.5929	17.263	17.2887	16.9279	17.0558	16.9564	-1.32061	3636;;sp|P78410-3|BT3A2_HUMAN Isoform 3 of Butyrophilin subfamily 3 member A2 OS=Homo sapiens OX=9606 GN=BTN3A2;sp|P78410-2|BT3A2_HUMAN Isoform 2 of Butyrophilin subfamily 3 member A2 OS=Homo sapiens OX=9606 GN=BTN3A2;sp|P78410|BT3A2_HUMAN Butyrophilin subfamily;;P78410-3;P78410-2;P78410;S4R3N0;E9PRR1;;Butyrophilin subfamily 3 member A2;;BTN3A2;;18.547;;2;2;2;1;1
O00478	BTN3A3	Butyrophilin subfamily 3 member A3;Butyrophilin subfamily 3 member A1	13.0307	16.5492	3.17333	0.0872652	0.00324334	0.000670919		13.0307				16.0583	16.6381	16.3655	16.5492	16.9576	-3.51845	2098;;sp|O00478-2|BT3A3_HUMAN Isoform 2 of Butyrophilin subfamily 3 member A3 OS=Homo sapiens OX=9606 GN=BTN3A3;sp|O00478|BT3A3_HUMAN Butyrophilin subfamily 3 member A3 OS=Homo sapiens OX=9606 GN=BTN3A3 PE=1 SV=1;tr|C9JUV8|C9JUV8_HUMAN Butyrophilin subfamily 3 m;;O00478-2;O00478;C9JUV8;O00481-2;O00481-3;O00481-4;O00481;;Butyrophilin subfamily 3 member A3;Butyrophilin subfamily 3 member A1;;BTN3A3…
O43683	BUB1	Mitotic checkpoint serine/threonine-protein kinase BUB1	16.6899	15.44	2.22187	2.37819	0.018077	0.00599973	15.638	17.1655	16.3118	16.6899	17.1777	15.44	15.2781	15.4549	14.8621	15.843	1.24986	2273;;sp|O43683-2|BUB1_HUMAN Isoform 2 of Mitotic checkpoint serine/threonine-protein kinase BUB1 OS=Homo sapiens OX=9606 GN=BUB1;sp|O43683|BUB1_HUMAN Mitotic checkpoint serine/threonine-protein kinase BUB1 OS=Homo sapiens OX=9606 GN=BUB1 PE=1 SV=1;sp|O43683-3|B;;O43683-2;O43683;O43683-3;A0A590UJ99;A0A590UK50;;Mitotic checkpoint serine/threonine-protein kinase BUB1;;BUB1;;15.873;;6;6;5;3;2
O60566	BUB1B	Mitotic checkpoint serine/threonine-protein kinase BUB1 beta	17.218	14.9413	4.7981	4.84568	0.000187404	1.59185e-05	17.0592	17.6198	17.218	16.4017	17.6711	14.9413	14.4621	14.9956	15.0536	14.906	2.2767	2336;;sp|O60566|BUB1B_HUMAN Mitotic checkpoint serine/threonine-protein kinase BUB1 beta OS=Homo sapiens OX=9606 GN=BUB1B PE=1 SV=3;sp|O60566-3|BUB1B_HUMAN Isoform 3 of Mitotic checkpoint serine/threonine-protein kinase BUB1 beta OS=Homo sapiens OX=9606 GN=BUB1B;;O60566;O60566-3;O60566-2;H0YN44;;Mitotic checkpoint serine/threonine-protein kinase BUB1 beta;;BUB1B;;10.985;;9;9;6;1
O43684	BUB3	Mitotic checkpoint protein BUB3	20.3032	20.1978	0.190468	1.07575	0.723498	0.644959	20.792	20.5075	20.3032	20.2629	19.7527	20.1897	20.3276	20.1512	20.1978	20.3334	0.105338	2274;;sp|O43684-2|BUB3_HUMAN Isoform 2 of Mitotic checkpoint protein BUB3 OS=Homo sapiens OX=9606 GN=BUB3;sp|O43684|BUB3_HUMAN Mitotic checkpoint protein BUB3 OS=Homo sapiens OX=9606 GN=BUB3 PE=1 SV=1;tr|J3QT28|J3QT28_HUMAN Mitotic checkpoint protein BUB3 (Fragm;;O43684-2;O43684;J3QT28;J3QSX4;;Mitotic checkpoint protein BUB3;;BUB3;;288.24;;12;12;11;6
Q9BRD0	BUD13	BUD13 homolog	18.1631	18.9869	3.09529	0.56495	0.00376181	0.000802995	17.5742	18.2076	18.228	18.1631	17.6352	18.8871	19.0173	18.9869	18.7665	19.6359	-0.823804	5574;;sp|Q9BRD0|BUD13_HUMAN BUD13 homolog OS=Homo sapiens OX=9606 GN=BUD13 PE=1 SV=1;sp|Q9BRD0-2|BUD13_HUMAN Isoform 2 of BUD13 homolog OS=Homo sapiens OX=9606 GN=BUD13;;Q9BRD0;Q9BRD0-2;H7C462;;BUD13 homolog;;BUD13;;16.136;;10;8;2
P41223	BUD31	Protein BUD31 homolog	20.7729	20.5519	0.123389	1.16556	0.812921	0.752682	20.3194	20.9829	20.7823	20.7729	20.383	20.4697	20.4507	20.5519	20.6358	20.8878	0.221024	3208;;sp|P41223|BUD31_HUMAN Protein BUD31 homolog OS=Homo sapiens OX=9606 GN=BUD31 PE=1 SV=2;sp|P41223-2|BUD31_HUMAN Isoform 2 of Protein BUD31 homolog OS=Homo sapiens OX=9606 GN=BUD31;tr|C9JCD9|C9JCD9_HUMAN Protein BUD31 homolog OS=Homo sapiens OX=9606 GN=BUD31;;P41223;P41223-2;C9JCD9;F8WCN7;;Protein BUD31 homolog;;BUD31;;36.399;;9;7;5;2
Q13895	BYSL	Bystin	19.525	19.2053	2.57589	1.24811	0.00961841	0.00265527	19.393	19.5105	19.525	19.6701	19.7126	19.1714	18.9033	19.2635	19.2053	19.3079	0.319745	3935;;sp|Q13895|BYST_HUMAN Bystin OS=Homo sapiens OX=9606 GN=BYSL PE=1 SV=3;;Q13895;H7BY94;F8WBL2;;Bystin;;BYSL;;190.62;;18;6;5
Q7L1Q6	BZW1	Basic leucine zipper and W2 domain-containing protein 1	20.6975	20.8892	1.17847	0.875599	0.124543	0.0663032	20.1462	20.7481	20.7879	20.3684	20.6975	20.8954	20.9754	20.8892	20.6602	20.7797	-0.191658	4600;;sp|Q7L1Q6|5MP2_HUMAN eIF5-mimic protein 2 OS=Homo sapiens OX=9606 GN=BZW1 PE=1 SV=1;sp|Q7L1Q6-4|5MP2_HUMAN Isoform 4 of eIF5-mimic protein 2 OS=Homo sapiens OX=9606 GN=BZW1;sp|Q7L1Q6-3|5MP2_HUMAN Isoform 3 of eIF5-mimic protein 2 OS=Homo sapiens OX=9606 GN;;Q7L1Q6;Q7L1Q6-4;Q7L1Q6-3;Q7L1Q6-2;C9IZ80;C9JFN4;C9J188;C9JWF5;C9JV57;H0Y503;;Basic leucine zipper and W2 domain-containing protein 1;;B…
E7ETZ4	BZW2	Basic leucine zipper and W2 domain-containing protein 2	20.6866	20.2433	2.0458	1.35973	0.0251977	0.00899918	20.2909	20.856	20.6866	20.4421	20.9523	20.2433	20.2709	20.277	20.0177	20.1275	0.443323	1426;;tr|E7ETZ4|E7ETZ4_HUMAN eIF5-mimic protein 1 (Fragment) OS=Homo sapiens OX=9606 GN=BZW2 PE=1 SV=1;sp|Q9Y6E2|5MP1_HUMAN eIF5-mimic protein 1 OS=Homo sapiens OX=9606 GN=BZW2 PE=1 SV=1;tr|Q75MG1|Q75MG1_HUMAN Uncharacterized protein BZW2 (Fragment) OS=Homo sapi;;E7ETZ4;Q9Y6E2;Q75MG1;B5MCH7;E7EMS9;Q9Y6E2-2;C9JF98;B5MCE7;E9PFE3;F8WDX8;;Basic leucine zipper and W2 domain-containing protein 2;;BZW2;…
A0A087WT99	C11orf54	Ester hydrolase C11orf54	16.2653	15.021	1.11013	2.36899	0.140552	0.077602	16.2653	17.6157	16.953	16.1843	15.5355	14.4309			15.6111		1.24427	23;;tr|A0A087WT99|A0A087WT99_HUMAN Ester hydrolase C11orf54 OS=Homo sapiens OX=9606 GN=C11orf54 PE=1 SV=1;sp|Q9H0W9|CK054_HUMAN Ester hydrolase C11orf54 OS=Homo sapiens OX=9606 GN=C11orf54 PE=1 SV=1;tr|E9PPB5|E9PPB5_HUMAN Ester hydrolase C11orf54 (Fragment) OS;;A0A087WT99;Q9H0W9;E9PPB5;E9PQS1;Q9H0W9-2;E9PJU8;Q9H0W9-4;Q9H0W9-3;E9PR95;E9PSC3;E9PLC5;E9PLB3;E9PIP1;;Ester hydrolase C11orf54;;C11orf54;…
Q9BUA3	C11orf84	Uncharacterized protein C11orf84	17.0237	16.6174	0.629849	1.32523	0.334566	0.234504	16.6505	17.3742	17.188	16.8593		17.2481	15.5567	15.3914	16.6174	17.2075	0.406248	5635;;sp|Q9BUA3|SPNDC_HUMAN Spindlin interactor and repressor of chromatin-binding protein OS=Homo sapiens OX=9606 GN=SPINDOC PE=1 SV=3;;Q9BUA3;;Uncharacterized protein C11orf84;;C11orf84;;7.8204;;1
E9PRG8	C11orf98	Uncharacterized protein C11orf98	19.1215	18.3668	4.47847	1.68729	0.000321511	3.32301e-05	19.4847	19.0986	19.1215	19.1731	19.0974	18.2673	18.3668	18.4966	18.582	18.2827	0.754704	1521;;sp|E9PRG8|CK098_HUMAN Uncharacterized protein C11orf98 OS=Homo sapiens OX=9606 GN=C11orf98 PE=4 SV=2;;E9PRG8;E9PLD3;A0A494BXY3;;Uncharacterized protein C11orf98;;C11orf98;;25.273;;6;1;1
Q9HB07	C12orf10	UPF0160 protein MYG1, mitochondrial	18.2153	18.5141	0.689867	0.812934	0.300489	0.204236	18.1511	18.7036	18.3601	18.2153	17.8444	18.604	18.555	18.3643	18.5141	18.2899	-0.29879	5943;;sp|Q9HB07|MYG1_HUMAN MYG1 exonuclease OS=Homo sapiens OX=9606 GN=MYG1 PE=1 SV=3;tr|F8VR84|F8VR84_HUMAN MYG1 exonuclease OS=Homo sapiens OX=9606 GN=MYG1 PE=1 SV=1;tr|F8VQQ3|F8VQQ3_HUMAN MYG1 exonuclease OS=Homo sapiens OX=9606 GN=MYG1 PE=1 SV=1;;Q9HB07;F8VR84;F8VQQ3;H3BPH3;;UPF0160 protein MYG1, mitochondrial;;C12orf10;;135.16;;10;7;7;1
G5EA44	C12orf43	Uncharacterized protein C12orf43	18.1689	18.9399	2.1158	0.586044	0.0219018	0.00765947	16.9536	18.2395	18.1689	18.3372	17.9538	18.9399	18.5289	19.0866	18.8493	19.0386	-0.770918	1584;;tr|G5EA44|G5EA44_HUMAN Protein CUSTOS OS=Homo sapiens OX=9606 GN=C12orf43 PE=1 SV=1;tr|F5H7W8|F5H7W8_HUMAN Protein CUSTOS OS=Homo sapiens OX=9606 GN=C12orf43 PE=1 SV=2;sp|Q96C57|CSTOS_HUMAN Protein CUSTOS OS=Homo sapiens OX=9606 GN=CUSTOS PE=1 SV=2;tr|F5H3;;G5EA44;F5H7W8;Q96C57;F5H3K2;E7ENF1;F5H8B7;;Uncharacterized protein C12orf43;;C12orf43;;124.55;;8;8;8;7;7;3
A0A087WT30	C12orf45	Uncharacterized protein C12orf45	16.7462	14.3135	1.56746	5.39905	0.0613426	0.0270731	18.0141	16.7553	15.2416	16.7462	14.5873	15.244	13.3596	14.1755	14.3135	14.933	2.4327	21;;tr|A0A087WT30|A0A087WT30_HUMAN NOP protein chaperone 1 OS=Homo sapiens OX=9606 GN=NOPCHAP1 PE=1 SV=2;sp|Q8N5I9|NOPC1_HUMAN NOP protein chaperone 1 OS=Homo sapiens OX=9606 GN=NOPCHAP1 PE=1 SV=2;;A0A087WT30;Q8N5I9;;Uncharacterized protein C12orf45;;C12orf45;;7.3131;;2;2
U3KQ85	C12orf57	Protein C10	18.0572	17.0231	0.717504	2.04783	0.286213	0.191644	18.7148	18.2121	18.0572	17.0387	17.1205	17.3946	17.0231	18.4373	16.4839	16.1286	1.03409	5519;;tr|U3KQ85|U3KQ85_HUMAN Protein C10 OS=Homo sapiens OX=9606 GN=C12orf57 PE=1 SV=1;sp|Q99622|C10_HUMAN Protein C10 OS=Homo sapiens OX=9606 GN=C12orf57 PE=1 SV=1;;U3KQ85;Q99622;F5GXW5;U3KQ07;;Protein C10;;C12orf57;;13.493;;3;3;1;1
Q69YU5	C12orf73	Uncharacterized protein C12orf73	18.6454	18.3538	0.91786	1.22404	0.199413	0.12082	17.9483	18.6113	19.0171	18.6454	19.0632	18.4681	17.9935	18.4971	18.3538	17.9751	0.291647	4436;;sp|Q69YU5|BWNIN_HUMAN Protein BRAWNIN OS=Homo sapiens OX=9606 GN=BRAWNIN PE=1 SV=2;;Q69YU5;F8VQR3;F8VS87;G3V1W1;F8VXG8;;Uncharacterized protein C12orf73;;C12orf73;;9.6404;;3;1;1;1;1
F8VQD4	C12orf75	Overexpressed in colon carcinoma 1 protein	14.1672	18.2805	5	0.0577777	6.05118e-06	1.7136e-07	15.069	14.6147	13.8001	13.9239	14.1672	18.4191	18.1562	18.2478	18.4017	18.2805	-4.11334	1599;;tr|F8VQD4|F8VQD4_HUMAN Chromosome 12 open reading frame 75 (Fragment) OS=Homo sapiens OX=9606 GN=C12orf75 PE=1 SV=2;sp|Q8TAD7|OCC1_HUMAN Overexpressed in colon carcinoma 1 protein OS=Homo sapiens OX=9606 GN=OCC1 PE=1 SV=2;;F8VQD4;Q8TAD7;;Overexpressed in colon carcinoma 1 protein;;C12orf75;OCC1;;47.309;;3;3
A0A1B0GVH6	C13orf42		18.9438	19.1063	0.443731	0.893461	0.467242	0.359972	19.2391	18.9438	18.8782	18.9856	18.7277	18.8851	19.1454	19.0927	19.12		-0.162524	339;;sp|A0A1B0GVH6|CM042_HUMAN Uncharacterized protein C13orf42 OS=Homo sapiens OX=9606 GN=C13orf42 PE=4 SV=1;;A0A1B0GVH6;;;;;;-2;;1
Q6UWD8	C16orf54	Transmembrane protein C16orf54	12.538	17.9157	2.88819	0.0240523	0.00545821	0.00129363	13.0091				12.0668	18.8866	17.9157	18.6641	16.5001	17.0176	-5.37768	4543;;sp|Q6UWD8|CP054_HUMAN Transmembrane protein C16orf54 OS=Homo sapiens OX=9606 GN=C16orf54 PE=1 SV=1;;Q6UWD8;;Transmembrane protein C16orf54;;C16orf54;;16.135;;2
H3BSM7	C16orf58	RUS1 family protein C16orf58	18.8809	18.4967	1.94341	1.30509	0.0305258	0.0113916	18.5554	18.8809	18.9322	18.8562	19.0937	18.6498	18.4328	18.4967	18.4112	18.659	0.38415	1829;;tr|H3BSM7|H3BSM7_HUMAN RUS family member 1 OS=Homo sapiens OX=9606 GN=RUSF1 PE=1 SV=1;sp|Q96GQ5|RUSF1_HUMAN RUS family member 1 OS=Homo sapiens OX=9606 GN=RUSF1 PE=1 SV=2;tr|H3BR29|H3BR29_HUMAN RUS family member 1 OS=Homo sapiens OX=9606 GN=RUSF1 PE=1 SV=1;;H3BSM7;Q96GQ5;H3BR29;Q96GQ5-2;H3BTA0;H3BS97;I3L2V0;;RUS1 family protein C16orf58;;C16orf58;;111.12;;8;8;7;3;2;2;1
A6NNT2	C16orf96		19.387	13.3502	0.95381	65.6541	0.187055	0.111222				19.387			13.9654		12.735		6.03681	6729;;sp|A6NNT2|CP096_HUMAN Uncharacterized protein C16orf96 OS=Homo sapiens OX=9606 GN=C16orf96 PE=4 SV=3;;REV__A6NNT2;;;;;;2.0396;;2
F8W038	C17orf49	Chromatin complexes subunit BAP18	16.8981	18.965	5	0.23867	1.69831e-06	3.42992e-08	16.7653	16.6802	16.8981	16.9377	17.2317	19.1243	18.965	18.8885	19.0026	18.9578	-2.06691	1620;;tr|F8W038|F8W038_HUMAN Chromosome 17 open reading frame 49 OS=Homo sapiens OX=9606 GN=C17orf49 PE=1 SV=1;sp|Q8IXM2|BAP18_HUMAN Chromatin complexes subunit BAP18 OS=Homo sapiens OX=9606 GN=BAP18 PE=1 SV=1;sp|Q8IXM2-3|BAP18_HUMAN Isoform 3 of Chromatin compl;;F8W038;Q8IXM2;Q8IXM2-3;H0YIS7;F8W1H0;;Chromatin complexes subunit BAP18;;C17orf49;BAP18;RNASEK-C17orf49;;52.556;;4;4;4;4;3
Q9HAS0	C17orf75	Protein Njmu-R1	18.0727	17.0156	3.04364	2.08075	0.00411703	0.000904392	17.6119	18.1399	17.9563	18.0781	18.0727	17.1684	16.7044	17.0156	16.3175	17.3608	1.05711	1962;;sp|Q9HAS0|NJMU_HUMAN Protein Njmu-R1 OS=Homo sapiens OX=9606 GN=C17orf75 PE=1 SV=2;tr|J9JIC5|J9JIC5_HUMAN Protein Njmu-R1 OS=Homo sapiens OX=9606 GN=C17orf75 PE=1 SV=1;tr|J3KRR1|J3KRR1_HUMAN Protein Njmu-R1 (Fragment) OS=Homo sapiens OX=9606 GN=C17orf75 PE;;Q9HAS0;J9JIC5;J3KRR1;;Protein Njmu-R1;;C17orf75;;4.3676;;2;2;1
I3L072	C17orf80	Uncharacterized protein C17orf80	16.3096	16.9271	0.802163	0.651802	0.245404	0.157702	16.2893	16.5693	16.3096	16.5844	14.8764	16.9937	16.2072	16.9271	16.3282	17.0038	-0.617495	1877;;tr|I3L072|I3L072_HUMAN Uncharacterized protein C17orf80 OS=Homo sapiens OX=9606 GN=C17orf80 PE=1 SV=1;sp|Q9BSJ5-2|CQ080_HUMAN Isoform 2 of Uncharacterized protein C17orf80 OS=Homo sapiens OX=9606 GN=C17orf80;sp|Q9BSJ5-3|CQ080_HUMAN Isoform 3 of Uncharacter;;I3L072;Q9BSJ5-2;Q9BSJ5-3;Q9BSJ5;;Uncharacterized protein C17orf80;;C17orf80;;9.1606;;4;4;4;4
Q32NC0	C18orf21	UPF0711 protein C18orf21	16.5823	17.2394	1.23071	0.634163	0.113699	0.0587882	15.1684	16.84	16.5823	16.3709	17.1078	17.9544	17.16	17.2394	16.6067	17.5352	-0.657075	4205;;sp|Q32NC0|CR021_HUMAN UPF0711 protein C18orf21 OS=Homo sapiens OX=9606 GN=C18orf21 PE=1 SV=1;tr|A0A087X0E7|A0A087X0E7_HUMAN UPF0711 protein C18orf21 OS=Homo sapiens OX=9606 GN=C18orf21 PE=1 SV=1;;Q32NC0;A0A087X0E7;L7N2F3;Q32NC0-2;;UPF0711 protein C18orf21;;C18orf21;;22.2;;3;2;1;1
K7EK56	C19orf25	UPF0449 protein C19orf25	20.1828	20.2428	1.09296	0.95922	0.14497	0.0807301	19.8206	20.1888	20.1828	20.2221	20.0151	20.3683	20.142	20.2428	20.1795	20.4304	-0.0600666	1976;;tr|K7EK56|K7EK56_HUMAN UPF0449 protein C19orf25 OS=Homo sapiens OX=9606 GN=C19orf25 PE=1 SV=1;sp|Q9UFG5|CS025_HUMAN UPF0449 protein C19orf25 OS=Homo sapiens OX=9606 GN=C19orf25 PE=1 SV=2;sp|Q9UFG5-2|CS025_HUMAN Isoform 2 of UPF0449 protein C19orf25 OS=Homo;;K7EK56;Q9UFG5;Q9UFG5-2;E7EP72;K7ER12;K7EQW1;A0A087WUU5;K7ELZ1;;UPF0449 protein C19orf25;;C19orf25;;76.044;;3;3;3;2;1;1;1;1
A0A804HLH2	C19orf47	Uncharacterized protein C19orf47	17.1218	17.45	1.23553	0.796537	0.112777	0.0581397	16.8576	17.2478	17.0375	17.1218	17.5095	17.5166	17.45	17.3444	17.2787	17.4867	-0.328186	778;;tr|A0A804HLH2|A0A804HLH2_HUMAN Uncharacterized protein C19orf47 OS=Homo sapiens OX=9606 GN=C19orf47 PE=1 SV=1;sp|Q8N9M1-2|CS047_HUMAN Isoform 2 of Uncharacterized protein C19orf47 OS=Homo sapiens OX=9606 GN=C19orf47;sp|Q8N9M1|CS047_HUMAN Uncharacterized pr;;A0A804HLH2;Q8N9M1-2;Q8N9M1;Q8N9M1-3;J3QKZ5;A0A2R8Y6U9;J9JIE4;J3QS16;J3QS80;;Uncharacterized protein C19orf47;;C19orf47;;26.462;;5;5;5;4;…
Q9BSF4	C19orf52	Uncharacterized protein C19orf52	18.9538	18.3046	1.8355	1.56829	0.0371168	0.0146051	18.1303	18.9538	18.9616	18.854	19.0543	18.3046	18.1009	18.3046	18.1467	18.3694	0.649194	5597;;sp|Q9BSF4|TIM29_HUMAN Mitochondrial import inner membrane translocase subunit Tim29 OS=Homo sapiens OX=9606 GN=TIMM29 PE=1 SV=2;;Q9BSF4;K7ENF5;;Uncharacterized protein C19orf52;;C19orf52;;89.853;;7;1
K7ESE5	C19orf53	Leydig cell tumor 10 kDa protein homolog	17.3471	16.7951	1.62422	1.46606	0.0551825	0.0237562	17.3195	17.6997	17.5049	17.2424	17.3471	16.7951	15.3261	16.8249	16.764	16.9927	0.551941	131;;tr|K7ESE5|K7ESE5_HUMAN Leydig cell tumor 10 kDa protein homolog OS=Homo sapiens OX=9606 GN=C19orf53 PE=1 SV=1;tr|A0A0A0MQS3|A0A0A0MQS3_HUMAN Leydig cell tumor 10 kDa protein homolog (Fragment) OS=Homo sapiens OX=9606 GN=C19orf53 PE=1 SV=1;sp|Q9UNZ5|L10K_HU;;K7ESE5;A0A0A0MQS3;Q9UNZ5;;Leydig cell tumor 10 kDa protein homolog;;C19orf53;;2.5896;;3;3;3
K7EML3	C19orf66	UPF0515 protein C19orf66	15.3761	13.8051	1.70634	2.97101	0.0473245	0.0196635		15.3761	14.9893	16.1599			14.2024	13.0392	13.8051		1.57095	1990;;tr|K7EML3|K7EML3_HUMAN Shiftless antiviral inhibitor of ribosomal frameshifting protein (Fragment) OS=Homo sapiens OX=9606 GN=SHFL PE=1 SV=1;sp|Q9NUL5-3|SHFL_HUMAN Isoform 3 of Shiftless antiviral inhibitor of ribosomal frameshifting protein OS=Homo sapien;;K7EML3;Q9NUL5-3;Q9NUL5-2;Q9NUL5-4;Q9NUL5;;UPF0515 protein C19orf66;;C19orf66;;2.2936;;1;1;1;1;1
Q13901	C1D	Nuclear nucleic acid-binding protein C1D	17.1385	17.3731	0.354737	0.849956	0.544933	0.441838	15.3973	17.1385	17.1319	17.2081	18.5515	17.882	17.3731	17.8625	17.104	17.3272	-0.23454	3936;;sp|Q13901|C1D_HUMAN Nuclear nucleic acid-binding protein C1D OS=Homo sapiens OX=9606 GN=C1D PE=1 SV=1;tr|J3KPZ4|J3KPZ4_HUMAN Nuclear nucleic acid-binding protein C1D OS=Homo sapiens OX=9606 GN=C1D PE=1 SV=1;;Q13901;J3KPZ4;;Nuclear nucleic acid-binding protein C1D;;C1D;;142.45;;2;1
Q9NS00	C1GALT1	Glycoprotein-N-acetylgalactosamine 3-beta-galactosyltransferase 1	17.2101	16.9432	0.0104706	1.20324	0.983628	0.976179	16.006	17.2101	17.1044	17.2215	17.3831	16.6971	16.9432	16.8564	17.2824	17.1879	0.266922	6057;;sp|Q9NS00|C1GLT_HUMAN Glycoprotein-N-acetylgalactosamine 3-beta-galactosyltransferase 1 OS=Homo sapiens OX=9606 GN=C1GALT1 PE=1 SV=1;sp|Q9NS00-2|C1GLT_HUMAN Isoform 2 of Glycoprotein-N-acetylgalactosamine 3-beta-galactosyltransferase 1 OS=Homo sapiens OX=9;;Q9NS00;Q9NS00-2;C9K0C8;;Glycoprotein-N-acetylgalactosamine 3-beta-galactosyltransferase 1;;C1GALT1;;17.975;;4;4;1
Q96EU7	C1GALT1C1	C1GALT1-specific chaperone 1	15.4283	16.0953	1.18399	0.629827	0.123177	0.0654652	15.6136		15.2429			16.7764	15.8195	15.9407	16.0953	16.8081	-0.666973	5297;;sp|Q96EU7|C1GLC_HUMAN C1GALT1-specific chaperone 1 OS=Homo sapiens OX=9606 GN=C1GALT1C1 PE=1 SV=1;;Q96EU7;;C1GALT1-specific chaperone 1;;C1GALT1C1;;5.8368;;3
V9GYQ8	C1orf109	Uncharacterized protein C1orf109	16.2741	17.1527	0.748416	0.543889	0.270346	0.178478	16.2741	16.0915	15.6985	16.3362	17.8491	16.9177	17.305	16.4094	17.1527	17.5088	-0.878617	6158;;tr|V9GYQ8|V9GYQ8_HUMAN Ribosome biogenesis protein C1orf109 (Fragment) OS=Homo sapiens OX=9606 GN=C1orf109 PE=1 SV=1;sp|Q9NX04|CA109_HUMAN Ribosome biogenesis protein C1orf109 OS=Homo sapiens OX=9606 GN=C1orf109 PE=1 SV=1;tr|V9GYT8|V9GYT8_HUMAN Ribosome bi;;V9GYQ8;Q9NX04;V9GYT8;V9GYI2;V9GY35;V9GYN4;Q9NX04-2;;Uncharacterized protein C1orf109;;C1orf109;;9.3484;;2;2;1;1;1;1;1
Q5TBH9	C1orf131	Uncharacterized protein C1orf131	19.5368	19.091	3.17825	1.36203	0.00321145	0.000663368	19.2674	19.5368	19.5841	19.716	19.5198	19.0961	18.8222	19.1376	18.9926	19.091	0.445761	4366;;tr|Q5TBH9|Q5TBH9_HUMAN Chromosome 1 open reading frame 131, isoform CRA_a OS=Homo sapiens OX=9606 GN=C1orf131 PE=1 SV=1;sp|Q8NDD1|CA131_HUMAN Uncharacterized protein C1orf131 OS=Homo sapiens OX=9606 GN=C1orf131 PE=1 SV=4;sp|Q8NDD1-5|CA131_HUMAN Isoform 2 o;;Q5TBH9;Q8NDD1;Q8NDD1-5;Q5TBI2;Q8NDD1-6;Q8NDD1-7;;Uncharacterized protein C1orf131;;C1orf131;;61.319;;6;6;6;5;5;4
A0A7P0T887	C1orf174	UPF0688 protein C1orf174	17.1101	17.9109	1.27325	0.574055	0.105014	0.0533025	16.0945	16.7014	17.5669	17.3753	17.1101	16.9865	18.0537	17.9119	17.6586	17.9109	-0.80074	697;;tr|A0A7P0T887|A0A7P0T887_HUMAN UPF0688 protein C1orf174 OS=Homo sapiens OX=9606 GN=C1orf174 PE=1 SV=1;sp|Q8IYL3|CA174_HUMAN UPF0688 protein C1orf174 OS=Homo sapiens OX=9606 GN=C1orf174 PE=1 SV=2;tr|A0A7P0T8M5|A0A7P0T8M5_HUMAN UPF0688 protein C1orf174 OS=Ho;;A0A7P0T887;Q8IYL3;A0A7P0T8M5;A0A7P0TAV4;A0A7P0T8I3;A0A7P0TAC3;;UPF0688 protein C1orf174;;C1orf174;;6.3393;;2;2;1;1;1;1
E5RI90	C1orf198	Uncharacterized protein C1orf198	12.8759	14.2209	1.65229	0.393655	0.0523242	0.0222693	12.9185		12.4874	13.0935	12.8334	14.2235	14.2184		16.2935	13.7391	-1.34499	1379;;tr|E5RI90|E5RI90_HUMAN Uncharacterized protein C1orf198 (Fragment) OS=Homo sapiens OX=9606 GN=C1orf198 PE=1 SV=1;sp|Q9H425-3|CA198_HUMAN Isoform 3 of Uncharacterized protein C1orf198 OS=Homo sapiens OX=9606 GN=C1orf198;sp|Q9H425|CA198_HUMAN Uncharacterized;;E5RI90;Q9H425-3;Q9H425;;Uncharacterized protein C1orf198;;C1orf198;;2.7058;;1;1;1
A0A3B3ITU3	C1orf21	Uncharacterized protein C1orf21	17.1392	15.8497	1.76234	2.44437	0.0426607	0.0172846	16.418	17.3358	17.1392	17.4853	15.9288	15.9874	15.4313	15.0724	15.8497	16.3833	1.28946	493;;tr|A0A3B3ITU3|A0A3B3ITU3_HUMAN Uncharacterized protein C1orf21 OS=Homo sapiens OX=9606 GN=C1orf21 PE=1 SV=1;sp|Q9H246|CA021_HUMAN Uncharacterized protein C1orf21 OS=Homo sapiens OX=9606 GN=C1orf21 PE=1 SV=1;tr|A0A6Q8PGF2|A0A6Q8PGF2_HUMAN Uncharacterized pr;;A0A3B3ITU3;Q9H246;A0A6Q8PGF2;A0A6Q8PFS2;;Uncharacterized protein C1orf21;;C1orf21;;9.1467;;3;3;2;1
X6R6S3	C1orf43	Uncharacterized protein C1orf43	16.0249	17.5881	2.76595	0.338394	0.00687085	0.00171414	16.2644	15.4612	16.1628	15.887		17.5881	17.3675	18.6894	17.0115	18.0468	-1.56322	5694;;tr|X6R6S3|X6R6S3_HUMAN Protein C1orf43 OS=Homo sapiens OX=9606 GN=C1orf43 PE=1 SV=1;sp|Q9BWL3-4|CA043_HUMAN Isoform 4 of Protein C1orf43 OS=Homo sapiens OX=9606 GN=C1orf43;sp|Q9BWL3-2|CA043_HUMAN Isoform 2 of Protein C1orf43 OS=Homo sapiens OX=9606 GN=C1or;;X6R6S3;Q9BWL3-4;Q9BWL3-2;Q9BWL3;X6R6F3;Q9BWL3-3;A0A1W2PQP6;Q9BWL3-5;;Uncharacterized protein C1orf43;;C1orf43;;6.11;;3;3;3;3;2;2;1;1
Q8N6N3	C1orf52		15.6475	15.9858	0.914993	0.790964	0.200586	0.121621	15.0448	15.47	15.825		16.006	16.025		16.1739	15.8198	15.9466	-0.338317	6815;;sp|Q8N6N3-2|CA052_HUMAN Isoform 2 of UPF0690 protein C1orf52 OS=Homo sapiens OX=9606 GN=C1orf52;;REV__Q8N6N3-2;;;;;;-2;;1
Q8N6N3	C1orf52	UPF0690 protein C1orf52	16.5187	17.0675	1.48942	0.683575	0.0703194	0.0324029	15.0673	16.5187	16.6538	14.1782	16.6079	17.3614	17.0248	17.0348	17.0675	17.09	-0.548829	4890;;sp|Q8N6N3|CA052_HUMAN UPF0690 protein C1orf52 OS=Homo sapiens OX=9606 GN=C1orf52 PE=1 SV=1;sp|Q8N6N3-2|CA052_HUMAN Isoform 2 of UPF0690 protein C1orf52 OS=Homo sapiens OX=9606 GN=C1orf52;sp|Q8N6N3-3|CA052_HUMAN Isoform 3 of UPF0690 protein C1orf52 OS=Homo ;;Q8N6N3;Q8N6N3-2;Q8N6N3-3;;UPF0690 protein C1orf52;;C1orf52;;7.7729;;2;2;1
Q8N0U7	C1orf87	Uncharacterized protein C1orf87	20.6979	20.5928	0.178098	1.07557	0.738984	0.663593	19.8423	20.7004	20.7675	20.6979	20.6968	20.7402	20.6122	20.5909	20.5928	20.5702	0.105096	4821;;sp|Q8N0U7|CA087_HUMAN Uncharacterized protein C1orf87 OS=Homo sapiens OX=9606 GN=C1orf87 PE=2 SV=1;;Q8N0U7;;Uncharacterized protein C1orf87;;C1orf87;;1.6097;;1
Q07021	C1QBP	Complement component 1 Q subcomponent-binding protein, mitochondrial	21.369	22.2971	3.26822	0.525526	0.00274677	0.000539238	22.0293	21.369	21.3613	21.4542	21.2374	22.2416	22.2971	22.1812	22.5029	22.4403	-0.928165	3755;;sp|Q07021|C1QBP_HUMAN Complement component 1 Q subcomponent-binding protein, mitochondrial OS=Homo sapiens OX=9606 GN=C1QBP PE=1 SV=1;tr|I3L3Q7|I3L3Q7_HUMAN Complement component 1 Q subcomponent-binding protein, mitochondrial (Fragment) OS=Homo sapiens OX=;;Q07021;I3L3Q7;I3L3B0;;Complement component 1 Q subcomponent-binding protein, mitochondrial;;C1QBP;;323.31;;11;9;9
P0DPI2	C21orf33		20.479	20.6997	1.00622	0.858141	0.170518	0.0985783	20.2091	20.479	20.6846	20.3247	20.7383	20.7955	20.5405	20.6997	20.6152	20.9176	-0.220713	205;;sp|P0DPI2|GAL3A_HUMAN Glutamine amidotransferase-like class 1 domain-containing protein 3, mitochondrial OS=Homo sapiens OX=9606 GN=GATD3 PE=1 SV=1;sp|A0A0B4J2D5|GAL3B_HUMAN Putative glutamine amidotransferase-like class 1 domain-containing protein 3B, mit;;P0DPI2;A0A0B4J2D5;P0DPI2-2;A0A0B4J2D5-2;H7C1F6;H7C2G3;A0A2R8Y6K9;F2Z2Q0;A0A096LP12;A0A2R8YDR7;;;;C21orf33;;256.09;;11;11;9;9;7;7;3;3;3;2
O14523	C2CD2L	C2 domain-containing protein 2-like	16.3076	17.7258	5	0.374166	0.000103618	7.0166e-06	15.8877	16.3076	16.2049	16.3864	16.5829	17.7522	17.4585	17.9334	17.6211	17.7258	-1.41825	2123;;sp|O14523|C2C2L_HUMAN Phospholipid transfer protein C2CD2L OS=Homo sapiens OX=9606 GN=C2CD2L PE=1 SV=3;sp|O14523-2|C2C2L_HUMAN Isoform 2 of Phospholipid transfer protein C2CD2L OS=Homo sapiens OX=9606 GN=C2CD2L;tr|E9PK05|E9PK05_HUMAN Phospholipid transfer ;;O14523;O14523-2;E9PK05;;C2 domain-containing protein 2-like;;C2CD2L;;81.065;;8;7;5
Q4AC94	C2CD3		20.9181	21.0077	0.214044	0.939765	0.696288	0.610881	20.7668	20.9181	20.9277	20.5065	20.9817	21.0882	21.0271	20.5172	20.8179	21.0077	-0.0896284	6717;;sp|Q4AC94-1|C2CD3_HUMAN Isoform 1 of C2 domain-containing protein 3 OS=Homo sapiens OX=9606 GN=C2CD3;sp|Q4AC94-3|C2CD3_HUMAN Isoform 3 of C2 domain-containing protein 3 OS=Homo sapiens OX=9606 GN=C2CD3;tr|H7BZB4|H7BZB4_HUMAN C2 domain-containing protein 3 ;;REV__Q4AC94-1;REV__Q4AC94-3;REV__H7BZB4;REV__A0A7P0Z4H1;REV__A0A7P0T883;REV__A0A7P0Z475;REV__A0A7P0T8V8;REV__Q4AC94;;;;;;2.0805;;1;1;1;…
Q86YS7	C2CD5	C2 domain-containing protein 5	17.6458	16.1382	4.03914	2.84326	0.000696255	9.13814e-05	17.8226	17.613	17.6458	17.6403	17.7441	16.6911	16.1382	16.5658	15.5904	15.8575	1.50755	4741;;sp|Q86YS7|C2CD5_HUMAN C2 domain-containing protein 5 OS=Homo sapiens OX=9606 GN=C2CD5 PE=1 SV=1;sp|Q86YS7-2|C2CD5_HUMAN Isoform 2 of C2 domain-containing protein 5 OS=Homo sapiens OX=9606 GN=C2CD5;sp|Q86YS7-3|C2CD5_HUMAN Isoform 3 of C2 domain-containing p;;Q86YS7;Q86YS7-2;Q86YS7-3;Q86YS7-4;Q86YS7-5;H0YFE9;H0YFC4;;C2 domain-containing protein 5;;C2CD5;;30.195;;8;8;8;8;7;1;1
Q9BVC5	C2orf49	Ashwin	17.948	18.235	0.620476	0.819617	0.340495	0.239621	17.1084	17.948	17.8443	18.0089	18.2457	18.2756	17.7751	18.365	17.9216	18.235	-0.286978	5664;;sp|Q9BVC5|ASHWN_HUMAN Ashwin OS=Homo sapiens OX=9606 GN=C2orf49 PE=1 SV=1;tr|C9J4K0|C9J4K0_HUMAN Ashwin OS=Homo sapiens OX=9606 GN=C2orf49 PE=1 SV=1;sp|Q9BVC5-2|ASHWN_HUMAN Isoform 2 of Ashwin OS=Homo sapiens OX=9606 GN=C2orf49;;Q9BVC5;C9J4K0;Q9BVC5-2;;Ashwin;;C2orf49;;129.52;;6;4;4
Q5JPI3	C3orf38	Uncharacterized protein C3orf38	16.5631	17.8262	2.68309	0.416662	0.00795497	0.00207446	15.9795	16.8168	17.1866	15.9938	16.5631	17.836	17.8262	17.8075	17.188	17.9241	-1.26305	4292;;sp|Q5JPI3|CC038_HUMAN Uncharacterized protein C3orf38 OS=Homo sapiens OX=9606 GN=C3orf38 PE=1 SV=1;sp|Q5JPI3-2|CC038_HUMAN Isoform 2 of Uncharacterized protein C3orf38 OS=Homo sapiens OX=9606 GN=C3orf38;;Q5JPI3;Q5JPI3-2;E9PFZ1;;Uncharacterized protein C3orf38;;C3orf38;;31.873;;5;5;2
A0A3B3ISA6	C4B	Complement C4-A;Complement C4 beta chain;Complement C4-A alpha chain;C4a anaphylatoxin;C4b-A;C4d-A;Complement C4 gamma chain;Complement C4-B;Complement C4 beta chain;Complement C4-B alpha chain;C4a anaphylatoxin;C4b-B;C4d-B;Complement C4 gamma chain	15.6826	0	5	100	0	0		15.6826	15.9735	15.6681							15.6826	268;;tr|A0A3B3ISA6|A0A3B3ISA6_HUMAN Complement C4-B (Fragment) OS=Homo sapiens OX=9606 GN=C4B PE=1 SV=1;tr|A0A8V8TLP6|A0A8V8TLP6_HUMAN Complement C4-A OS=Homo sapiens OX=9606 GN=C4A PE=4 SV=1;tr|F5GXS0|F5GXS0_HUMAN Complement C4-B OS=Homo sapiens OX=9606 GN=C4B;;A0A3B3ISA6;A0A8V8TLP6;F5GXS0;A0A140TA49;A0A140TA44;A0A140TA32;A0A140TA29;A0A0G2JL54;A0A0G2JPR0;P0C0L4-2;P0C0L5;P0C0L4;;Complement C4-A;C…
Q49AR2	C5orf22	UPF0489 protein C5orf22	16.5161	16.4656	0.28793	1.03561	0.613636	0.515312	15.4755	16.3212	16.5161	16.9483	17.4319	16.7113	15.9675	16.4656	15.7613	16.5169	0.0504853	4221;;sp|Q49AR2|CE022_HUMAN UPF0489 protein C5orf22 OS=Homo sapiens OX=9606 GN=C5orf22 PE=1 SV=2;;Q49AR2;E5RFG1;B4DR92;E5RHP8;Q49AR2-3;Q49AR2-2;;UPF0489 protein C5orf22;;C5orf22;;17.218;;3;1;1;1;1;1
Q7Z6I8	C5orf24	UPF0461 protein C5orf24	17.3534	16.3805	4.33849	1.9627	0.000409432	4.5868e-05	17.1118	17.3534	17.4343	17.2653	17.6784	16.4359	16.312	16.3252		16.445	0.972839	4652;;sp|Q7Z6I8|CE024_HUMAN UPF0461 protein C5orf24 OS=Homo sapiens OX=9606 GN=C5orf24 PE=1 SV=1;tr|H0YAE0|H0YAE0_HUMAN UPF0461 protein C5orf24 (Fragment) OS=Homo sapiens OX=9606 GN=C5orf24 PE=1 SV=1;sp|Q7Z6I8-2|CE024_HUMAN Isoform 2 of UPF0461 protein C5orf24 O;;Q7Z6I8;H0YAE0;Q7Z6I8-2;;UPF0461 protein C5orf24;;C5orf24;;31.274;;3;2;2
Q7Z4R8	C6orf120	UPF0669 protein C6orf120	17.1388	17.123	0.271206	1.011	0.630465	0.535542	17.1388	16.6694	17.2521	16.8313	17.9343	17.1486	16.7378	17.2321	16.8071	17.123	0.0157816	4643;;sp|Q7Z4R8|CF120_HUMAN UPF0669 protein C6orf120 OS=Homo sapiens OX=9606 GN=C6orf120 PE=1 SV=1;;Q7Z4R8;;UPF0669 protein C6orf120;;C6orf120;;39.968;;2
Q6UWU4	C6orf89	Bombesin receptor-activated protein C6orf89	18.1441	17.2524	2.94279	1.85531	0.00492133	0.00114081	17.5662	18.1573	18.1884	18.1441	17.6677	17.3721	17.156	17.2524	17.0205	17.2793	0.891663	4547;;sp|Q6UWU4-3|CF089_HUMAN Isoform 3 of Bombesin receptor-activated protein C6orf89 OS=Homo sapiens OX=9606 GN=C6orf89;sp|Q6UWU4|CF089_HUMAN Bombesin receptor-activated protein C6orf89 OS=Homo sapiens OX=9606 GN=C6orf89 PE=1 SV=1;sp|Q6UWU4-2|CF089_HUMAN Isofo;;Q6UWU4-3;Q6UWU4;Q6UWU4-2;;Bombesin receptor-activated protein C6orf89;;C6orf89;;1.7783;;1;1;1
Q9BRJ6	C7orf50	Uncharacterized protein C7orf50	19.7696	18.6882	4.43765	2.11608	0.000343808	3.65047e-05	19.4663	19.9289	19.7508	19.7827	19.7696	19.0189	18.6882	18.5483	18.4033	18.7704	1.08139	1231;;sp|Q9BRJ6|CG050_HUMAN Uncharacterized protein C7orf50 OS=Homo sapiens OX=9606 GN=C7orf50 PE=1 SV=1;tr|C9JQV0|C9JQV0_HUMAN Uncharacterized protein C7orf50 (Fragment) OS=Homo sapiens OX=9606 GN=C7orf50 PE=1 SV=1;;Q9BRJ6;C9JQV0;H7C0T1;;Uncharacterized protein C7orf50;;C7orf50;;168.59;;4;4;0
A0A3B3IT54	C8orf33	UPF0488 protein C8orf33	18.9702	18.0584	2.54338	1.88138	0.0101303	0.00286167	18.873	18.9702	19.2267	18.9813	18.9427	17.6576	18.6417	18.0584	17.9621	18.5519	0.911794	480;;tr|A0A3B3IT54|A0A3B3IT54_HUMAN UPF0488 protein C8orf33 OS=Homo sapiens OX=9606 GN=C8orf33 PE=1 SV=1;sp|Q9H7E9|CH033_HUMAN UPF0488 protein C8orf33 OS=Homo sapiens OX=9606 GN=C8orf33 PE=1 SV=1;tr|A0A3B3IRR6|A0A3B3IRR6_HUMAN UPF0488 protein C8orf33 OS=Homo sa;;A0A3B3IT54;Q9H7E9;A0A3B3IRR6;A0A3B3ITA3;Q9H7E9-2;;UPF0488 protein C8orf33;;C8orf33;;57.997;;8;8;7;7;7
E5RJ64	C8orf58		16.6327	16.8113	0.635627	0.883566	0.331197	0.231405	15.8942	16.6922	16.6327	16.4063	17.0348	16.8129		16.7292	16.8096	16.9101	-0.178591	1390;;tr|E5RJ64|E5RJ64_HUMAN Uncharacterized protein C8orf58 (Fragment) OS=Homo sapiens OX=9606 GN=C8orf58 PE=4 SV=1;;E5RJ64;;;;C8orf58;;-2;;1
Q6P1X6	C8orf82	UPF0598 protein C8orf82	17.515	17.1387	1.50424	1.29799	0.0686461	0.0313158	17.5397	17.515	17.3787	17.1329	17.6424	17.3856	16.8561	17.1387	16.8149	17.2016	0.37628	4486;;sp|Q6P1X6|CH082_HUMAN UPF0598 protein C8orf82 OS=Homo sapiens OX=9606 GN=C8orf82 PE=1 SV=2;tr|H0YF29|H0YF29_HUMAN UPF0598 protein C8orf82 (Fragment) OS=Homo sapiens OX=9606 GN=C8orf82 PE=1 SV=1;sp|Q6P1X6-2|CH082_HUMAN Isoform 2 of UPF0598 protein C8orf82 O;;Q6P1X6;H0YF29;Q6P1X6-2;J3KNI2;;UPF0598 protein C8orf82;;C8orf82;;9.4467;;4;3;2;1
Q9NZ63	C9orf78	Uncharacterized protein C9orf78	17.9613	17.5994	5	1.28512	0.000128231	9.27362e-06	17.946	17.9529	18.0118	17.9613	17.9924	17.5664	17.7231	17.5107	17.6221	17.5994	0.361908	6216;;sp|Q9NZ63|TLS1_HUMAN Splicing factor C9orf78 OS=Homo sapiens OX=9606 GN=C9orf78 PE=1 SV=1;;Q9NZ63;;Uncharacterized protein C9orf78;;C9orf78;;32.181;;7
P00918	CA2	Carbonic anhydrase 2	18.59	13.5105	3.0547	33.8114	0.00405219	0.000881665	18.377	18.59	18.9618	18.4805	18.9894		12.1848			14.8362	5.07944	2620;;sp|P00918|CAH2_HUMAN Carbonic anhydrase 2 OS=Homo sapiens OX=9606 GN=CA2 PE=1 SV=2;tr|E5RID5|E5RID5_HUMAN Carbonic anhydrase 2 OS=Homo sapiens OX=9606 GN=CA2 PE=1 SV=1;tr|E5RK37|E5RK37_HUMAN Carbonic anhydrase 2 OS=Homo sapiens OX=9606 GN=CA2 PE=1 SV=1;;P00918;E5RID5;E5RK37;;Carbonic anhydrase 2;;CA2;;38.093;;5;3;3
P35219	CA8	Carbonic anhydrase-related protein	18.6039	11.0392	5	100	7.26672e-05	4.28406e-06	18.0824	18.7432	18.6039	18.0118	18.6558	10.9178	11.1606		10.6439	13.2198	7.56471	3136;;sp|P35219|CAH8_HUMAN Carbonic anhydrase-related protein OS=Homo sapiens OX=9606 GN=CA8 PE=1 SV=3;;P35219;;Carbonic anhydrase-related protein;;CA8;;74.696;;7
Q9Y376	CAB39	Calcium-binding protein 39	17.9875	17.8771	0.500192	1.07959	0.424265	0.316088	17.9875	18.3001	17.6165	17.7003	18.4293	17.9819	17.8771	17.971	17.7385	17.4715	0.110485	6553;;sp|Q9Y376|CAB39_HUMAN Calcium-binding protein 39 OS=Homo sapiens OX=9606 GN=CAB39 PE=1 SV=1;;Q9Y376;;Calcium-binding protein 39;;CAB39;;16.265;;6
A0A087WWW8	CABIN1	Calcineurin-binding protein cabin-1	16.5123	16.7534	0.799986	0.846108	0.246205	0.158494	15.6638	16.4571	16.5327	16.5473	16.5123	16.839	16.362	16.7534	16.3557	17.3382	-0.241086	64;;tr|A0A087WWW8|A0A087WWW8_HUMAN Calcineurin-binding protein cabin-1 OS=Homo sapiens OX=9606 GN=CABIN1 PE=1 SV=1;sp|Q9Y6J0-2|CABIN_HUMAN Isoform 2 of Calcineurin-binding protein cabin-1 OS=Homo sapiens OX=9606 GN=CABIN1;sp|Q9Y6J0|CABIN_HUMAN Calcineurin-bind;;A0A087WWW8;Q9Y6J0-2;Q9Y6J0;B5MEB3;C9JT60;C9J068;;Calcineurin-binding protein cabin-1;;CABIN1;;23.049;;6;6;6;2;1;1
Q8TDN4	CABLES1	CDK5 and ABL1 enzyme substrate 1	18.2198	14.9391	0.929268	9.71859	0.195585	0.117688	15.8044	18.7695	18.0716	18.2198	19.1285			14.9391	11.9812	18.4645	3.28075	5033;;sp|Q8TDN4-2|CABL1_HUMAN Isoform 2 of CDK5 and ABL1 enzyme substrate 1 OS=Homo sapiens OX=9606 GN=CABLES1;sp|Q8TDN4|CABL1_HUMAN CDK5 and ABL1 enzyme substrate 1 OS=Homo sapiens OX=9606 GN=CABLES1 PE=1 SV=2;sp|Q8TDN4-4|CABL1_HUMAN Isoform 4 of CDK5 and ABL1 ;;Q8TDN4-2;Q8TDN4;Q8TDN4-4;V9GYB4;Q8TDN4-3;;CDK5 and ABL1 enzyme substrate 1;;CABLES1;;23.511;;5;5;4;1;1
Q8WUQ7	CACTIN	Cactin	18.1974	18.0526	0.0894522	1.1056	0.862936	0.813856	17.1713	18.2192	18.1974	18.0538	18.296	18.1828	17.8322	18.1555	18.0526	17.9791	0.144832	5068;;sp|Q8WUQ7|CATIN_HUMAN Splicing factor Cactin OS=Homo sapiens OX=9606 GN=CACTIN PE=1 SV=3;sp|Q8WUQ7-2|CATIN_HUMAN Isoform 2 of Splicing factor Cactin OS=Homo sapiens OX=9606 GN=CACTIN;;Q8WUQ7;Q8WUQ7-2;K7EMQ0;K7ENY9;K7EIU6;;Cactin;;CACTIN;;116.98;;10;10;3;3;2
Q86Y37	CACUL1	CDK2-associated and cullin domain-containing protein 1	16.9787	15.7064	2.64463	2.41537	0.00852691	0.00226658	15.9608	17.0431	16.9787	16.8467	17.0584	15.5109	15.7064	16.0163	14.9783	15.7292	1.27225	4729;;sp|Q86Y37|CACL1_HUMAN CDK2-associated and cullin domain-containing protein 1 OS=Homo sapiens OX=9606 GN=CACUL1 PE=1 SV=1;sp|Q86Y37-4|CACL1_HUMAN Isoform 4 of CDK2-associated and cullin domain-containing protein 1 OS=Homo sapiens OX=9606 GN=CACUL1;sp|Q86Y37;;Q86Y37;Q86Y37-4;Q86Y37-2;;CDK2-associated and cullin domain-containing protein 1;;CACUL1;;23.613;;3;2;2
Q9HB71	CACYBP	Calcyclin-binding protein	21.4918	19.9898	5	2.8324	7.48236e-06	2.30004e-07	21.1988	21.6923	21.4918	21.341	21.5669	20.0286	19.8823	19.9898	19.9297	20.0638	1.50203	5946;;sp|Q9HB71|CYBP_HUMAN Calcyclin-binding protein OS=Homo sapiens OX=9606 GN=CACYBP PE=1 SV=2;sp|Q9HB71-3|CYBP_HUMAN Isoform 3 of Calcyclin-binding protein OS=Homo sapiens OX=9606 GN=CACYBP;;Q9HB71;Q9HB71-3;B2ZWH1;Q9HB71-2;;Calcyclin-binding protein;;CACYBP;;323.31;;16;13;3;3
F8VPD4	CAD	CAD protein;Glutamine-dependent carbamoyl-phosphate synthase;Aspartate carbamoyltransferase;Dihydroorotase	20.0263	19.8384	1.27639	1.13914	0.104411	0.0529189	19.9599	20.3693	20.0414	20.0263	19.9608	20.0359	19.7711	19.7566	19.8384	19.9124	0.187948	1598;;tr|F8VPD4|F8VPD4_HUMAN CAD protein OS=Homo sapiens OX=9606 GN=CAD PE=1 SV=1;sp|P27708|PYR1_HUMAN CAD protein OS=Homo sapiens OX=9606 GN=CAD PE=1 SV=3;;F8VPD4;P27708;H7C2E4;H7BZB3;H7C3Z5;;CAD protein;Glutamine-dependent carbamoyl-phosphate synthase;Aspartate carbamoyltransferase;Dihydroorotase;;CAD;;323.31;;49;49;8;6;1
A0A087X1W8	CADM1	Cell adhesion molecule 1	17.2618	17.7422	0.704461	0.716794	0.29299	0.197487	16.9572	17.2618	17.3832	17.5869	16.3809	16.6919	17.7422	17.3753	18.0986	17.9706	-0.480369	117;;tr|A0A087X1W8|A0A087X1W8_HUMAN Cell adhesion molecule 1 OS=Homo sapiens OX=9606 GN=CADM1 PE=1 SV=1;tr|A0A0A0MTJ8|A0A0A0MTJ8_HUMAN Cell adhesion molecule 1 (Fragment) OS=Homo sapiens OX=9606 GN=CADM1 PE=1 SV=1;tr|X5DQS5|X5DQS5_HUMAN Cell adhesion molecule 1;;A0A087X1W8;A0A0A0MTJ8;X5DQS5;Q9BY67-5;Q9BY67;Q9BY67-4;Q9BY67-3;A0A087X0T8;Q9BY67-2;F5H125;F5H0H5;F5H8J9;H0YG94;;Cell adhesion molecule 1…
D6RCC6	CAGE1	Cancer-associated gene 1 protein	16.6563	14.4127	0.579015	4.73577	0.367698	0.263624	14.643		16.6563		19.6104	14.5084				14.3171	2.2436	1326;;tr|D6RCC6|D6RCC6_HUMAN Cancer-associated gene 1 protein (Fragment) OS=Homo sapiens OX=9606 GN=CAGE1 PE=1 SV=1;tr|E7EUJ7|E7EUJ7_HUMAN Cancer-associated gene 1 protein OS=Homo sapiens OX=9606 GN=CAGE1 PE=1 SV=1;sp|Q8TC20-2|CAGE1_HUMAN Isoform 2 of Cancer-ass;;D6RCC6;E7EUJ7;Q8TC20-2;Q8TC20-4;Q8TC20;Q8TC20-3;Q8TC20-5;;Cancer-associated gene 1 protein;;CAGE1;;3.1552;;1;1;1;1;1;1;1
Q13137	CALCOCO2	Calcium-binding and coiled-coil domain-containing protein 2	17.5667	16.6734	3.83125	1.85735	0.00100634	0.000147486	17.2283	17.55	17.5667	17.7083	17.7033	16.9472	16.5951	16.5084	16.6734	16.905	0.893244	3851;;sp|Q13137-5|CACO2_HUMAN Isoform 5 of Calcium-binding and coiled-coil domain-containing protein 2 OS=Homo sapiens OX=9606 GN=CALCOCO2;sp|Q13137-2|CACO2_HUMAN Isoform 2 of Calcium-binding and coiled-coil domain-containing protein 2 OS=Homo sapiens OX=9606 GN;;Q13137-5;Q13137-2;Q13137;Q13137-3;Q13137-4;D6REB0;H0YBP4;H0Y9G3;;Calcium-binding and coiled-coil domain-containing protein 2;;CALCOCO2;…
P0DP25	CALM3		21.52	21.4833	0.316771	1.02579	0.58297	0.482202	21.8519	21.4092	21.4696	21.5401	21.52	21.584	21.5165	21.4373	21.4833	21.4722	0.0367326	2763;;sp|P0DP25|CALM3_HUMAN Calmodulin-3 OS=Homo sapiens OX=9606 GN=CALM3 PE=1 SV=1;sp|P0DP24|CALM2_HUMAN Calmodulin-2 OS=Homo sapiens OX=9606 GN=CALM2 PE=1 SV=1;sp|P0DP23|CALM1_HUMAN Calmodulin-1 OS=Homo sapiens OX=9606 GN=CALM1 PE=1 SV=1;tr|E7EMB3|E7EMB3_HUMAN;;P0DP25;P0DP24;P0DP23;E7EMB3;Q96HY3;G3V361;A0A590UJI2;A0A590UJC0;G3V226;M0QZ52;F8WBR5;G3V479;;;;CALM2;CALM1;;323.31;;11;11;11;9;8;7;7;6;…
K7EL50	CALR	Calreticulin	23.982	24.0084	0.0507953	0.981867	0.920231	0.88962	23.9906	23.922	23.9968	23.9747	23.982	24.1081	23.897	24.0121	23.8014	24.0084	-0.026401	1978;;tr|K7EL50|K7EL50_HUMAN Calreticulin OS=Homo sapiens OX=9606 GN=CALR PE=1 SV=2;sp|P27797|CALR_HUMAN Calreticulin OS=Homo sapiens OX=9606 GN=CALR PE=1 SV=1;tr|A0A7P0T861|A0A7P0T861_HUMAN Calreticulin OS=Homo sapiens OX=9606 GN=CALR PE=1 SV=1;tr|K7EJB9|K7EJB9;;K7EL50;P27797;A0A7P0T861;K7EJB9;;Calreticulin;;CALR;;323.31;;26;26;24;19
O43852	CALU	Calumenin	20.6662	20.1668	2.43169	1.41364	0.0123745	0.00370096	20.1653	20.6093	20.6674	20.746	20.6662	20.1898	20.1914	19.9987	19.9186	20.1668	0.499419	2295;;sp|O43852|CALU_HUMAN Calumenin OS=Homo sapiens OX=9606 GN=CALU PE=1 SV=2;sp|O43852-3|CALU_HUMAN Isoform 3 of Calumenin OS=Homo sapiens OX=9606 GN=CALU;sp|O43852-6|CALU_HUMAN Isoform 6 of Calumenin OS=Homo sapiens OX=9606 GN=CALU;sp|O43852-5|CALU_HUMAN Isof;;O43852;O43852-3;O43852-6;O43852-5;O43852-10;O43852-9;O43852-15;O43852-13;O43852-14;O43852-11;H0Y875;O43852-12;;Calumenin;;CALU;;323.31;…
O43852	CALU	Calumenin	15.6803	17.6725	2.76828	0.251364	0.00684224	0.00170497		15.7899			15.5707	17.8585	17.6885	17.3056	16.893	17.6725	-1.99215	2296;;sp|O43852-2|CALU_HUMAN Isoform 2 of Calumenin OS=Homo sapiens OX=9606 GN=CALU;sp|O43852-4|CALU_HUMAN Isoform 4 of Calumenin OS=Homo sapiens OX=9606 GN=CALU;sp|O43852-8|CALU_HUMAN Isoform 8 of Calumenin OS=Homo sapiens OX=9606 GN=CALU;;O43852-2;O43852-4;O43852-8;O43852-7;;Calumenin;;CALU;;15.41;;2;2;2;2
Q8IU85	CAMK1D	Calcium/calmodulin-dependent protein kinase type 1D;Calcium/calmodulin-dependent protein kinase type 1	14.8022	16.5871	1.27977	0.290205	0.103663	0.0525087	15.1931			14.4114		15.9554	16.9706	16.5871	17.5269	15.3744	-1.78485	4747;;sp|Q8IU85-2|KCC1D_HUMAN Isoform 2 of Calcium/calmodulin-dependent protein kinase type 1D OS=Homo sapiens OX=9606 GN=CAMK1D;sp|Q8IU85|KCC1D_HUMAN Calcium/calmodulin-dependent protein kinase type 1D OS=Homo sapiens OX=9606 GN=CAMK1D PE=1 SV=1;tr|H7C071|H7C07;;Q8IU85-2;Q8IU85;H7C071;Q14012;;Calcium/calmodulin-dependent protein kinase type 1D;Calcium/calmodulin-dependent protein kinase type 1;;…
Q13557	CAMK2D	Calcium/calmodulin-dependent protein kinase type II subunit delta	20.326	20.7559	4.08019	0.742305	0.000647249	8.31409e-05	20.326	20.3044	20.3815	20.1336	20.4037	20.7559	20.9107	20.7477	20.7688	20.6569	-0.429915	934;;sp|Q13557|KCC2D_HUMAN Calcium/calmodulin-dependent protein kinase type II subunit delta OS=Homo sapiens OX=9606 GN=CAMK2D PE=1 SV=3;sp|Q13557-12|KCC2D_HUMAN Isoform Delta 12 of Calcium/calmodulin-dependent protein kinase type II subunit delta OS=Homo sapie;;Q13557;Q13557-12;A0A8V8TN60;D6R938;A0A8V8TNA1;A0A8V8TN65;A0A8V8TPJ8;A0A8V8TND4;Q13557-10;Q13557-8;A0A8V8TN88;Q13557-6;Q13557-11;E9PF82;A…
Q5SWX3	CAMK2G	Calcium/calmodulin-dependent protein kinase type II subunit gamma;Calcium/calmodulin-dependent protein kinase type II subunit beta	18.0106	18.2216	0.410755	0.863938	0.495011	0.38837	17.9673	18.3725	18.0106	17.8701	18.3859	18.2252	18.2216	18.3322	18.1815	18.1562	-0.211	3909;;tr|Q5SWX3|Q5SWX3_HUMAN calcium/calmodulin-dependent protein kinase OS=Homo sapiens OX=9606 GN=CAMK2G PE=1 SV=1;tr|Q8WU40|Q8WU40_HUMAN calcium/calmodulin-dependent protein kinase (Fragment) OS=Homo sapiens OX=9606 GN=CAMK2G PE=1 SV=2;sp|Q13555-10|KCC2G_HUMA;;Q5SWX3;Q8WU40;Q13555-10;Q13555-5;Q13555-4;Q13555-11;Q13555-9;A0A2Q3DQE3;Q13555-3;Q13555-7;H0Y6G2;Q13555-2;Q13555-8;Q13555;Q13555-6;A0A8…
Q16566	CAMK4	Calcium/calmodulin-dependent protein kinase type IV	17.6872	14.7284	3.64803	7.77491	0.00137674	0.00022489	17.3487	18.3241	18.0534	17.282	17.6872		14.7284	14.8929		13.4276	2.95883	4158;;sp|Q16566|KCC4_HUMAN Calcium/calmodulin-dependent protein kinase type IV OS=Homo sapiens OX=9606 GN=CAMK4 PE=1 SV=1;;Q16566;D6RCD6;D6REY7;D6RE65;;Calcium/calmodulin-dependent protein kinase type IV;;CAMK4;;32.855;;6;1;1;1
Q8NCB2	CAMKV	CaM kinase-like vesicle-associated protein	11.4756	18.4278	5	0.01	2.79224e-06	6.30264e-08	11.4756	11.7205	11.0518	10.2546	11.8795	18.269	19.2519	17.7983	18.8485	18.4278	-6.9522	4938;;sp|Q8NCB2-3|CAMKV_HUMAN Isoform 3 of CaM kinase-like vesicle-associated protein OS=Homo sapiens OX=9606 GN=CAMKV;tr|E7ETR1|E7ETR1_HUMAN CaM kinase-like vesicle-associated protein OS=Homo sapiens OX=9606 GN=CAMKV PE=1 SV=1;sp|Q8NCB2-2|CAMKV_HUMAN Isoform 2 ;;Q8NCB2-3;E7ETR1;Q8NCB2-2;Q8NCB2;C9J9E2;B4DM24;F8WDJ4;B4DSW8;C9JSB2;;CaM kinase-like vesicle-associated protein;;CAMKV;;131.46;;11;10;10…
P49069	CAMLG	Calcium signal-modulating cyclophilin ligand	18.8635	17.8627	3.25288	2.00113	0.00282201	0.00055862	18.1272	18.8673	18.8635	18.724	18.9663	17.8627	17.6676	17.8643	17.5347	17.9541	1.00082	3297;;sp|P49069|CAMLG_HUMAN Guided entry of tail-anchored proteins factor CAMLG OS=Homo sapiens OX=9606 GN=CAMLG PE=1 SV=1;tr|A0A7I2V377|A0A7I2V377_HUMAN Guided entry of tail-anchored proteins factor CAMLG OS=Homo sapiens OX=9606 GN=CAMLG PE=1 SV=1;tr|A0A7I2V518;;P49069;A0A7I2V377;A0A7I2V518;;Calcium signal-modulating cyclophilin ligand;;CAMLG;;96.255;;6;5;5
Q86VP6	CAND1	Cullin-associated NEDD8-dissociated protein 1	20.1301	20.9706	4.09078	0.558449	0.000634592	8.11381e-05	19.9011	20.3702	20.1301	19.7836	20.1754	21.2282	21.0145	20.9706	20.8143	20.9057	-0.840504	4697;;sp|Q86VP6|CAND1_HUMAN Cullin-associated NEDD8-dissociated protein 1 OS=Homo sapiens OX=9606 GN=CAND1 PE=1 SV=2;sp|Q86VP6-2|CAND1_HUMAN Isoform 2 of Cullin-associated NEDD8-dissociated protein 1 OS=Homo sapiens OX=9606 GN=CAND1;tr|A0A0C4DGH5|A0A0C4DGH5_HUMA;;Q86VP6;Q86VP6-2;A0A0C4DGH5;H0YH27;Q86VP6-3;F5H6I6;;Cullin-associated NEDD8-dissociated protein 1;;CAND1;;323.31;;32;29;18;8;7;1
O75155	CAND2	Cullin-associated NEDD8-dissociated protein 2	15.9554	12.0476	4.0052	15.0093	0.000737671	9.88089e-05	14.752	17.0578	15.9059	15.9554	17.2369		12.1847	11.2553	11.9667	12.1285	3.90779	2378;;sp|O75155-2|CAND2_HUMAN Isoform 2 of Cullin-associated NEDD8-dissociated protein 2 OS=Homo sapiens OX=9606 GN=CAND2;sp|O75155|CAND2_HUMAN Cullin-associated NEDD8-dissociated protein 2 OS=Homo sapiens OX=9606 GN=CAND2 PE=1 SV=3;;O75155-2;O75155;A0A3B3ISC4;F8WBB8;;Cullin-associated NEDD8-dissociated protein 2;;CAND2;;15.047;;4;4;1;1
Q8WVQ1	CANT1	Soluble calcium-activated nucleotidase 1	17.4393	17.238	0.993484	1.14976	0.174683	0.101512	17.4218	17.3753	17.4393	17.6793	17.8078	17.0132	17.3091	17.1562	17.238	17.6942	0.201334	5086;;sp|Q8WVQ1-3|CANT1_HUMAN Isoform 3 of Soluble calcium-activated nucleotidase 1 OS=Homo sapiens OX=9606 GN=CANT1;sp|Q8WVQ1|CANT1_HUMAN Soluble calcium-activated nucleotidase 1 OS=Homo sapiens OX=9606 GN=CANT1 PE=1 SV=1;;Q8WVQ1-3;Q8WVQ1;K7EN15;Q8WVQ1-2;;Soluble calcium-activated nucleotidase 1;;CANT1;;78.005;;9;9;3;3
P27824	CANX	Calnexin	24.8597	24.4892	1.46446	1.29278	0.0736477	0.0343194	24.2989	24.8597	24.863	24.8087	24.9676	24.5365	24.3314	24.4892	24.3207	24.5071	0.370478	3044;;sp|P27824-2|CALX_HUMAN Isoform 2 of Calnexin OS=Homo sapiens OX=9606 GN=CANX;sp|P27824|CALX_HUMAN Calnexin OS=Homo sapiens OX=9606 GN=CANX PE=1 SV=2;tr|A0A7P0T840|A0A7P0T840_HUMAN Calnexin OS=Homo sapiens OX=9606 GN=CANX PE=1 SV=1;tr|A0A7P0T937|A0A7P0T937_;;P27824-2;P27824;A0A7P0T840;A0A7P0T937;A0A7P0TAE9;A0A7P0TB65;A0A7P0T8G1;A0A7P0T9L0;A0A7P0Z4D6;A0A7P0Z484;P27824-3;D6RGY2;A0A7P0TAR9;A0A7…
Q01518	CAP1	Adenylyl cyclase-associated protein 1	20.6944	20.2669	0.358025	1.34485	0.541517	0.438505	20.0867	21.1762	20.6944	20.6105	21.2611	21.1884	20.2004	20.8418	20.1132	20.2669	0.427448	3701;;sp|Q01518|CAP1_HUMAN Adenylyl cyclase-associated protein 1 OS=Homo sapiens OX=9606 GN=CAP1 PE=1 SV=5;;Q01518;Q5T0R1;Q5T0R7;Q5T0R6;Q5T0R5;Q5T0R4;Q5T0R3;Q5T0R2;Q5T0S3;Q5T0R8;;Adenylyl cyclase-associated protein 1;;CAP1;;179.45;;1;1;1;1;1;1;1;1;0;0
Q01518	CAP1	Adenylyl cyclase-associated protein 1	16.9716	16.6716	0.0368129	1.23115	0.942802	0.918728	15.1971	16.9716	17.9131	17.1967	16.5932	18.38	16.6716	16.0562	15.7058	17.4044	0.300009	3702;;sp|Q01518-2|CAP1_HUMAN Isoform 2 of Adenylyl cyclase-associated protein 1 OS=Homo sapiens OX=9606 GN=CAP1;;Q01518-2;Q5T0R9;;Adenylyl cyclase-associated protein 1;;CAP1;;10.39;;1;1
P40121	CAPG	Macrophage-capping protein	16.7191	19.0271	2.37853	0.201935	0.0136272	0.00418287	16.7671	16.7191	16.74	13.1613	16.0037	18.1587	19.0271	19.1652	19.4759	18.2437	-2.30803	3190;;sp|P40121|CAPG_HUMAN Macrophage-capping protein OS=Homo sapiens OX=9606 GN=CAPG PE=1 SV=2;tr|E7ENU9|E7ENU9_HUMAN Macrophage-capping protein (Fragment) OS=Homo sapiens OX=9606 GN=CAPG PE=1 SV=1;sp|P40121-2|CAPG_HUMAN Isoform 2 of Macrophage-capping protein ;;P40121;E7ENU9;P40121-2;H7C0X8;B8ZZL6;;Macrophage-capping protein;;CAPG;;32.946;;6;4;4;2;2
P07384	CAPN1	Calpain-1 catalytic subunit	19.3142	18.357	4.8281	1.94156	0.000179401	1.48559e-05	18.9823	19.4515	19.3142	19.1743	19.3632	18.357	18.3935	18.1945	18.5151	18.3164	0.957218	2698;;sp|P07384|CAN1_HUMAN Calpain-1 catalytic subunit OS=Homo sapiens OX=9606 GN=CAPN1 PE=1 SV=1;;P07384;E9PL37;E9PRM1;E9PLX0;E9PJJ3;E9PLC9;E9PMC6;E9PJA6;E9PSA6;E9PQB3;E9PIA9;;Calpain-1 catalytic subunit;;CAPN1;;154.58;;21;4;4;3;3;3;3;3;3;3;2
P17655	CAPN2	Calpain-2 catalytic subunit	13.1549	19.3127	5	0.0140066	6.11853e-05	3.36183e-06	13.1549	10.4587	13.5461	12.9679	13.4726	19.3127	19.5313	19.1763	19.4756	19.0357	-6.15775	2908;;sp|P17655|CAN2_HUMAN Calpain-2 catalytic subunit OS=Homo sapiens OX=9606 GN=CAPN2 PE=1 SV=6;sp|P17655-2|CAN2_HUMAN Isoform 2 of Calpain-2 catalytic subunit OS=Homo sapiens OX=9606 GN=CAPN2;;P17655;P17655-2;;Calpain-2 catalytic subunit;;CAPN2;;110.07;;12;10
U3KPR7	CAPNS1		15.4164	15.2476	0.205051	1.12413	0.705364	0.623662		15.5702	15.4164		15.0148	14.4831	15.2476		15.6612		0.168808	6845;;tr|U3KPR7|U3KPR7_HUMAN Calpain small subunit 1 (Fragment) OS=Homo sapiens OX=9606 GN=CAPNS1 PE=1 SV=1;;U3KPR7;;;;CAPNS1;;-2;;1
A0A0C4DGQ5	CAPNS1	Calpain small subunit 1	19.8236	19.7474	0.148186	1.05425	0.778543	0.710909	19.1012	20.0239	19.8236	19.7042	20.2515	20.155	19.6686	20.0503	19.7012	19.7474	0.0762182	237;;tr|A0A0C4DGQ5|A0A0C4DGQ5_HUMAN Calpain small subunit 1 OS=Homo sapiens OX=9606 GN=CAPNS1 PE=1 SV=1;sp|P04632|CPNS1_HUMAN Calpain small subunit 1 OS=Homo sapiens OX=9606 GN=CAPNS1 PE=1 SV=1;tr|K7ELJ7|K7ELJ7_HUMAN Calpain small subunit 1 OS=Homo sapiens OX=9;;A0A0C4DGQ5;P04632;K7ELJ7;A0A075B7C0;U3KQE2;K7EM73;K7EIV0;K7EKD8;K7EMQ1;K7ES78;Q96L46;;Calpain small subunit 1;;CAPNS1;;176.08;;7;7;7;5;4…
Q14444	CAPRIN1	Caprin-1	20.879	19.9823	5	1.86175	0.000120337	8.5419e-06	20.5875	20.8341	20.8976	20.879	21.0469	19.9823	20.1417	20.0429	19.9172	19.9574	0.896659	3980;;sp|Q14444-2|CAPR1_HUMAN Isoform 2 of Caprin-1 OS=Homo sapiens OX=9606 GN=CAPRIN1;sp|Q14444|CAPR1_HUMAN Caprin-1 OS=Homo sapiens OX=9606 GN=CAPRIN1 PE=1 SV=2;tr|G3V153|G3V153_HUMAN Caprin-1 OS=Homo sapiens OX=9606 GN=CAPRIN1 PE=1 SV=1;tr|E9PLA9|E9PLA9_HUMAN;;Q14444-2;Q14444;G3V153;E9PLA9;;Caprin-1;;CAPRIN1;;273.46;;15;15;12;9
P52907	CAPZA1	F-actin-capping protein subunit alpha-1	20.6554	19.6747	4.30447	1.97345	0.000428809	4.96053e-05	20.3055	20.8657	20.7062	20.5731	20.6554	19.9466	19.6595	19.6747	19.8551	19.6705	0.98072	3400;;sp|P52907|CAZA1_HUMAN F-actin-capping protein subunit alpha-1 OS=Homo sapiens OX=9606 GN=CAPZA1 PE=1 SV=3;;P52907;;F-actin-capping protein subunit alpha-1;;CAPZA1;;323.31;;12
P47755	CAPZA2	F-actin-capping protein subunit alpha-2	19.4879	19.2381	1.65754	1.18904	0.0517858	0.0220017	19.4445	19.7845	19.6177	19.4879	19.452	19.4804	19.2368	19.2127	19.4163	19.2381	0.2498	3272;;sp|P47755|CAZA2_HUMAN F-actin-capping protein subunit alpha-2 OS=Homo sapiens OX=9606 GN=CAPZA2 PE=1 SV=3;tr|F8W9N7|F8W9N7_HUMAN F-actin-capping protein subunit alpha OS=Homo sapiens OX=9606 GN=CAPZA2 PE=1 SV=1;tr|C9JUG7|C9JUG7_HUMAN F-actin-capping protei;;P47755;F8W9N7;C9JUG7;P47755-2;;F-actin-capping protein subunit alpha-2;;CAPZA2;;131.46;;9;7;6;6
P47756	CAPZB	F-actin-capping protein subunit beta	21.1691	20.6348	2.31392	1.44816	0.0153307	0.00485374	21.1258	21.4291	21.1691	21.0618	21.7786	21.0152	20.6348	20.74	20.622	20.4812	0.534225	3273;;sp|P47756|CAPZB_HUMAN F-actin-capping protein subunit beta OS=Homo sapiens OX=9606 GN=CAPZB PE=1 SV=5;tr|B1AK88|B1AK88_HUMAN F-actin-capping protein subunit beta OS=Homo sapiens OX=9606 GN=CAPZB PE=1 SV=1;tr|B1AK87|B1AK87_HUMAN F-actin-capping protein subu;;P47756;B1AK88;B1AK87;P47756-1;B1AK85;A0A6I8PRV6;A0A6I8PIN8;;F-actin-capping protein subunit beta;;CAPZB;;249.64;;19;18;14;14;12;5;2
G5EA35	CARD18		19.6409	19.3185	0.596689	1.25041	0.355686	0.253111	19.0546	21.533	19.6732	19.6409	19.49	19.7966	18.9544	19.4178	19.1254	19.3185	0.322405	1705;;tr|G5EA35|G5EA35_HUMAN Caspase recruitment domain-containing protein 18 OS=Homo sapiens OX=9606 GN=CARD18 PE=1 SV=1;;G5EA35;;;;CARD18;;1.8268;;1
Q96LW7	CARD19	Bcl10-interacting CARD protein	16.4246	15.4431	0.882392	1.9745	0.212527	0.131102	15.7672	15.531	16.4246	17.1564	17.1804	14.0622	16.8826	15.528	15.4431	15.4161	0.981488	5402;;sp|Q96LW7-2|CAR19_HUMAN Isoform 2 of Caspase recruitment domain-containing protein 19 OS=Homo sapiens OX=9606 GN=CARD19;sp|Q96LW7|CAR19_HUMAN Caspase recruitment domain-containing protein 19 OS=Homo sapiens OX=9606 GN=CARD19 PE=1 SV=1;;Q96LW7-2;Q96LW7;;Bcl10-interacting CARD protein;;C9orf89;;2.9321;;3;2
Q9Y2V2	CARHSP1	Calcium-regulated heat stable protein 1	19.3277	18.5369	2.75565	1.73012	0.00699424	0.00175531	18.8758	19.4531	18.7955	19.3277	19.4193	18.5966	18.5716	18.3286	18.3811	18.5369	0.790874	6536;;sp|Q9Y2V2|CHSP1_HUMAN Calcium-regulated heat-stable protein 1 OS=Homo sapiens OX=9606 GN=CARHSP1 PE=1 SV=2;;Q9Y2V2;H3BSW7;H3BUY4;H3BPY5;H3BNU9;;Calcium-regulated heat stable protein 1;;CARHSP1;;17.977;;3;1;1;1;1
Q86X55	CARM1	Histone-arginine methyltransferase CARM1	19.7704	18.712	3.41787	2.08263	0.00210365	0.000382056	19.1337	19.7704	19.8942	19.4338	19.7984	18.8685	18.5219	18.7268	18.3908	18.712	1.0584	4717;;sp|Q86X55-1|CARM1_HUMAN Isoform 1 of Histone-arginine methyltransferase CARM1 OS=Homo sapiens OX=9606 GN=CARM1;sp|Q86X55|CARM1_HUMAN Histone-arginine methyltransferase CARM1 OS=Homo sapiens OX=9606 GN=CARM1 PE=1 SV=3;sp|Q86X55-2|CARM1_HUMAN Isoform 2 of Hi;;Q86X55-1;Q86X55;Q86X55-2;K7EQA8;K7EK20;K7EPK1;;Histone-arginine methyltransferase CARM1;;CARM1;;58.631;;9;9;7;5;2;2
P49589	CARS	Cysteine--tRNA ligase, cytoplasmic	17.7269	17.3225	1.05978	1.32347	0.153854	0.0871399	17.2825	18.0662	17.727	17.5699	17.7269	17.6943	17.3566	17.2514	17.3225	17.2822	0.404326	3315;;sp|P49589|SYCC_HUMAN Cysteine--tRNA ligase, cytoplasmic OS=Homo sapiens OX=9606 GN=CARS1 PE=1 SV=3;sp|P49589-3|SYCC_HUMAN Isoform 3 of Cysteine--tRNA ligase, cytoplasmic OS=Homo sapiens OX=9606 GN=CARS1;tr|B4DKY1|B4DKY1_HUMAN cysteine--tRNA ligase OS=Homo ;;P49589;P49589-3;B4DKY1;P49589-2;;Cysteine--tRNA ligase, cytoplasmic;;CARS;;103.2;;16;16;15;15
Q9HA77	CARS2	Probable cysteine--tRNA ligase, mitochondrial	18.9383	17.1724	4.7592	3.40092	0.000200068	1.74101e-05	19.0687	18.9057	18.7403	18.9383	19.6629	17.3359	17.1724	17.4972	16.7738	16.7947	1.76593	5934;;sp|Q9HA77|SYCM_HUMAN Probable cysteine--tRNA ligase, mitochondrial OS=Homo sapiens OX=9606 GN=CARS2 PE=1 SV=1;;Q9HA77;F5H579;H0YFF0;A0A087WWV1;;Probable cysteine--tRNA ligase, mitochondrial;;CARS2;;44.478;;10;3;2;1
O15234	CASC3	Protein CASC3	18.2541	17.7305	2.16788	1.43758	0.0198138	0.00679388	18.0653	18.2541	18.1597	18.2941	18.814	17.7305	17.9658	17.5455	17.5218	17.929	0.52364	2201;;sp|O15234|CASC3_HUMAN Protein CASC3 OS=Homo sapiens OX=9606 GN=CASC3 PE=1 SV=2;tr|J3KSY7|J3KSY7_HUMAN Protein CASC3 (Fragment) OS=Homo sapiens OX=9606 GN=CASC3 PE=1 SV=1;;O15234;J3KSY7;J3QSC4;;Protein CASC3;;CASC3;;25.325;;7;4;1
Q6P4E1	CASC4	Protein CASC4	18.6295	17.9742	2.55819	1.57497	0.00993008	0.00276571	18.1783	18.6077	18.7153	18.6295	19.0043	18.0076	17.6585	18.2184	17.781	17.9742	0.655328	4495;;sp|Q6P4E1-5|GOLM2_HUMAN Isoform 5 of Protein GOLM2 OS=Homo sapiens OX=9606 GN=GOLM2;sp|Q6P4E1|GOLM2_HUMAN Protein GOLM2 OS=Homo sapiens OX=9606 GN=GOLM2 PE=1 SV=2;sp|Q6P4E1-2|GOLM2_HUMAN Isoform 2 of Protein GOLM2 OS=Homo sapiens OX=9606 GN=GOLM2;tr|A0A3B3;;Q6P4E1-5;Q6P4E1;Q6P4E1-2;A0A3B3IRW9;Q6P4E1-3;H0YMR0;H0YM51;;Protein CASC4;;CASC4;;95.848;;9;9;8;6;3;2;2
H0YCZ2	CASC5	Protein CASC5	16.7071	14.9967	1.99915	3.27247	0.0274838	0.0100197	16.2915	17.3818	15.7809	17.8395	16.7071	14.9756	14.9967	14.2403	15.8747	15.8537	1.71038	1754;;tr|H0YCZ2|H0YCZ2_HUMAN Kinetochore scaffold 1 (Fragment) OS=Homo sapiens OX=9606 GN=KNL1 PE=1 SV=1;sp|Q8NG31-3|KNL1_HUMAN Isoform 3 of Kinetochore scaffold 1 OS=Homo sapiens OX=9606 GN=KNL1;sp|Q8NG31-4|KNL1_HUMAN Isoform 4 of Kinetochore scaffold 1 OS=Homo;;H0YCZ2;Q8NG31-3;Q8NG31-4;Q8NG31-2;Q8NG31;;Protein CASC5;;CASC5;;5.8419;;2;2;2;2;2
A0A2U3TZN6	CASK	Peripheral plasma membrane protein CASK	18.1104	18.5398	0.480816	0.742542	0.438932	0.33051	17.4779	18.5787	18.8445	18.1104	18.0408	18.83	18.6765	18.5398	17.9967	18.4337	-0.429456	437;;tr|A0A2U3TZN6|A0A2U3TZN6_HUMAN Peripheral plasma membrane protein CASK OS=Homo sapiens OX=9606 GN=CASK PE=1 SV=1;tr|A0A2R8YE77|A0A2R8YE77_HUMAN Calcium/calmodulin-dependent serine protein kinase (MAGUK family), isoform CRA_c OS=Homo sapiens OX=9606 GN=CASK;;A0A2U3TZN6;A0A2R8YE77;O14936;O14936-2;O14936-6;O14936-3;O14936-4;A0A2R8YEK3;Q5JS79;A0A2U3TZM4;A0A7I2RJN6;A0A2R8YFN5;A0A2U3TZM1;A0A2R8Y6F…
Q92851	CASP10	Caspase-10;Caspase-10 subunit p23/17;Caspase-10 subunit p12	17.0051	16.3321	1.33295	1.59439	0.0941733	0.0464573	16.0806	17.4775	17.0541	17.0051	16.8854	16.3799	16.3321	16.5413	16.1988	16.2852	0.673001	5164;;sp|Q92851-4|CASPA_HUMAN Isoform D of Caspase-10 OS=Homo sapiens OX=9606 GN=CASP10;sp|Q92851-6|CASPA_HUMAN Isoform 6 of Caspase-10 OS=Homo sapiens OX=9606 GN=CASP10;sp|Q92851-2|CASPA_HUMAN Isoform B of Caspase-10 OS=Homo sapiens OX=9606 GN=CASP10;sp|Q92851|;;Q92851-4;Q92851-6;Q92851-2;Q92851;Q92851-5;A0A8Q3WLN0;A0A8Q3SJ84;Q92851-7;Q92851-3;B4E3T5;;Caspase-10;Caspase-10 subunit p23/17;Caspase…
P42575	CASP2	Caspase-2;Caspase-2 subunit p18;Caspase-2 subunit p13;Caspase-2 subunit p12	16.2378	14.9586	3.63234	2.42698	0.00141962	0.000233161	16.204	17.015	16.0421	16.2378	16.509	15.2339	15.0864	14.7665	14.9586	14.2127	1.27916	3227;;sp|P42575|CASP2_HUMAN Caspase-2 OS=Homo sapiens OX=9606 GN=CASP2 PE=1 SV=2;sp|P42575-2|CASP2_HUMAN Isoform 2 of Caspase-2 OS=Homo sapiens OX=9606 GN=CASP2;;P42575;P42575-2;A0A087WYM1;C9JRR9;;Caspase-2;Caspase-2 subunit p18;Caspase-2 subunit p13;Caspase-2 subunit p12;;CASP2;;10.413;;3;2;1;1
P42574	CASP3	Caspase-3;Caspase-3 subunit p17;Caspase-3 subunit p12	18.3282	17.3683	1.84237	1.94515	0.0366551	0.0143757	17.3632	18.4865	18.3282	17.8786	18.3688	17.2318	17.1513	17.3683	17.6784	17.4568	0.959882	3226;;sp|P42574|CASP3_HUMAN Caspase-3 OS=Homo sapiens OX=9606 GN=CASP3 PE=1 SV=2;;P42574;C9JXR7;A8MVM1;;Caspase-3;Caspase-3 subunit p17;Caspase-3 subunit p12;;CASP3;;69.159;;6;2;2
Q14790	CASP8	Caspase-8;Caspase-8 subunit p18;Caspase-8 subunit p10	16.7066	16.2742	1.1841	1.34949	0.123177	0.0654482	16.4874	17.1283	16.2024	16.7188	16.7066	15.7575	16.4902	15.5366	16.2742	16.5157	0.432417	4015;;sp|Q14790-4|CASP8_HUMAN Isoform 4 of Caspase-8 OS=Homo sapiens OX=9606 GN=CASP8;sp|Q14790-9|CASP8_HUMAN Isoform 9 of Caspase-8 OS=Homo sapiens OX=9606 GN=CASP8;sp|Q14790|CASP8_HUMAN Caspase-8 OS=Homo sapiens OX=9606 GN=CASP8 PE=1 SV=1;sp|Q14790-2|CASP8_HUM;;Q14790-4;Q14790-9;Q14790;Q14790-2;A0A8Q3SID9;A0A8Q3WKY8;Q14790-7;A0A8Q3SI66;Q14790-8;Q14790-3;E7ETB7;E7EQ06;Q14790-5;E7EQ01;C9JB29;Q147…
Q9UKL3	CASP8AP2	CASP8-associated protein 2	16.5485	17.7526	1.41271	0.434025	0.0810066	0.0386628	15.554	17.8045	15.8175	16.6109	16.5485	17.5102	16.697	18.0871	17.7526	18.0603	-1.20415	29;;sp|Q9UKL3|C8AP2_HUMAN CASP8-associated protein 2 OS=Homo sapiens OX=9606 GN=CASP8AP2 PE=1 SV=1;tr|A0A087WTW5|A0A087WTW5_HUMAN CASP8-associated protein 2 (Fragment) OS=Homo sapiens OX=9606 GN=CASP8AP2 PE=1 SV=2;;Q9UKL3;A0A087WTW5;A0A096LP21;;CASP8-associated protein 2;;CASP8AP2;;3.847;;6;6;1
P20810	CAST	Calpastatin	19.7847	18.0197	3.90697	3.39868	0.000882809	0.000123887	18.9027	20.0535	19.7847	19.6487	19.9386	18.4833	17.9433	18.0197	17.7885	18.0331	1.76498	2958;;sp|P20810-6|ICAL_HUMAN Isoform 6 of Calpastatin OS=Homo sapiens OX=9606 GN=CAST;sp|P20810-9|ICAL_HUMAN Isoform 9 of Calpastatin OS=Homo sapiens OX=9606 GN=CAST;sp|P20810-7|ICAL_HUMAN Isoform 7 of Calpastatin OS=Homo sapiens OX=9606 GN=CAST;sp|P20810-5|ICAL;;P20810-6;P20810-9;P20810-7;P20810-5;P20810-10;A0A0C4DGB5;A0A6Q8PH20;A0A6Q8PGN6;P20810-4;E9PCH5;E7EVY3;B7Z574;A0A6Q8PGG5;A0A6Q8PFE5;E7ES…
P04040	CAT	Catalase	21.0164	20.878	0.563367	1.10072	0.377643	0.273296	20.5255	20.9784	21.1308	21.0164	21.1537	20.9005	20.7177	20.9068	20.671	20.878	0.138449	2642;;sp|P04040|CATA_HUMAN Catalase OS=Homo sapiens OX=9606 GN=CAT PE=1 SV=3;;P04040;;Catalase;;CAT;;323.01;;21
Q03135	CAV1	Caveolin-1;Caveolin	20.6682	19.2663	2.70275	2.64253	0.00768193	0.00198265	19.4375	20.7247	20.6682	20.5716	20.7273	19.425	19.2663	18.9751	19.2287	19.3641	1.40192	3729;;sp|Q03135|CAV1_HUMAN Caveolin-1 OS=Homo sapiens OX=9606 GN=CAV1 PE=1 SV=4;tr|C9JKI3|C9JKI3_HUMAN Caveolin (Fragment) OS=Homo sapiens OX=9606 GN=CAV1 PE=1 SV=1;tr|E9PCT5|E9PCT5_HUMAN Caveolin OS=Homo sapiens OX=9606 GN=CAV1 PE=1 SV=1;sp|Q03135-2|CAV1_HUMAN ;;Q03135;C9JKI3;E9PCT5;Q03135-2;P56539;;Caveolin-1;Caveolin;;CAV1;;79.248;;6;4;4;4;1
Q13951	CBFB	Core-binding factor subunit beta	16.2447	17.1865	3.08208	0.520575	0.003863	0.000827786	15.4294	16.2447	16.3061	16.198	16.5292	17.408	16.9638	17.1865	17.0956	17.3288	-0.941821	3939;;sp|Q13951-2|PEBB_HUMAN Isoform 2 of Core-binding factor subunit beta OS=Homo sapiens OX=9606 GN=CBFB;;Q13951-2;J3KTD8;;Core-binding factor subunit beta;;CBFB;;76.52;;1;1
A0A494C0A9	CBFB	Core-binding factor subunit beta	15.6888	16.6885	3.14688	0.500079	0.00340238	0.000713043	15.5515		15.1031	15.826	15.856	17.1066	16.6885	16.5213	16.495	16.7753	-0.999773	516;;tr|A0A494C0A9|A0A494C0A9_HUMAN Core-binding factor subunit beta OS=Homo sapiens OX=9606 GN=CBFB PE=1 SV=1;sp|Q13951|PEBB_HUMAN Core-binding factor subunit beta OS=Homo sapiens OX=9606 GN=CBFB PE=1 SV=2;tr|J3KS23|J3KS23_HUMAN Core-binding factor subunit bet;;A0A494C0A9;Q13951;J3KS23;H3BSC0;J3KRT0;;Core-binding factor subunit beta;;CBFB;;1.73;;1;1;1;0;0
A0A0U1RR39	CBL	E3 ubiquitin-protein ligase CBL	16.8402	16.5461	1.11381	1.22611	0.139665	0.0769462	16.8402	16.8986	16.9631	16.3502	16.7471	16.589	16.6267	15.9687	16.5461	16.4244	0.294087	302;;tr|A0A0U1RR39|A0A0U1RR39_HUMAN E3 ubiquitin-protein ligase CBL OS=Homo sapiens OX=9606 GN=CBL PE=1 SV=1;tr|A0A1B0GW38|A0A1B0GW38_HUMAN E3 ubiquitin-protein ligase CBL (Fragment) OS=Homo sapiens OX=9606 GN=CBL PE=1 SV=1;tr|A0A0U1RQX8|A0A0U1RQX8_HUMAN E3 ubi;;A0A0U1RR39;A0A1B0GW38;A0A0U1RQX8;P22681;;E3 ubiquitin-protein ligase CBL;;CBL;;5.226;;3;3;3;3
Q75N03	CBLL1		18.413	17.5853	1.50031	1.77488	0.0690674	0.0316003	18.6792	18.413	18.5732	17.946	17.6825		17.7003	17.4702	17.7675	16.5132	0.827723	6805;;sp|Q75N03-2|HAKAI_HUMAN Isoform 2 of E3 ubiquitin-protein ligase Hakai OS=Homo sapiens OX=9606 GN=CBLL1;;REV__Q75N03-2;;;;;;-2;;1
Q75N03	CBLL1	E3 ubiquitin-protein ligase Hakai	16.7753	17.7229	2.37214	0.518489	0.013799	0.00424482	16.1607	17.2816	17.3815	16.6153	16.7753	17.7229	17.5881	18.0417	17.6903	17.8579	-0.947614	4589;;sp|Q75N03-2|HAKAI_HUMAN Isoform 2 of E3 ubiquitin-protein ligase Hakai OS=Homo sapiens OX=9606 GN=CBLL1;sp|Q75N03|HAKAI_HUMAN E3 ubiquitin-protein ligase Hakai OS=Homo sapiens OX=9606 GN=CBLL1 PE=1 SV=1;tr|C9J2P9|C9J2P9_HUMAN RING-type E3 ubiquitin transfe;;Q75N03-2;Q75N03;C9J2P9;A0A8V8TMY5;F8WEM5;C9K074;;E3 ubiquitin-protein ligase Hakai;;CBLL1;;18.689;;6;6;5;5;1;1
P16152	CBR1	Carbonyl reductase [NADPH] 1	19.1153	19.1589	0.434701	0.970172	0.474403	0.367535	18.9005	19.5069	19.1466	19.1153	18.2314	19.3084	19.1589	19.1508	19.1368	19.1645	-0.043688	2872;;sp|P16152|CBR1_HUMAN Carbonyl reductase [NADPH] 1 OS=Homo sapiens OX=9606 GN=CBR1 PE=1 SV=3;;P16152;E9PQ63;A8MTM1;P16152-2;;Carbonyl reductase [NADPH] 1;;CBR1;;162.69;;7;2;2;2
P35520	CBS	Cystathionine beta-synthase	20.1356	12.2248	5	100	1.93526e-06	4.05214e-08	18.9621	20.5299	20.1356	19.8193	20.5555	13.0263	12.4717	11.9498	12.2248	11.5077	7.91074	3147;;sp|P35520|CBS_HUMAN Cystathionine beta-synthase OS=Homo sapiens OX=9606 GN=CBS PE=1 SV=2;sp|P35520-2|CBS_HUMAN Isoform 2 of Cystathionine beta-synthase OS=Homo sapiens OX=9606 GN=CBS;;P35520;P35520-2;H7C2H4;H7C1W6;H7C2W0;C9JMA6;;Cystathionine beta-synthase;;CBS;;256.12;;14;14;5;2;2;2
A0A0A6YYH9	CBWD5	COBW domain-containing protein 3;COBW domain-containing protein 5;COBW domain-containing protein 1;COBW domain-containing protein 2;COBW domain-containing protein 6	17.5302	17.2685	0.851946	1.19889	0.224592	0.140622	16.5894	17.2942	17.5302	18.0423	17.88	16.1465	17.3323	16.3477	17.2685	17.2725	0.261694	187;;tr|A0A0A6YYH9|A0A0A6YYH9_HUMAN COBW domain-containing protein 5 OS=Homo sapiens OX=9606 GN=CBWD5 PE=3 SV=1;sp|Q5JTY5-2|ZNG1C_HUMAN Isoform 2 of Zinc-regulated GTPase metalloprotein activator 1C OS=Homo sapiens OX=9606 GN=ZNG1C;sp|Q5JTY5|ZNG1C_HUMAN Zinc-re;;A0A0A6YYH9;Q5JTY5-2;Q5JTY5;Q5RIA9;Q9BRT8-2;Q8IUF1;Q9BRT8;Q9BRT8-3;A0A087WWG3;A0A0B4J2F1;Q4V339;A0A0A0MRU4;C9J3G2;Q5RIA9-3;Q5RIB0;A0A087X…
K7ELA4	CBX1	Chromobox protein homolog 1	19.3878	19.7169	0.884773	0.796008	0.211467	0.130385	19.6138	19.3311	19.3878	19.4243	17.9	19.7707	19.7175	19.4363	19.7169	19.687	-0.329145	1135;;tr|K7ELA4|K7ELA4_HUMAN Chromobox protein homolog 1 OS=Homo sapiens OX=9606 GN=CBX1 PE=1 SV=1;tr|B5MD17|B5MD17_HUMAN Chromobox protein homolog 1 (Fragment) OS=Homo sapiens OX=9606 GN=CBX1 PE=1 SV=1;tr|J3KS05|J3KS05_HUMAN Chromobox protein homolog 1 (Fragmen;;K7ELA4;B5MD17;J3KS05;P83916;C9JWS9;;Chromobox protein homolog 1;;CBX1;;181.98;;5;5;5;5;5
Q14781	CBX2	Chromobox protein homolog 2	15.9831	16.2871		0.810015			15.9831							16.2871			-0.30398	4014;;sp|Q14781|CBX2_HUMAN Chromobox protein homolog 2 OS=Homo sapiens OX=9606 GN=CBX2 PE=1 SV=2;sp|Q14781-2|CBX2_HUMAN Isoform 2 of Chromobox protein homolog 2 OS=Homo sapiens OX=9606 GN=CBX2;;Q14781;Q14781-2;;Chromobox protein homolog 2;;CBX2;;14.314;;2;1
[truncated: 6,029 more rows]
